# Supplementary material for: The interplay between hydrogen bonds and stacking/T-type interactions in molecular cocrystals
Source: Commun Chem. 2024 Dec 2;7:284. doi: 10.1038/s42004-024-01380-3 (PMC11612442; doi:10.1038/s42004-024-01380-3)
Supplement: Supplementary file 2 — Supplementary Data 1 [file 42004_2024_1380_MOESM2_ESM.xlsx]

## Sheet: Structures-Raw
Refcode	Total_Atoms	Larger_Mol	Smaller_Mol	Diff_Atoms	REFCODE	ATOMSm1-ATOMSm2	Smiles	Smiles-m1	Smiles-m2	PeterLattE	E_coul	E_ex	E_rep	E_pol	E_disp	E_tot	E01_coul	E01_ex	E01_rep	E01_pol	E01_disp	E01_tot	E00_coul	E00_ex	E00_rep	E00_pol	E00_disp	E00_tot	E11_coul	E11_ex	E11_rep	E11_pol	E11_disp	E11_tot	E01_%	E00_%	E11_%	Ehetero%	Ehomo%	Refcode	Homo-HB	Hetero-HB	Homo-ST	Hetero-ST	%Homo-HB	%Hetero-HB	%Homo-ST	%Hetero-ST	Total-HB
ABAZOT	67	51	16	35	ABAZOT	51-16	O=C(c1ccc(cc1)C#N)c1cc(cc(c1)C(=O)c1ccc(cc1)C#N)C(=O)c1ccc(cc1)C#N.CCC(=O)CC	O=C(c1ccc(cc1)C#N)c1cc(cc(c1)C(=O)c1ccc(cc1)C#N)C(=O)c1ccc(cc1)C#N	CCC(=O)CC	-316.43	-103.701	-196.506	361.373	-43.625	-317.342	-316.437	-30.796	-79.254	141.337	-18.25	-125.584	-117.08	-70.422	-112.808	212.546	-25.031	-184.173	-191.753	-2.483	-4.445	7.49	-0.344	-7.584	-7.605	37	61	2	37	63	ABAZOT	0	0	-161.765	-85.748	0	0	51.1217	27.0986	0
ABEBER	80	65	15	50	ABEBER	65-15	COc1cc(Nc2c(cnc3cc(OCCCN4CCN(C)CC4)c(OC)cc23)C#N)c(Cl)cc1Cl.CCC(C)O	COc1cc(Nc2c(cnc3cc(OCCCN4CCN(C)CC4)c(OC)cc23)C#N)c(Cl)cc1Cl	CCC(C)O	-351.19	-139.352	-289.82	512.306	-45.784	-353.032	-351.193	-79.411	-135.658	241.377	-21.439	-133.5	-150.768	-59.444	-153.94	270.534	-24.248	-217.124	-197.837	-0.497	-0.222	0.396	-0.097	-2.408	-2.588	43	56	1	43	57	ABEBER	0	-91.681	-133.108	-32.29	0	26.1058	37.902	9.19445	26.1058
ABEKUN02	38	24	14	10	ABEKUN02	24-14	Oc1cccc(O)c1.c1cc(ccn1)C=Cc1ccncc1	Oc1cccc(O)c1	c1cc(ccn1)C=Cc1ccncc1	-250.11	-152.842	-247.988	456.437	-41.791	-213.982	-250.11	-130.562	-201.946	372.178	-36.008	-125.219	-168.575	-15.259	-34.44	63.224	-4.13	-70.184	-62.532	-7.021	-11.602	21.036	-1.652	-18.579	-19.003	67	25	8	67	33	ABEKUN02	0	-80.95	-37.302	-60.438	0	32.3658	14.9142	24.1646	32.3658
ABEKUN03	38	24	14	10	ABEKUN03	14-24	Oc1cccc(O)c1.c1cc(ccn1)C=Cc1ccncc1	Oc1cccc(O)c1	c1cc(ccn1)C=Cc1ccncc1	-239.44	-139.806	-225.935	416.191	-38.591	-207.364	-239.439	-127.362	-181.166	333.111	-34.348	-121.574	-172.095	-6.08	-4.323	7.214	-0.946	-12.356	-16.105	-6.365	-40.446	75.867	-3.296	-73.435	-51.238	72	7	21	72	28	ABEKUN03	0	-84.837	-30.5805	-63.107	0	35.4314	12.7717	26.3561	35.4314
ABELEY	42	24	18	6	ABELEY	18-24	COc1cc(O)cc(O)c1.c1cc(ccn1)C=Cc1ccncc1	COc1cc(O)cc(O)c1	c1cc(ccn1)C=Cc1ccncc1	-260.6	-147.829	-235.138	429.715	-39.929	-223.837	-260.593	-131.547	-188.289	342.311	-34.174	-134.929	-186.739	-5.158	-9.862	17.874	-2.544	-22.056	-21.594	-11.123	-36.988	69.53	-3.211	-66.852	-52.26	72	8	20	72	28	ABELEY	0	-82.375	-40.7145	-59.621	0	31.6097	15.6234	22.8784	31.6097
ABELIC	38	24	14	10	ABELIC	14-24	Oc1cccc(O)c1.c1ccc(C=Cc2ccccn2)nc1	Oc1cccc(O)c1	c1ccc(C=Cc2ccccn2)nc1	-228.71	-119.42	-207.207	380.126	-34.532	-210.962	-228.705	-109.479	-172.873	314.707	-29.57	-129.01	-162.359	-9.311	-8.303	15.584	-1.67	-15.644	-20.202	-0.631	-26.031	49.836	-3.292	-66.309	-46.144	71	9	20	71	29	ABELIC	0	-99.152	-20.199	-23.081	0	43.3527	8.83171	10.0918	43.3527
ABIMON	34	29	5	24	ABIMON	5-29	OC=O.O=C1NC(=O)C2=Nc3cccc4CCCN(C2=N1)c34	OC=O	O=C1NC(=O)C2=Nc3cccc4CCCN(C2=N1)c34	-275.32	-142.459	-161.74	300.25	-60.672	-189.9	-275.317	-100.079	-73.764	136.824	-29.518	-63.672	-144.147	8.938	-0.088	0.238	-0.7	-1.782	7.476	-51.318	-87.888	163.188	-30.454	-124.446	-138.645	52	-3	50	52	47	ABIMON	-20.255	-57.629	-86.597	-16.36	7.35689	20.9316	31.4532	5.94218	28.2885
ABOQUF	44	30	14	16	ABOQUF	14-30	NC(=O)N1c2ccccc2C=Cc2ccccc12.Oc1ccc(O)cc1	NC(=O)N1c2ccccc2C=Cc2ccccc12	Oc1ccc(O)cc1	-260.21	-156.636	-247.362	457.794	-45.892	-218.921	-260.218	-87.825	-117.464	218.262	-24.491	-95.619	-131.982	-51.413	-87.898	165.3	-12.303	-36.326	-47.28	-17.398	-42.001	74.233	-9.098	-86.977	-80.956	51	18	31	51	49	ABOQUF	-26.691	-93.445	-54.361	-14.902	10.2575	35.9114	20.8912	5.72691	46.1689
ABULEQ	37	22	15	7	ABULEQ	15-22	OC(=O)c1cc2ccccc2cc1O.NC(=O)c1cccnc1	OC(=O)c1cc2ccccc2cc1O	NC(=O)c1cccnc1	-259.14	-190.378	-296.254	556.56	-53.551	-205.562	-259.148	-145.32	-202.825	383.112	-37.325	-94.062	-151.825	-38.438	-51.534	96.063	-12.606	-36.621	-54.352	-6.62	-41.895	77.385	-3.621	-74.879	-52.971	59	21	20	59	41	ABULEQ	-37.017	-84.103	-43.6095	-38.483	14.2846	32.4547	16.8285	14.8503	46.7392
ABUNIU01	60	42	18	24	ABUNIU01	42-18	c1ccc2c(c1)ccc1ccc3ccc4ccc5ccccc5c4c3c21.O=N(=O)c1cc(cc(c1)N(=O)=O)N(=O)=O	c1ccc2c(c1)ccc1ccc3ccc4ccc5ccccc5c4c3c21	O=N(=O)c1cc(cc(c1)N(=O)=O)N(=O)=O	-246.62	-61.156	-151.7	283.302	-21.993	-283.613	-246.622	-52.434	-119.954	224.678	-18.947	-192.17	-172.12	-7.442	-28.115	51.027	-2.011	-78.866	-63.879	-1.28	-3.631	7.597	-1.035	-12.577	-10.623	70	26	4	70	30	ABUNIU01	0	0	-35.1605	-122.494	0	0	14.257	49.6691	0
ABUNOA	61	42	19	23	ABUNOA	42-19	OC(=O)c1cc(cc(c1)N(=O)=O)N(=O)=O.c1ccc2c(c1)ccc1ccc3ccc4ccc5ccccc5c4c3c21	OC(=O)c1cc(cc(c1)N(=O)=O)N(=O)=O	c1ccc2c(c1)ccc1ccc3ccc4ccc5ccccc5c4c3c21	-271.73	-163.395	-299.915	576.242	-48.13	-268.776	-271.732	-39.165	-98.674	185.799	-16.067	-178.726	-155.113	-6.194	-19.672	36.238	-1.721	-72.116	-60.39	-118.036	-181.57	354.205	-30.343	-17.934	-56.228	57	22	21	57	43	ABUNOA	-43.726	0	-18.341	-97.925	16.0917	0	6.74971	36.0376	16.0917
ACEQUW	28	20	8	12	ACEQUW	20-8	CN1N=NC2=C(N=CN2C1=O)C(N)=O.CC(O)=O	CN1N=NC2=C(N=CN2C1=O)C(N)=O	CC(O)=O	-223.12	-139.939	-174.468	329.828	-44.318	-158.841	-223.119	-110.329	-127.188	241.858	-28.688	-73.793	-131.31	-26.067	-45.568	84.789	-14.826	-78.417	-82.592	-3.544	-1.712	3.18	-0.804	-6.63	-9.217	59	37	4	59	41	ACEQUW	0	-78.114	-71.232	-19.823	0	35.0099	31.9254	8.88446	35.0099
ACERAD	41	21	20	1	ACERAD	20-21	CN1N=NC2=C(N=CN2C1=O)C(N)=O.COC(=O)N1C=NC(=C1N)C(N)=O	CN1N=NC2=C(N=CN2C1=O)C(N)=O	COC(=O)N1C=NC(=C1N)C(N)=O	-305.82	-158.511	-217.616	400.103	-47.311	-247.968	-305.814	-114.516	-163.383	300.104	-31.632	-176.121	-213.408	-37.049	-39.006	71.972	-10.195	-36.507	-58.144	-6.946	-15.227	28.028	-5.484	-35.34	-34.261	70	19	11	70	30	ACERAD	-32.775	-56.016	-20.9915	-115.08	10.7171	18.3167	6.864	37.63	29.0337
ACETAF	36	20	16	4	ACETAF	16-20	OC(=O)c1ccccc1O.CN1N=NC2=C(N=CN2C1=O)C(N)=O	OC(=O)c1ccccc1O	CN1N=NC2=C(N=CN2C1=O)C(N)=O	-255.68	-166.936	-241.948	459.001	-50.932	-201.591	-255.672	-143.709	-215.711	411.138	-39.973	-148.822	-190.407	-1.21	-4.467	7.795	-1.293	-14.878	-13.144	-22.017	-21.77	40.068	-9.665	-37.891	-52.121	74	5	20	74	25	ACETAF	0	-66.191	-7.5445	-64.555	0	25.8882	2.95076	25.2484	25.8882
ACETEJ	36	20	16	4	ACETEJ	16-20	OC(C(O)C(O)=O)C(O)=O.CN1N=NC2=C(N=CN2C1=O)C(N)=O	OC(C(O)C(O)=O)C(O)=O	CN1N=NC2=C(N=CN2C1=O)C(N)=O	-294.06	-211.729	-253.201	482.744	-58.311	-193.887	-294.062	-157.924	-182.179	348.34	-41.63	-118.845	-198.633	-28.713	-49.187	93.024	-7.517	-26.831	-32.208	-25.091	-21.836	41.38	-9.164	-48.212	-63.22	68	11	21	68	32	ACETEJ	-23.8155	-132.566	-41.925	-40.439	8.09886	45.0813	14.2573	13.752	53.1801
ACNTCQ	42	22	20	2	ACNTCQ	20-22	N#CC(C#N)=C1C=CC(C=C1)=C(C#N)C#N.C1Cc2cccc3cccc1c23	N#CC(C#N)=C1C=CC(C=C1)=C(C#N)C#N	C1Cc2cccc3cccc1c23	-209.11	-67.303	-155.266	285.567	-24.281	-230.204	-209.116	-35.468	-122.709	226.537	-16.733	-173.081	-136.471	-31.081	-25.085	46.382	-7.212	-36.956	-57.228	-0.754	-7.472	12.648	-0.337	-20.168	-15.417	65	27	7	65	34	ACNTCQ	0	0	-34.377	-106.231	0	0	16.4397	50.8015	0
ACOGII	48	24	24	0	ACOGII	24-24	OC(=O)c1cccc2cccc(C(O)=O)c12.c1ccc(C=Cc2ccccn2)nc1	OC(=O)c1cccc2cccc(C(O)=O)c12	c1ccc(C=Cc2ccccn2)nc1	-290.01	-181.52	-295.517	550.541	-52.609	-248.827	-290.014	-155.227	-223.395	417.626	-43.248	-132.507	-191.541	-20.641	-30.278	53.9	-6.688	-49.814	-55.564	-5.652	-41.844	79.014	-2.673	-66.506	-42.909	66	19	15	66	34	ACOGII	0	-118.013	-78.8295	-50.263	0	40.6927	27.1816	17.3315	40.6927
ACONIR	36	21	15	6	ACONIR	15-21	NC(=O)c1ccncc1.OC(=O)C1CCCCC1	NC(=O)c1ccncc1	OC(=O)C1CCCCC1	-224.67	-168.399	-249.263	463.612	-47.867	-164.925	-224.673	-127.622	-187.6	351.645	-34.026	-89.576	-136.781	-37.99	-43.212	80.92	-12.467	-36.674	-58.035	-2.787	-18.451	31.047	-1.374	-38.675	-29.857	61	26	13	61	39	ACONIR	-28.621	-86.834	-12.6005	-31.629	12.7391	38.6496	5.60845	14.078	51.3887
ACOPOA	31	17	14	3	ACOPOA	14-17	OC(=O)c1cc(O)cc(O)c1.NC(=O)c1cnccn1	OC(=O)c1cc(O)cc(O)c1	NC(=O)c1cnccn1	-258.35	-201.981	-263.36	499.187	-52.38	-174.218	-258.348	-139.903	-159.877	301.135	-35.767	-83.793	-160.098	-9.115	-23.549	44.036	-3.547	-40.882	-35.206	-52.963	-79.934	154.017	-13.066	-49.544	-63.045	62	14	24	62	38	ACOPOA	-31.696	-102.81	-36.983	-34.599	12.2686	39.7949	14.3151	13.3923	52.0635
ACOPUG	38	24	14	10	ACOPUG	14-24	NC(=O)c1cnccn1.COc1cc(C=CC(O)=O)ccc1O	NC(=O)c1cnccn1	COc1cc(C=CC(O)=O)ccc1O	-264.48	-178.889	-250.02	470.429	-51.151	-199.384	-264.481	-49.178	-93.482	175.206	-16.712	-117.81	-116.484	-44.003	-49.764	92.44	-11.775	-23.877	-49.673	-85.709	-106.774	202.783	-22.664	-57.697	-98.324	44	19	37	44	56	ACOPUG	-56.661	-28.571	-19.2815	-56.821	21.4235	10.8027	7.29034	21.484	32.2263
ACOYOG	40	26	14	12	ACOYOG	14-26	Oc1cccc(O)c1.C(Cc1ccncc1)c1ccncc1	Oc1cccc(O)c1	C(Cc1ccncc1)c1ccncc1	-224.83	-127.802	-187.254	345.272	-34.635	-185.672	-224.838	-113.921	-166.419	306.519	-30.128	-120.497	-161.14	-3.464	-3.04	5.467	-0.949	-10.071	-11.636	-10.417	-17.794	33.286	-3.557	-55.104	-52.062	72	5	23	72	28	ACOYOG	0	-74.358	-5.367	-70.577	0	33.073	2.38714	31.3913	33.073
ACOYOG01	40	26	14	12	ACOYOG01	26-14	Oc1cccc(O)c1.C(Cc1ccncc1)c1ccncc1	Oc1cccc(O)c1	C(Cc1ccncc1)c1ccncc1	-262.63	-164.037	-261.897	479.314	-44.944	-218.442	-262.632	-140.819	-214.643	395.02	-38.154	-126.456	-175.827	-16.396	-37.044	65.865	-5.126	-74.319	-68.053	-6.822	-10.21	18.43	-1.663	-17.667	-18.752	67	26	7	67	33	ACOYOG01	0	-39.718	-44.051	-66.749	0	15.1232	16.773	25.4156	15.1232
ACOYUM	40	26	14	12	ACOYUM	14-26	C(Cc1ccncc1)c1ccncc1.Oc1ccc(Cl)c(O)c1	C(Cc1ccncc1)c1ccncc1	Oc1ccc(Cl)c(O)c1	-255.17	-154.132	-235.668	432.524	-44.47	-207.736	-255.169	-133.421	-197.952	364.259	-38.269	-130.577	-180.368	-12.043	-11.432	19.47	-2.427	-15.616	-23.164	-8.667	-26.284	48.796	-3.774	-61.543	-51.636	71	9	20	71	29	ACOYUM	0	-93.835	-24.378	-52.005	0	36.7735	9.55363	20.3805	36.7735
ACUDAG	33	17	16	1	ACUDAG	17-16	NNC(=O)c1ccncc1.OC(=O)c1ccc(cc1)C#N	NNC(=O)c1ccncc1	OC(=O)c1ccc(cc1)C#N	-238.35	-145.57	-195.344	366.391	-39.316	-184.888	-238.35	-104.489	-147.272	278.016	-27.043	-124.844	-158.443	-33.878	-35.402	64.632	-8.304	-28.557	-48.78	-7.203	-12.669	23.744	-3.969	-31.488	-31.126	66	20	13	66	33	ACUDAG	-34.2105	-48.391	-7.4325	-42.533	14.3531	20.3025	3.11831	17.8448	34.6555
ACUDIO	34	17	17	0	ACUDIO	17-17	OC(=O)c1ccc(cc1)N(=O)=O.NNC(=O)c1ccncc1	OC(=O)c1ccc(cc1)N(=O)=O	NNC(=O)c1ccncc1	-241.72	-140.639	-191.439	360.061	-38.452	-193.765	-241.716	-94.828	-142.822	270.815	-24.983	-137.848	-159.726	-3.253	-7.536	14.171	-3.885	-26.85	-25.589	-42.558	-41.081	75.075	-9.585	-29.066	-56.401	66	11	23	66	34	ACUDIO	-38.5315	-50.841	-6.819	-66.707	15.9406	21.033	2.82103	27.5968	36.9736
ADAJAQ	86	64	22	42	ADAJAQ	64-22	COc1cc(O)c2C(=O)C3=C(O)C4C(O)C5C6C(O)C(C(=C7C(=O)c8c(O)cc(OC)cc8C(=O)C467)O)C35C(=O)c2c1.CCN(CC)CC	COc1cc(O)c2C(=O)C3=C(O)C4C(O)C5C6C(O)C(C(=C7C(=O)c8c(O)cc(OC)cc8C(=O)C467)O)C35C(=O)c2c1	CCN(CC)CC	-302.26	-118.333	-293.087	529.393	-39.302	-337.652	-302.256	-44.222	-167.847	300.441	-15.147	-164.372	-119.198	-73.202	-120.699	221.063	-24.094	-164.887	-176.811	-0.909	-4.541	7.889	-0.061	-8.393	-6.247	39	58	2	39	60	ADAJAQ	-87.451	-34.715	-76.501	-67.671	28.9324	11.4851	25.3097	22.3883	40.4175
ADARIH	55	36	19	17	ADARIH	19-36	C1CCC(CC1)NC1CCCCC1.ON=C1CCCCC1	C1CCC(CC1)NC1CCCCC1	ON=C1CCCCC1	-219.21	-92.106	-198.577	347.961	-20.609	-228.353	-219.217	-74.569	-127.24	228.417	-18.276	-96.186	-113.629	-7.795	-16.984	29.657	-1.853	-35.642	-32.826	-9.742	-54.353	89.887	-0.48	-96.525	-72.762	52	15	33	52	48	ADARIH	0	-50.875	-32.06	-27.209	0	23.2083	14.6252	12.4123	23.2083
ADETOT	34	18	16	2	ADETOT	18-16	OC(=O)c1ccc(O)cc1.Cc1cc(C)nc(N)n1	OC(=O)c1ccc(O)cc1	Cc1cc(C)nc(N)n1	-238.02	-150.794	-236.485	441.193	-43.044	-198.884	-238.022	-139.016	-214.75	402.453	-37.871	-146.573	-186.687	-5.15	-10.057	18.047	-1.23	-28.298	-26.07	-6.628	-11.678	20.693	-3.943	-24.013	-25.265	78	11	11	78	22	ADETOT	0	-61.768	-13.626	-42.861	0	25.9508	5.72473	18.0073	25.9508
ADOFIJ	108	54	54	0	ADOFIJ	54-54	CC1(CCC2C(=CCC3C(C)(CO)C(O)CCC23C)C1)C=C.CC1(CO)C(O)CCC2(C)C1CCC13CC4C(CC21)C4(C)C3	CC1(CCC2C(=CCC3C(C)(CO)C(O)CCC23C)C1)C=C	CC1(CO)C(O)CCC2(C)C1CCC13CC4C(CC21)C4(C)C3	-303.07	-90.395	-198.719	354.211	-27.663	-325.057	-303.068	-39.384	-102.983	180.638	-11.371	-196.164	-172.914	-18.537	-42.555	76.234	-6.736	-68.597	-63.516	-32.474	-53.181	97.339	-9.556	-60.296	-66.638	57	21	22	57	43	ADOFIJ	-26.313	-32.308	-25.454	-45.921	8.68215	10.6602	8.39872	15.1519	19.3424
AFABEP	56	35	21	14	AFABEP	35-21	CN(C)c1ccc(cc1)N=Nc1ccccc1C(O)=O.OC(=O)c1cc(cc(c1)C(O)=O)C(O)=O	CN(C)c1ccc(cc1)N=Nc1ccccc1C(O)=O	OC(=O)c1cc(cc(c1)C(O)=O)C(O)=O	-336.38	-174.314	-276.982	523.684	-60.206	-298.475	-336.374	-63.202	-132.13	248.406	-27.309	-172.649	-165.552	-23.254	-47.808	86.123	-12.348	-93.13	-91.152	-87.858	-97.044	189.155	-20.548	-32.696	-79.67	49	27	24	49	51	AFABEP	-61.871	-31.94	-78.372	-77.106	18.3932	9.49521	23.2987	22.9223	27.8884
AFEMIJ	39	24	15	9	AFEMIJ	24-15	OC(=O)c1cc(F)c(F)c(F)c1F.CN1C=NC2=C1C(=O)N(C)C(=O)N2C	OC(=O)c1cc(F)c(F)c(F)c1F	CN1C=NC2=C1C(=O)N(C)C(=O)N2C	-210.31	-146.809	-285.959	548.024	-39.886	-215.271	-210.317	-137.346	-252.044	484.622	-33.088	-140.112	-148.049	-7.18	-27.656	49.806	-6.17	-51.915	-43.679	-2.283	-6.259	13.597	-0.627	-23.244	-18.589	70	21	9	70	30	AFEMIJ	0	-43.319	-12.734	-70.233	0	20.5977	6.05487	33.395	20.5977
AFEQEJ	39	24	15	9	AFEQEJ	24-15	OC(=O)c1c(F)cccc1F.CN1C=NC2=C1C(=O)N(C)C(=O)N2C	OC(=O)c1c(F)cccc1F	CN1C=NC2=C1C(=O)N(C)C(=O)N2C	-228.64	-119.511	-178.252	330.17	-35.956	-194.679	-228.635	-86.82	-127.439	237.801	-24.748	-103.808	-132.322	-26.338	-44.556	80.308	-9.005	-67.951	-71.597	-6.352	-6.256	12.062	-2.204	-22.921	-24.715	58	31	11	58	42	AFEQEJ	0	-50.11	-63.618	-48.744	0	21.9166	27.8245	21.3191	21.9166
AFEQIN	39	24	15	9	AFEQIN	24-15	CN1C=NC2=C1C(=O)N(C)C(=O)N2C.OC(=O)c1cc(F)ccc1F	CN1C=NC2=C1C(=O)N(C)C(=O)N2C	OC(=O)c1cc(F)ccc1F	-213.72	-129.773	-217.756	409.618	-34.452	-194.68	-213.717	-104.683	-173.339	327.385	-25.752	-105.039	-126.055	-21.605	-38.274	69.285	-7.831	-67.748	-68.47	-3.486	-6.144	12.947	-0.869	-21.893	-19.193	59	32	9	59	41	AFEQIN	0	-48.801	-63.704	-44.242	0	22.8341	29.8072	20.7009	22.8341
AFEQOT	39	24	15	9	AFEQOT	24-15	CN1C=NC2=C1C(=O)N(C)C(=O)N2C.OC(=O)c1cccc(F)c1F	CN1C=NC2=C1C(=O)N(C)C(=O)N2C	OC(=O)c1cccc(F)c1F	-222.78	-128.664	-211.604	396.491	-37.335	-199.013	-222.778	-98.85	-162.506	306.126	-27.811	-108.502	-130.872	-23.181	-41.895	75.674	-8.073	-68.323	-69.123	-6.633	-7.204	14.69	-1.451	-22.188	-22.783	59	31	10	59	41	AFEQOT	0	-49.792	-55.82	-49.701	0	22.3503	25.0561	22.3095	22.3503
AFEQUZ	39	24	15	9	AFEQUZ	24-15	OC(=O)c1cccc(F)c1.CN1C=NC2=C1C(=O)N(C)C(=O)N2C	OC(=O)c1cccc(F)c1	CN1C=NC2=C1C(=O)N(C)C(=O)N2C	-222.76	-122.17	-206.341	381.089	-33.438	-203.028	-222.763	-101.476	-162.909	303.122	-27.083	-123.302	-148.092	-13.186	-34.558	61.646	-4.205	-60.991	-53.428	-7.508	-8.874	16.322	-2.15	-18.736	-21.243	66	24	10	66	34	AFEQUZ	0	-51.835	-45.808	-67.73	0	23.2694	20.5638	30.4049	23.2694
AFERAG	39	24	15	9	AFERAG	24-15	OC(=O)c1ccccc1F.CN1C=NC2=C1C(=O)N(C)C(=O)N2C	OC(=O)c1ccccc1F	CN1C=NC2=C1C(=O)N(C)C(=O)N2C	-223.47	-132.004	-217.21	404.212	-38.063	-196.632	-223.466	-98.977	-164.644	309.367	-27.587	-107.472	-129.258	-25.981	-47.09	84.774	-8.503	-69.703	-71.191	-7.045	-5.476	10.07	-1.973	-19.458	-23.018	58	32	10	58	42	AFERAG	0	-49.986	-57.056	-43.677	0	22.3681	25.5318	19.5449	22.3681
AFEREK	39	24	15	9	AFEREK	24-15	OC(=O)c1ccccc1.CN1C=NC2=C1C(=O)N(C)C(=O)N2C	OC(=O)c1ccccc1	CN1C=NC2=C1C(=O)N(C)C(=O)N2C	-208.9	-118.876	-205.02	380.541	-33.816	-191.303	-208.897	-91.679	-156.007	292.104	-24.826	-102.614	-120.594	-22.883	-43.269	78.101	-7.909	-70.757	-70.151	-4.314	-5.743	10.336	-1.081	-17.933	-18.152	58	34	9	58	43	AFEREK	0	-48.638	-55.3595	-38.674	0	23.2829	26.5005	18.5132	23.2829
AFEVEN	38	32	6	26	AFEVEN	32-6	NC(=O)N1c2ccccc2CCc2ccccc12.NC=O	NC(=O)N1c2ccccc2CCc2ccccc12	NC=O	-237.48	-124.732	-174.652	315.662	-46.207	-182.019	-237.483	-115.634	-105.256	193.409	-33.061	-65.926	-149.678	-17.28	-68.194	120.05	-11.709	-112.99	-93.299	8.182	-1.202	2.202	-1.437	-3.103	5.494	63	39	-2	63	37	AFEVEN	0	-120.377	-73.4565	0	0	50.6893	30.9317	0	50.6893
AFOPAP	62	33	29	4	AFOPAP	33-29	Cc1cccc(Nc2ccccc2C(O)=O)c1C.C(Cc1ccncc1)Cc1ccncc1	Cc1cccc(Nc2ccccc2C(O)=O)c1C	C(Cc1ccncc1)Cc1ccncc1	-275.42	-112.779	-231.997	421.126	-33.052	-285.421	-275.424	-102.791	-199.267	362.824	-27.301	-212.35	-212.774	-5.781	-19.409	34.416	-2.032	-40.386	-33.516	-4.206	-13.322	23.886	-3.719	-32.685	-29.134	77	12	11	77	23	AFOPAP	0	-49.086	-21.7695	-127.641	0	17.8222	7.90411	46.3441	17.8222
AFUROL	52	26	26	0	AFUROL	26-26	CC1=NNC(=C1)C=Nc1ccccc1O.CC1=CC(=NN1)C=Nc1ccccc1O	CC1=NNC(=C1)C=Nc1ccccc1O	CC1=CC(=NN1)C=Nc1ccccc1O	-331.14	-207.671	-323.223	591.51	-52.958	-273.43	-331.141	-178.549	-278.238	511.143	-44.696	-179.918	-234.666	-14.176	-28.33	50.217	-3.098	-50.293	-47.557	-14.945	-16.655	30.15	-5.164	-43.219	-48.918	71	14	15	71	29	AFUROL	0	-126.874	-52.8225	-57.987	0	38.3143	15.9517	17.5113	38.3143
AHASUX	30	18	12	6	AHASUX	18-12	OC(=O)Cc1ccccc1.O=C1NC=CC=C1	OC(=O)Cc1ccccc1	O=C1NC=CC=C1	-223.88	-149.121	-204.206	378.413	-48.719	-158.192	-223.881	-86.583	-112.174	210.338	-29.148	-80.583	-122.655	-11.545	-35.414	61.716	-3.588	-51.88	-43.806	-50.994	-56.618	106.36	-15.983	-25.729	-57.421	55	20	26	55	46	AHASUX	-43.608	-43.247	-17.9435	-40.686	19.4783	19.317	8.01478	18.1731	38.7953
AHATEI	36	24	12	12	AHATEI	24-12	OC(=O)Cc1cccc2ccccc12.O=C1NC=CC=C1	OC(=O)Cc1cccc2ccccc12	O=C1NC=CC=C1	-231.96	-148.214	-223.867	416.765	-48.923	-181.684	-231.952	-87.949	-129.141	240.419	-27.507	-72.999	-108.164	-11.441	-40.108	73.024	-5.655	-76.297	-62.387	-48.824	-54.618	103.322	-15.761	-32.388	-61.401	47	27	26	47	53	AHATEI	-41.457	-43.792	-55.697	-6.979	17.8725	18.8791	24.0115	3.00871	36.7516
AHATIM	36	24	12	12	AHATIM	24-12	O=C1NC=CC=C1.OC(=O)Cc1ccc2ccccc2c1	O=C1NC=CC=C1	OC(=O)Cc1ccc2ccccc2c1	-241.66	-159.302	-235.426	437.057	-50.656	-184.078	-241.658	-85.596	-127.934	239.012	-28.07	-72.698	-105.962	-16.554	-41.451	73.99	-5.376	-80.236	-71.252	-57.152	-66.041	124.055	-17.209	-31.144	-64.445	44	29	27	44	56	AHATIM	-43.3645	-45.623	-66.974	-24.502	17.9444	18.879	27.7141	10.139	36.8234
AHILOU	89	74	15	59	AHILOU	74-15	CCCCO.COc1cc(ccc1CC1=CN(C)c2ccc(NC(=O)OC3CCCC3)cc12)C(=O)NS(=O)(=O)c1ccccc1C	CCCCO	COc1cc(ccc1CC1=CN(C)c2ccc(NC(=O)OC3CCCC3)cc12)C(=O)NS(=O)(=O)c1ccccc1C	-357.5	-125.076	-201.315	359.645	-47.284	-330.803	-357.503	-67.212	-94.162	171.208	-24.745	-91.342	-121.333	-57.417	-104.488	184.02	-22.314	-230.731	-229.015	-0.447	-2.665	4.417	-0.225	-8.73	-7.155	34	64	2	34	66	AHILOU	-54.506	-76.314	-110.375	0	15.2464	21.3466	30.8741	0	36.593
AJAKAX	33	18	15	3	AJAKAX	15-18	NC(=O)c1ccncc1.CCCC=CC(O)=O	NC(=O)c1ccncc1	CCCC=CC(O)=O	-222.35	-170.975	-263.948	492.302	-48.523	-168.494	-222.345	-128.09	-189.264	353.325	-34.433	-83.968	-132.681	-40.585	-56.452	106.351	-12.28	-45.197	-60.532	-2.299	-18.233	32.626	-1.81	-39.33	-29.132	60	27	13	60	40	AJAKAX	-30.1405	-83.519	-15.7225	-11.31	13.5554	37.562	7.07106	5.08658	51.1174
AJAKEB	32	17	15	2	AJAKEB	15-17	NC(=O)c1ccncc1.OC(=O)c1ccc(cc1)N(=O)=O	NC(=O)c1ccncc1	OC(=O)c1ccc(cc1)N(=O)=O	-251.58	-179.81	-258.612	490.2	-54.769	-188.32	-251.588	-136.317	-187.05	353.736	-38.713	-91.308	-149.332	-33.439	-44.114	83.602	-10.991	-43.987	-57.399	-10.054	-27.448	52.863	-5.064	-53.026	-44.857	59	23	18	59	41	AJAKEB	-27.562	-84.224	-18.586	-34.992	10.9556	33.478	7.38771	13.9089	44.4336
AJAKOL	29	15	14	1	AJAKOL	15-14	Nc1ncc(cn1)N(=O)=O.Nc1ncccc1N(=O)=O	Nc1ncc(cn1)N(=O)=O	Nc1ncccc1N(=O)=O	-207.24	-126.644	-169.56	318.162	-34.041	-160.705	-207.236	-72.515	-105.381	196.932	-20.577	-88.045	-112.012	-17.375	-25.12	47.326	-4.284	-37.247	-40.258	-36.753	-39.06	73.903	-9.18	-35.414	-54.966	54	19	27	54	46	AJAKOL	-35.8855	-45.2	-24.716	-16.242	17.3159	21.8105	11.9263	7.83729	39.1264
AJAKUR	35	19	16	3	AJAKUR	16-19	NC(=O)c1ccc(Cl)cc1.OC(=O)c1cc(cc(c1)N(=O)=O)N(=O)=O	NC(=O)c1ccc(Cl)cc1	OC(=O)c1cc(cc(c1)N(=O)=O)N(=O)=O	-246.08	-187.836	-294.607	563.28	-53.203	-199.913	-246.081	-163.844	-277.942	530.323	-45.085	-147.286	-178.945	-11.436	-5.363	9.748	-3.655	-20.238	-29.71	-12.556	-11.302	23.208	-4.462	-32.389	-37.426	73	12	15	73	27	AJAKUR	0	-88.386	-9.822	-54.931	0	35.9176	3.99138	22.3224	35.9176
AJALAY	39	23	16	7	AJALAY	16-23	NC(=O)c1ccc(Cl)cc1.CN(C)c1cccc(c1)C(O)=O	NC(=O)c1ccc(Cl)cc1	CN(C)c1cccc(c1)C(O)=O	-243.24	-141.171	-250.331	461.291	-46.112	-218.377	-243.238	-126.546	-167.983	312.567	-36.563	-91.671	-151.368	-7.034	-41.138	75.922	-5.291	-59.312	-41.52	-7.591	-41.21	72.801	-4.258	-67.394	-50.349	62	17	21	62	38	AJALAY	0	-102.188	-71.972	-4.142	0	42.0112	29.5889	1.70284	42.0112
AJEGAZ	57	41	16	25	AJEGAZ	41-16	Cc1ccc(cc1)C1(O)c2ccccc2C=Cc2ccccc12.CN1CCCC1=O	Cc1ccc(cc1)C1(O)c2ccccc2C=Cc2ccccc12	CN1CCCC1=O	-227.63	-79.257	-159.546	284.108	-25.428	-231.923	-227.628	-64.514	-115.989	209.025	-21.497	-129.467	-139.39	-9.842	-40.006	69.037	-2.702	-93.147	-75.589	-4.9	-3.55	6.046	-1.23	-9.308	-12.65	61	33	6	61	39	AJEGAZ	0	-54.838	-40.467	-60.947	0	24.0908	17.7775	26.7746	24.0908
AJIWIA	34	17	17	0	AJIWIA	17-17	OC(=O)c1cc(ccc1Cl)N(=O)=O.c1ccc2ncccc2c1	OC(=O)c1cc(ccc1Cl)N(=O)=O	c1ccc2ncccc2c1	-219.48	-114.562	-207.176	384.632	-32.777	-210.962	-219.478	-103.957	-180.995	337.763	-27.846	-156.615	-170.071	-10.006	-14.234	26.176	-3.821	-31.001	-33.022	-0.599	-11.946	20.692	-1.11	-23.346	-16.384	77	15	7	77	22	AJIWIA	0	-53.593	-11.829	-81.579	0	24.4182	5.38956	37.1692	24.4182
AJIWOG	34	17	17	0	AJIWOG	17-17	OC(=O)c1cccc(Cl)c1N(=O)=O.c1ccc2ncccc2c1	OC(=O)c1cccc(Cl)c1N(=O)=O	c1ccc2ncccc2c1	-222.03	-146.54	-256.812	483.472	-48.489	-196.634	-222.036	-124.579	-216.499	411.506	-40.026	-136.437	-159.692	-20.694	-25.369	45.651	-7.036	-33.601	-43.817	-1.266	-14.943	26.314	-1.426	-26.597	-18.526	72	20	8	72	28	AJIWOG	0	-65.323	-18.099	-60.718	0	29.4208	8.1516	27.3468	29.4208
AJIWUM	34	17	17	0	AJIWUM	17-17	OC(=O)c1ccc(Cl)cc1N(=O)=O.c1ccc2ncccc2c1	OC(=O)c1ccc(Cl)cc1N(=O)=O	c1ccc2ncccc2c1	-201.98	-111.33	-196.656	369.466	-30.659	-193.301	-201.981	-89.139	-133.934	252.434	-24.68	-93.021	-120.319	-15.647	-27.81	52.177	-3.675	-50.987	-48.61	-6.544	-34.912	64.856	-2.305	-49.293	-33.052	60	24	16	60	40	AJIWUM	0	-55.041	-43.631	-29.252	0	27.2507	21.6016	14.4826	27.2507
AJOGAJ	88	51	37	14	AJOGAJ	37-51	CC(C)C(=O)Nc1cccc(NC(=O)C(C)C)n1.CC1(CC2(C)CC(C)(C1)C(=O)NC2=O)C#Cc1ccc(cc1)c1cnccn1	CC(C)C(=O)Nc1cccc(NC(=O)C(C)C)n1	CC1(CC2(C)CC(C)(C1)C(=O)NC2=O)C#Cc1ccc(cc1)c1cnccn1	-343.65	-139.066	-281.106	513.579	-42.581	-354.513	-343.65	-131.433	-230.689	422.064	-35.055	-239.834	-255.535	0.588	-10.089	17.123	-1.748	-31.374	-23.645	-8.221	-40.328	74.392	-5.777	-83.305	-64.47	74	7	19	74	26	AJOGAJ	0	-106.915	-34.7995	-92.367	0	31.1116	10.1264	26.8782	31.1116
AJOGEN	88	51	37	14	AJOGEN	37-51	CC(C)C(=O)Nc1cccc(NC(=O)C(C)C)n1.CC1(CC2(C)CC(C)(C1)C(=O)NC2=O)C#Cc1ccc(cc1)c1cncnc1	CC(C)C(=O)Nc1cccc(NC(=O)C(C)C)n1	CC1(CC2(C)CC(C)(C1)C(=O)NC2=O)C#Cc1ccc(cc1)c1cncnc1	-349.49	-142.836	-270.895	486.928	-40.236	-346.975	-349.496	-118.457	-214.174	385.426	-32.285	-232.825	-246.096	-1.874	-9.968	17.374	-1.741	-30.216	-25.006	-22.506	-46.754	84.128	-6.209	-83.935	-78.394	70	7	22	70	29	AJOGEN	0	-106.252	-69.4725	-80.389	0	30.402	19.8783	23.0018	30.402
AJOGOX	86	43	43	0	AJOGOX	43-43	CC1(CC2(C)CC(C)(C1)C(=O)NC2=O)C#Cc1ccccc1.CCc1cc(NC(=O)C(C)C)nc(NC(=O)C(C)C)c1	CC1(CC2(C)CC(C)(C1)C(=O)NC2=O)C#Cc1ccccc1	CCc1cc(NC(=O)C(C)C)nc(NC(=O)C(C)C)c1	-322.09	-127.042	-246.809	442.184	-34.873	-324.568	-322.09	-113.402	-191.676	345.503	-29.333	-211.267	-230.569	-7.792	-26.911	47.636	-2.894	-54.649	-45.166	-5.848	-28.222	49.044	-2.646	-58.653	-46.354	72	14	14	72	28	AJOGOX	0	-92.28	-47.368	-96.834	0	28.6504	14.7064	30.0643	28.6504
AJOKOA	135	114	21	93	AJOKOA	114-21	OC(=O)c1ccc(cc1)C#Cc1cc2OCCOCCOCCOCCOc3cccc4c(OCCOCCOCCOCCOc1cc2C#Cc1ccc(cc1)C(O)=O)cccc34.CC(C)OC(C)C	OC(=O)c1ccc(cc1)C#Cc1cc2OCCOCCOCCOCCOc3cccc4c(OCCOCCOCCOCCOc1cc2C#Cc1ccc(cc1)C(O)=O)cccc34	CC(C)OC(C)C	-419.61	-86.345	-298.438	532.898	-51.379	-499.678	-419.607	-13.262	-48.056	81.942	-7.937	-108.973	-93.858	-72.554	-245.599	442.818	-43.302	-378.704	-316.706	-0.529	-4.784	8.139	-0.14	-12.001	-9.043	22	75	2	22	77	AJOKOA	0	0	-318.471	-40.068	0	0	75.8969	9.54887	0
AJOZIL	100	86	14	72	AJOZIL	86-14	C1CCC(NC2(c3ccccc3)c3ccccc3Oc3ccccc23)C(C1)NC1(c2ccccc2)c2ccccc2Oc2ccccc12.Cc1cccnc1	C1CCC(NC2(c3ccccc3)c3ccccc3Oc3ccccc23)C(C1)NC1(c2ccccc2)c2ccccc2Oc2ccccc12	Cc1cccnc1	-263.55	-50.472	-146.1	255.436	-12.396	-308.37	-263.551	-18.306	-32.763	59.84	-7.106	-105.012	-99.339	-31.89	-113.337	195.596	-5.224	-202.662	-163.259	-0.277	0	0	-0.065	-0.696	-0.953	38	62	0	38	62	AJOZIL	0	0	-80.541	0	0	0	30.56	0	0
AJOZOR	100	86	14	72	AJOZOR	86-14	C1CCC(NC2(c3ccccc3)c3ccccc3Oc3ccccc23)C(C1)NC1(c2ccccc2)c2ccccc2Oc2ccccc12.Cc1ccncc1	C1CCC(NC2(c3ccccc3)c3ccccc3Oc3ccccc23)C(C1)NC1(c2ccccc2)c2ccccc2Oc2ccccc12	Cc1ccncc1	-263.6	-52.145	-146.772	256.361	-13.591	-305.582	-263.602	-21.775	-39.855	72.014	-8.456	-105.038	-100.882	-30.047	-106.917	184.348	-5.066	-199.861	-161.73	-0.323	0	0	-0.069	-0.683	-0.989	38	61	0	38	61	AJOZOR	0	0	-109.984	-36.053	0	0	41.7238	13.6772	0
AJUXUY	56	42	14	28	AJUXUY	42-14	C1COCCOCCOCCOCCOCCO1.NC(=S)NNC(N)=S	C1COCCOCCOCCOCCOCCO1	NC(=S)NNC(N)=S	-389.07	-210.831	-278.23	479.922	-75.006	-270.145	-389.063	-212.914	-233.769	404.823	-68.062	-175.783	-322.883	-7.874	-41.848	70.803	-4.404	-86.26	-68.811	9.958	-2.613	4.297	-2.539	-8.102	2.631	83	18	-1	83	17	AJUXUY	0	-280.413	-43.187	0	0	72.0726	11.1001	0	72.0726
AJUYAF	76	62	14	48	AJUYAF	14-62	C1CCC2OCCOCCOC3CCCCC3OCCOCCOC2C1.NC(=S)NNC(N)=S	C1CCC2OCCOCCOC3CCCCC3OCCOCCOC2C1	NC(=S)NNC(N)=S	-408.15	-212.493	-297.121	518.809	-80.091	-299.895	-408.145	-215.761	-246.48	434.033	-75.502	-179.485	-324.432	11.002	-0.384	0.759	-2.372	-5.497	5.317	-7.734	-50.257	84.017	-2.217	-114.913	-89.03	79	-1	22	79	21	AJUYAF	0	-286.329	-31.215	0	0	70.1529	7.64792	0	70.1529
AKENEK	48	25	23	2	AKENEK	25-23	CC(=O)Nc1cccc(NC(C)=O)n1.O=C1CN(N=CC2=CC=C(O2)N(=O)=O)C(=O)N1	CC(=O)Nc1cccc(NC(C)=O)n1	O=C1CN(N=CC2=CC=C(O2)N(=O)=O)C(=O)N1	-315.75	-161.452	-231.854	431.157	-55.641	-260.67	-315.749	-162.187	-192.646	358.032	-43.083	-175.451	-253.977	11.95	-8.83	16.183	-4.399	-35.437	-16.938	-11.215	-30.379	56.942	-8.159	-49.783	-44.834	80	5	14	80	19	AKENEK	0	-71.576	-36.398	-136.251	0	22.6686	11.5275	43.1515	22.6686
AKISEU	38	20	18	2	AKISEU	18-20	NC(=O)CN1CCCC1=O.OC(=O)c1cc(O)c(O)c(O)c1	NC(=O)CN1CCCC1=O	OC(=O)c1cc(O)c(O)c(O)c1	-356.53	-297.76	-390.145	731.841	-93.788	-210.569	-356.533	-216.237	-273.636	514.822	-64.374	-115.615	-227.962	-51.373	-87.857	165.431	-16.855	-50.842	-63.15	-30.15	-28.652	51.589	-12.558	-44.113	-65.42	64	18	18	64	36	AKISEU	-39.879	-166.864	-49.045	-32.409	11.1853	46.8022	13.7562	9.09012	57.9875
AKOCIO	34	17	17	0	AKOCIO	17-17	Nc1ccc(cc1)C(O)=O.c1ccc2ncccc2c1	Nc1ccc(cc1)C(O)=O	c1ccc2ncccc2c1	-205.46	-118.3	-178.861	333.101	-34.62	-172.3	-205.47	-85.343	-122.777	230.875	-24.025	-94.49	-123.525	-32.521	-36.748	66.436	-8.384	-36.495	-54.031	-0.435	-19.336	35.79	-2.211	-41.316	-27.914	60	26	14	60	40	AKOCIO	-51.926	-46.783	-11.556	-32.989	25.273	22.7699	5.62445	16.0562	48.0429
AKOTOJ	42	32	10	22	AKOTOJ	32-10	O=C1NC(=O)C=C1.COc1cccc(COC2=CC(=O)OC(=C2)C)c1	O=C1NC(=O)C=C1	COc1cccc(COC2=CC(=O)OC(=C2)C)c1	-245.3	-137.321	-232.427	425.198	-44.882	-213.548	-245.295	-85.167	-146.637	271.136	-26.291	-111.931	-130.074	-45.663	-83.885	150.112	-17.572	-93.486	-101.786	-6.491	-1.904	3.949	-1.018	-8.131	-13.434	53	41	5	53	46	AKOTOJ	0	-50.955	-97.4065	-57.947	0	20.7725	39.7091	23.6229	20.7725
AKUZUD	53	36	17	19	AKUZUD	36-17	Oc1ccc2ccccc2c1c1c(O)ccc2ccccc12.c1ccc2ncccc2c1	Oc1ccc2ccccc2c1c1c(O)ccc2ccccc12	c1ccc2ncccc2c1	-264.15	-130.76	-234.19	428.573	-35.646	-252.161	-264.157	-93.115	-151.083	277.39	-24.326	-139.555	-159.966	-36.938	-74.084	133.88	-10.153	-92.307	-90.01	-0.707	-9.022	17.303	-1.167	-20.299	-14.182	61	34	5	61	39	AKUZUD	-32.655	-46.501	-46.918	-75.547	12.3623	17.604	17.7619	28.6	29.9663
ALACAT	53	36	17	19	ALACAT	36-17	Oc1ccc2ccccc2c1c1c(O)ccc2ccccc12.c1ccc2cnccc2c1	Oc1ccc2ccccc2c1c1c(O)ccc2ccccc12	c1ccc2cnccc2c1	-273.6	-130.391	-232.591	421.974	-33.707	-261.552	-273.61	-84.911	-149.848	271.933	-22.068	-151.649	-162.762	-41.895	-77.392	139.685	-10.877	-94.891	-96.504	-3.586	-5.35	10.356	-0.762	-15.012	-14.343	59	35	5	59	40	ALACAT	-35.0345	-44.023	-39.789	-99.167	12.805	16.0903	14.5428	36.2452	28.8953
ALLCAM	22	13	9	4	ALLCAM	13-9	CC(N)=O.OC(=O)C=C=CC(O)=O	CC(N)=O	OC(=O)C=C=CC(O)=O	-226.56	-288.829	-442.138	845.044	-76.783	-130.021	-226.548	-143.963	-241.524	465.942	-43.795	-63.97	-101.702	-106.715	-167.403	317.317	-22.373	-49.986	-80.308	-38.152	-33.211	61.784	-10.615	-16.065	-44.538	45	35	20	45	55	ALLCAM	-69.3935	-58.551	-32.0545	-2.783	30.6292	25.8435	14.1483	1.22837	56.4727
ALOLIW	58	34	24	10	ALOLIW	24-34	O=C(NCc1ccncc1)C(=O)NCc1ccncc1.Oc1cc(O)cc(c1)C(=O)OCC#CC#C	O=C(NCc1ccncc1)C(=O)NCc1ccncc1	Oc1cc(O)cc(c1)C(=O)OCC#CC#C	-329.5	-173.04	-224.061	417.08	-47.034	-265.237	-329.497	-108.506	-129.389	241.072	-29.477	-121.908	-173.698	-13.302	-29.183	55.152	-3.457	-57.868	-50.98	-51.231	-65.49	120.856	-14.101	-85.462	-104.818	53	15	32	53	47	ALOLIW	-58.39	-102.06	-53.6545	-9.658	17.7208	30.9742	16.2836	2.93111	48.695
AMBSAM10	51	34	17	17	AMBSAM10	34-17	CCC1(CCC(C)C)C(=O)NC(=O)NC1=O.NC(=O)c1ccccc1O	CCC1(CCC(C)C)C(=O)NC(=O)NC1=O	NC(=O)c1ccccc1O	-224.52	-122.037	-162.753	299.171	-31.678	-179.485	-224.533	-60.882	-87.635	160.841	-15.926	-96.808	-115.255	-29.97	-41.512	76.284	-7.743	-56.387	-65.045	-31.186	-33.607	62.046	-8.01	-26.291	-44.233	51	29	20	51	49	AMBSAM10	-45.61	-55.481	-24.443	-23.136	20.3144	24.7109	10.8868	10.3046	45.0254
AMEPAK	61	53	8	45	AMEPAK	53-8	CCOC(=O)C12NC(=O)N3CN(CN(C(=O)N1)C23C(=O)OCC)Cc1ccc(Cl)cc1Cl.ClCCCl	CCOC(=O)C12NC(=O)N3CN(CN(C(=O)N1)C23C(=O)OCC)Cc1ccc(Cl)cc1Cl	ClCCCl	-266.1	-117.947	-236.627	420.769	-33.17	-264.807	-266.101	-25.529	-87.629	152.928	-7.528	-108.008	-86.282	-92.376	-148.568	267.052	-25.601	-154.968	-178.371	-0.042	-0.43	0.789	-0.042	-1.831	-1.448	32	67	1	32	68	AMEPAK	-66.5135	0	-89.929	-59.46	24.9957	0	33.7952	22.345	24.9957
AMIDEF	62	42	20	22	AMIDEF	42-20	c1cc(ccn1)c1ccncc1.Oc1cccc2c3ccccc3c3ccccc3c3cccc(O)c3c12	c1cc(ccn1)c1ccncc1	Oc1cccc2c3ccccc3c3ccccc3c3cccc(O)c3c12	-276.44	-123.61	-222.858	406.041	-32.595	-269.605	-276.434	-107.744	-177.742	328.364	-27.431	-175.817	-194.279	-13.249	-42.864	73.726	-4.506	-83.741	-71.201	-2.617	-2.252	3.951	-0.658	-10.047	-10.954	70	26	4	70	30	AMIDEF	0	-76.054	0	-77.545	0	27.5119	0	28.0513	27.5119
AMIHAH	29	17	12	5	AMIHAH	17-12	NC(=O)NC(N)=O.OC(=O)CCCC(O)=O	NC(=O)NC(N)=O	OC(=O)CCCC(O)=O	-293.69	-229.666	-263.411	499.848	-70.052	-166.575	-293.693	-164.755	-200.502	382.126	-48.098	-84.957	-171.586	-10.946	-22.675	41.683	-5.959	-48.717	-46.667	-53.966	-40.234	76.04	-15.995	-32.902	-75.439	58	16	26	58	42	AMIHAH	-64.072	-119.57	-22.5275	-13.152	21.8162	40.713	7.6705	4.47819	62.5292
AMPCYB	67	34	33	1	AMPCYB	34-33	CN(C)C1=C(C)N(C)N(c2ccccc2)C1=O.CCC1(C(=O)NC(=O)NC1=O)C1=CCCCC1	CN(C)C1=C(C)N(C)N(c2ccccc2)C1=O	CCC1(C(=O)NC(=O)NC1=O)C1=CCCCC1	-255.47	-117.5	-212.046	384.01	-36.212	-241.93	-255.469	-59.516	-124.202	225.166	-19.679	-136.226	-133.739	-22.713	-39.822	70.047	-7.718	-61.42	-64.538	-35.271	-48.022	88.796	-8.815	-44.284	-57.192	52	25	22	52	47	AMPCYB	-22.843	-44.782	-55.203	-24.849	8.94156	17.5293	21.6084	9.72678	26.4708
AMUZUE	58	36	22	14	AMUZUE	36-22	CCN(CC)CC.COc1ccc(cc1)C(=O)C(=NO)c1ccc(OC)cc1	CCN(CC)CC	COc1ccc(cc1)C(=O)C(=NO)c1ccc(OC)cc1	-253.51	-125.552	-234.577	424.922	-37.055	-242.217	-253.514	-91.346	-175.678	320.112	-26.25	-141.517	-150.021	-33.226	-54.117	96.56	-10.745	-87.881	-93.391	-0.98	-4.782	8.25	-0.06	-12.819	-10.102	59	37	4	59	41	AMUZUE	0	-61.058	-74.184	-62.778	0	24.085	29.2628	24.7635	24.085
ANIJAK	72	64	8	56	ANIJAK	64-8	CCCN1CC2C3NC(C(C1)C2=O)c1ccccc1OCCOCCOc1ccccc31.CC(O)=O	CCCN1CC2C3NC(C(C1)C2=O)c1ccccc1OCCOCCOc1ccccc31	CC(O)=O	-279.62	-149.209	-281.145	513.698	-45.796	-265.986	-279.617	-115.728	-177.268	331.477	-33.268	-77.636	-119.325	-30.932	-103.408	181.321	-12.139	-186.165	-155.672	-2.549	-0.469	0.899	-0.389	-2.185	-4.62	43	56	2	43	58	ANIJAK	0	-76.937	-100.614	-19.478	0	27.5148	35.9824	6.96588	27.5148
ANLPCP	27	14	13	1	ANLPCP	13-14	Oc1c(Cl)c(Cl)c(Cl)c(Cl)c1Cl.Nc1ccccc1	Oc1c(Cl)c(Cl)c(Cl)c(Cl)c1Cl	Nc1ccccc1	-117.94	-83.896	-283.037	512.099	-15.775	-182.641	-117.94	-68.538	-213.308	388.803	-11.576	-95.395	-55.711	-13.862	-55.48	96.338	-2.268	-63.714	-46.575	-1.497	-14.248	26.958	-1.931	-23.533	-15.653	47	39	13	47	52	ANLPCP	0	-1.846	-40.598	-38.414	0	1.5652	34.4226	32.5708	1.5652
ANOLIZ	26	16	10	6	ANOLIZ	16-10	c1cnccn1.OC(C(O)C(O)=O)C(O)=O	c1cnccn1	OC(C(O)C(O)=O)C(O)=O	-235.67	-207.253	-259.773	491.248	-52.833	-138.297	-235.664	-152.657	-205.684	388.393	-38.297	-82.974	-149.142	-50.898	-48.707	92.294	-13.5	-38.1	-70.053	-3.698	-5.382	10.561	-1.036	-17.223	-16.469	63	30	7	63	37	ANOLIZ	-60.261	-96.529	0	-27.477	25.5701	40.9594	0	11.6591	66.5295
ANOLUL	26	16	10	6	ANOLUL	16-10	OC(C(O)C(O)=O)C(O)=O.c1cnccn1	OC(C(O)C(O)=O)C(O)=O	c1cnccn1	-222.69	-195.02	-248.588	470.498	-46.571	-136.776	-222.682	-149.218	-197.365	375.328	-38.809	-75.518	-142.316	-38.76	-41.852	77.381	-6.594	-40.509	-59.186	-7.042	-9.37	17.79	-1.168	-20.749	-21.18	64	27	10	64	37	ANOLUL	-42.245	-88.004	-16.053	-10.913	18.9703	39.5186	7.20868	4.90053	58.4889
ANTPIC	43	24	19	5	ANTPIC	24-19	c1ccc2cc3ccccc3cc2c1.Oc1c(cc(cc1N(=O)=O)N(=O)=O)N(=O)=O	c1ccc2cc3ccccc3cc2c1	Oc1c(cc(cc1N(=O)=O)N(=O)=O)N(=O)=O	-213.56	-63.798	-145.931	272.418	-21.629	-239.112	-213.56	-51.402	-122.347	228.596	-18.188	-178.274	-157.425	-3.727	-14.184	25.239	-1.008	-35.438	-28.723	-8.67	-9.4	18.584	-2.433	-25.401	-27.412	74	13	13	74	26	ANTPIC	0	0	-12.8775	-128.368	0	0	6.02992	60.1086	0
APANBZ	44	26	18	8	APANBZ	18-26	O=N(=O)c1cc(cc(c1)N(=O)=O)N(=O)=O.C1=Cc2ccc3C=Cc4ccc(C=C1)c2c34	O=N(=O)c1cc(cc(c1)N(=O)=O)N(=O)=O	C1=Cc2ccc3C=Cc4ccc(C=C1)c2c34	-230.13	-76.034	-205.48	380.929	-25.409	-274.812	-230.136	-73.042	-188.215	348.505	-22.614	-216.584	-183.551	1.215	-3.374	7.509	-1.455	-17.413	-12.403	-4.207	-13.891	24.916	-1.339	-40.815	-34.181	80	5	15	80	20	APANBZ	0	0	-18.662	-136.922	0	0	8.10933	59.4977	0
APEGIN	34	20	14	6	APEGIN	14-20	Oc1cc(O)c(Cl)cc1Cl.c1ccc(nc1)c1ccccn1	Oc1cc(O)c(Cl)cc1Cl	c1ccc(nc1)c1ccccn1	-227.21	-129.005	-217.787	397.477	-38.485	-199.034	-227.205	-115.198	-180.949	329.681	-34.725	-121.818	-161.705	-8.408	-15.096	26.766	-1.964	-28.289	-27.77	-5.399	-21.742	41.029	-1.795	-48.927	-37.729	71	12	17	71	29	APEGIN	0	-103.231	-22.5465	-22.467	0	45.4342	9.9232	9.88821	45.4342
APRCYP10	47	34	13	21	APRCYP10	34-13	CCCN1C(=C(C#N)C(=C(C#N)C1=O)c1ccccc1)O.CCCN	CCCN1C(=C(C#N)C(=C(C#N)C1=O)c1ccccc1)O	CCCN	-115.72	-113.962	-402.627	742.876	-43.07	-199.266	-115.709	-90.143	-324.74	603.459	-21.915	-90.187	-17.894	-23.592	-77.512	138.706	-21.027	-105.044	-94.172	-0.226	-0.374	0.711	-0.128	-4.034	-3.643	15	81	3	15	84	APRCYP10	0	0	-63.1745	0	0	0	54.5926	0	0
APUTIP01	84	69	15	54	APUTIP01	69-15	CC(CCC(O)=O)C1CCC2C3C(O)CC4CC(O)CCC4(C)C3CC(O)C12C.CC(=O)OCC=C	CC(CCC(O)=O)C1CCC2C3C(O)CC4CC(O)CCC4(C)C3CC(O)C12C	CC(=O)OCC=C	-330.57	-239.284	-450.609	820.348	-57.948	-302.116	-330.575	-14.708	-68.945	121.611	-5.678	-112.646	-85.312	-210.844	-361.914	663.224	-48.695	-176.885	-226.873	-13.732	-19.75	35.513	-3.575	-12.585	-18.39	26	69	6	26	75	APUTIP01	-145.22	0	-58.858	-21.021	43.9302	0	17.805	6.35902	43.9302
APYSAL	42	26	16	10	APYSAL	26-16	OC(=O)c1ccccc1O.CN1N(C(=O)C=C1C)c1ccccc1	OC(=O)c1ccccc1O	CN1N(C(=O)C=C1C)c1ccccc1	-229.95	-133.654	-198.4	371.369	-46.901	-184.637	-229.958	-110.968	-149.188	282.22	-35.417	-110.775	-157.823	-19.046	-42.003	75.938	-9.376	-55.635	-54.56	-3.641	-7.21	13.211	-2.108	-18.227	-17.575	69	24	8	69	32	APYSAL	0	-69.042	-27.884	-54.824	0	30.0248	12.1261	23.8417	30.0248
AQOVAF	35	19	16	3	AQOVAF	19-16	CN1CCCC1=O.COCC1=CC(=O)NC(=S)N1	CN1CCCC1=O	COCC1=CC(=O)NC(=S)N1	-235.56	-122.161	-188.223	337.224	-46.571	-188.32	-235.563	-91.219	-111.422	201.893	-31.394	-129.952	-176.954	-37.202	-70.753	125.069	-13.452	-42.643	-52.867	6.26	-6.048	10.262	-1.725	-15.726	-5.742	75	22	2	75	24	AQOVAF	0	-54.471	-19.595	-84.3	0	23.124	8.31848	35.7871	23.124
AQUYIW	78	70	8	62	AQUYIW	70-8	CC(O)=O.CC1=CC(=C(C)S1)C1=C(N=C(N1)c1cc(cc(c1O)C(C)(C)C)C(C)(C)C)C1=C(C)SC(=C1)C	CC(O)=O	CC1=CC(=C(C)S1)C1=C(N=C(N1)c1cc(cc(c1O)C(C)(C)C)C(C)(C)C)C1=C(C)SC(=C1)C	-249.37	-75.732	-157.252	276.122	-27.739	-255.148	-249.363	-45.134	-62.408	111.987	-19.769	-63.604	-87.114	-23.007	-93	160.694	-6.805	-186.668	-150.097	-7.592	-1.844	3.441	-1.164	-4.876	-12.152	35	60	5	35	65	AQUYIW	0	-38.607	-85.8185	-32.8	0	15.4818	34.4141	13.1531	15.4818
ARIFOX	57	36	21	15	ARIFOX	36-21	CC(=O)Oc1ccccc1C(O)=O.CN1C(=C(O)c2ccccc2S1(=O)=O)C(=O)NC1=NC=C(C)S1	CC(=O)Oc1ccccc1C(O)=O	CN1C(=C(O)c2ccccc2S1(=O)=O)C(=O)NC1=NC=C(C)S1	-283.39	-137.186	-220.822	409.102	-42.358	-256.426	-283.384	-95.514	-158.031	294.824	-29.032	-136.538	-156.87	-28.58	-47.548	85.597	-9.254	-88.466	-90.595	-13.092	-15.242	28.682	-4.072	-31.423	-35.918	55	32	13	55	45	ARIFOX	0	-63.976	-63.5375	-65.319	0	22.5752	22.4205	23.0492	22.5752
ARIFUE	41	24	17	7	ARIFUE	24-17	CN1C=NC2=C1C(=O)N(C)C(=O)N2C.OC(=O)c1ccc(F)c(c1)N(=O)=O	CN1C=NC2=C1C(=O)N(C)C(=O)N2C	OC(=O)c1ccc(F)c(c1)N(=O)=O	-262.69	-138.225	-220.555	409.478	-43.177	-231.166	-262.686	-108.974	-192.698	358.597	-32.189	-176.757	-190.477	-24.108	-25.976	46.75	-7.694	-35.887	-49.597	-5.143	-1.881	4.131	-3.293	-18.522	-22.613	73	19	9	73	28	ARIFUE	0	-58.231	0	-72.171	0	22.1672	0	27.4738	22.1672
ASAXIB	54	35	19	16	ASAXIB	35-19	OC(=O)c1cc(cc(c1)N(=O)=O)N(=O)=O.CN(C)c1ccc(cc1)N=Nc1ccccc1C(O)=O	OC(=O)c1cc(cc(c1)N(=O)=O)N(=O)=O	CN(C)c1ccc(cc1)N=Nc1ccccc1C(O)=O	-298.25	-111.417	-186.391	351.239	-50.074	-281.614	-298.251	-70.984	-69.46	131.827	-28.735	-71.783	-120.302	-28.666	-72.946	133.25	-13.535	-139.074	-124.174	-11.768	-43.984	86.163	-7.804	-70.757	-53.776	40	42	18	40	60	ASAXIB	0	-49.27	-133.168	-12.759	0	16.5197	44.65	4.27795	16.5197
ASAXOH	32	17	15	2	ASAXOH	15-17	NC(=O)c1ccncc1.OC(=O)c1cccc(c1)N(=O)=O	NC(=O)c1ccncc1	OC(=O)c1cccc(c1)N(=O)=O	-258.86	-229.201	-353.525	670.083	-64.506	-188.709	-258.863	-164.712	-265.488	505.677	-45.941	-96.206	-143.566	-44.459	-56.444	105.333	-13.108	-42.139	-63.198	-20.031	-31.593	59.073	-5.456	-50.364	-52.099	55	24	20	55	44	ASAXOH	-32.0555	-23.263	-56.325	-28.241	12.3833	8.98671	21.7589	10.9098	21.37
ASAXUN01	30	15	15	0	ASAXUN01	15-15	NC(=O)c1ccncc1.OC(=O)c1ccc(F)cc1	NC(=O)c1ccncc1	OC(=O)c1ccc(F)cc1	-233.72	-188.219	-276.494	522.123	-52.203	-169.737	-233.716	-150.652	-211.804	399.486	-39.463	-87.638	-148.872	-2.256	-16.907	32.329	-1.531	-38.449	-27.473	-35.311	-47.783	90.309	-11.209	-43.649	-57.372	64	12	25	64	37	ASAXUN01	-28.1455	-91.058	-19.7585	-39.48	12.0424	38.9603	8.45392	16.892	51.0027
ASAYEY	40	23	17	6	ASAYEY	17-23	OC(=O)c1ccc(cc1)N(=O)=O.CN(C)c1cccc(c1)C(O)=O	OC(=O)c1ccc(cc1)N(=O)=O	CN(C)c1cccc(c1)C(O)=O	-262.13	-184.14	-283.913	537.609	-54.899	-210.76	-262.128	-165.142	-249.317	475.499	-45.454	-135.514	-186.525	-12.871	-21.049	38.702	-5.051	-34.799	-36.745	-6.126	-13.547	23.407	-4.393	-40.448	-38.859	71	14	15	71	29	ASAYEY	0	-85.135	-46.171	-55.498	0	32.4782	17.6138	21.1719	32.4782
ASIWIJ	58	29	29	0	ASIWIJ	29-29	FC(F)(F)c1cc(Br)c2nc(cnc2c1)c1ccc(Cl)cc1.FC(F)(F)c1cc(Br)c2ncc(nc2c1)c1ccc(Cl)cc1	FC(F)(F)c1cc(Br)c2nc(cnc2c1)c1ccc(Cl)cc1	FC(F)(F)c1cc(Br)c2ncc(nc2c1)c1ccc(Cl)cc1	-276.27	-66.598	-257.239	467.246	-11.256	-375.78	-276.262	-36.588	-148.49	269.349	-7.574	-222.864	-163.707	-13.646	-56.931	104.197	-1.487	-79.573	-55.632	-16.364	-51.818	93.7	-2.195	-73.343	-56.924	59	20	21	59	41	ASIWIJ	0	0	-79.549	-113.033	0	0	28.7939	40.914	0
ASIZEI	39	30	9	21	ASIZEI	30-9	N(c1cnc(nc1)N=Nc1ncccn1)c1ncccn1.N1C=CN=C1	N(c1cnc(nc1)N=Nc1ncccn1)c1ncccn1	N1C=CN=C1	-300.78	-151.877	-213.4	390.558	-57.518	-237.805	-300.792	-101.36	-131.65	239.581	-36.087	-81.733	-138.378	-46.299	-77.584	142.982	-19.24	-143.75	-147.97	-4.219	-4.166	7.996	-2.192	-12.323	-14.443	46	49	5	46	54	ASIZEI	0	-102.934	-76.498	-6.113	0	34.2224	25.4332	2.03238	34.2224
ASKNBZ	42	24	18	6	ASKNBZ	24-18	CC(=O)N1C=C(C)c2ccccc12.O=N(=O)c1cc(cc(c1)N(=O)=O)N(=O)=O	CC(=O)N1C=C(C)c2ccccc12	O=N(=O)c1cc(cc(c1)N(=O)=O)N(=O)=O	-197.3	-58.297	-118.513	221.305	-21.562	-210.376	-197.304	-41.205	-97.141	181.453	-16.396	-156.838	-140.2	-6.458	-13.98	24.917	-3.046	-30.959	-29.287	-10.634	-7.392	14.935	-2.12	-22.579	-27.817	71	15	14	71	29	ASKNBZ	0	0	0	-107.075	0	0	0	54.2701	0
ATAVOI	54	46	8	38	ATAVOI	8-46	ClCCCl.COc1ccc2N(c3ccc(OC)cc3c2c1)c1ccc(cc1C(F)(F)F)C(O)=O	ClCCCl	COc1ccc2N(c3ccc(OC)cc3c2c1)c1ccc(cc1C(F)(F)F)C(O)=O	-273.4	-187.383	-364.704	682.582	-52.315	-267.488	-273.404	-21.628	-69.71	123.203	-5.419	-98.888	-79.947	-1.678	-9.215	15.477	-0.667	-9.55	-6.717	-164.078	-285.779	543.902	-46.229	-159.05	-186.741	29	2	68	29	70	ATAVOI	-59.4805	0	-65.055	-55.943	21.7559	0	23.7948	20.462	21.7559
ATEXOM	71	50	21	29	ATEXOM	50-21	CC12CC(C)(CC(C)(C1)C(=O)Nc1cccc3cccnc13)C(=O)NC2=O.CCN1C=Nc2c(N)ncnc12	CC12CC(C)(CC(C)(C1)C(=O)Nc1cccc3cccnc13)C(=O)NC2=O	CCN1C=Nc2c(N)ncnc12	-283.19	-106.77	-179.134	325.114	-36.39	-268.199	-283.191	-79.682	-103.909	191.287	-21.93	-102.793	-136.011	-14.844	-45.652	81.1	-10.113	-113.292	-99.936	-12.244	-29.574	52.726	-4.347	-52.114	-47.244	48	35	17	48	52	ATEXOM	0	-98.157	-68.7415	0	0	34.6612	24.274	0	34.6612
AVENOF	112	56	56	0	AVENOF	56-56	CC1(O)CCC2C3CCC4CC5=C(CC4(C)C3CCC12C)C=NN5.CC1(O)CCC2C3CCC4CC5=NNC=C5CC4(C)C3CCC12C	CC1(O)CCC2C3CCC4CC5=C(CC4(C)C3CCC12C)C=NN5	CC1(O)CCC2C3CCC4CC5=NNC=C5CC4(C)C3CCC12C	-305.45	-93.135	-177.11	315.346	-30.887	-309.505	-305.454	-59.296	-106.845	192.211	-20.152	-174.13	-176.509	-29.991	-50.446	89.908	-9.364	-72.149	-77.087	-3.848	-19.819	33.227	-1.371	-63.226	-51.858	58	25	17	58	42	AVENOF	-27.339	-59.45	-32.68	-47.457	8.9504	19.4631	10.699	15.5367	28.4135
AVEPIB	71	56	15	41	AVEPIB	56-15	CCC(C)O.CC1(O)CCC2C3CCC4CC5=NNC=C5CC4(C)C3CCC12C	CCC(C)O	CC1(O)CCC2C3CCC4CC5=NNC=C5CC4(C)C3CCC12C	-207.97	-73.149	-136.091	245.056	-22.786	-207.925	-207.972	-35.372	-70.868	129.068	-12.694	-93.302	-92.099	-37.995	-64.506	114.683	-9.988	-109.013	-111.5	0.218	-0.717	1.306	-0.105	-5.609	-4.374	44	54	2	44	56	AVEPIB	0	-33.048	-36.819	-14.373	0	15.8908	17.704	6.91109	15.8908
AVIWEH	48	32	16	16	AVIWEH	32-16	CCNCC.OC1(C#C)c2cccc(Cl)c2C(O)(C#C)c2cccc(Cl)c12	CCNCC	OC1(C#C)c2cccc(Cl)c2C(O)(C#C)c2cccc(Cl)c12	-245.04	-135.33	-240.752	435.694	-32.862	-227.429	-245.038	-83.466	-146.816	267.771	-21.727	-125.954	-139.301	-50.638	-88.83	159.347	-11.085	-93.262	-99.399	-1.226	-5.106	8.576	-0.05	-8.213	-6.338	57	41	3	57	44	AVIWEH	-42.601	-80.196	-43.539	-30.098	17.3853	32.7277	17.7681	12.2829	50.113
AVIWEH01	48	32	16	16	AVIWEH01	32-16	CCNCC.OC1(C#C)c2cccc(Cl)c2C(O)(C#C)c2cccc(Cl)c12	CCNCC	OC1(C#C)c2cccc(Cl)c2C(O)(C#C)c2cccc(Cl)c12	-250.29	-159.359	-292.165	531.476	-39.865	-229.801	-250.285	-115.624	-213.08	388.179	-29.44	-136.474	-154.723	-42.737	-75.725	137.456	-10.367	-88.378	-91.684	-0.998	-3.36	5.842	-0.058	-4.949	-3.878	62	37	2	62	39	AVIWEH01	-37.897	-90.26	-35.6705	-30.307	15.1412	36.0622	14.2517	12.1088	51.2034
AWACIM	43	25	18	7	AWACIM	18-25	O1C(=NN=C1c1ccncc1)c1ccncc1.NC1=NC(=CS1)C1=CSC(=N1)N	O1C(=NN=C1c1ccncc1)c1ccncc1	NC1=NC(=CS1)C1=CSC(=N1)N	-273.55	-136.109	-224.582	408.732	-37.836	-247.33	-273.55	-105.806	-170.134	308.648	-27.219	-164.735	-189.911	-26.231	-30.093	54.918	-7.098	-27.851	-41.906	-4.072	-24.356	45.166	-3.519	-54.744	-41.733	69	15	15	69	30	AWACIM	-23.6885	-83.276	-29.7	-77.369	8.65966	30.4427	10.8572	28.2833	39.1024
AWAJOX02	78	52	26	26	AWAJOX02	26-52	CCOc1ccccc1C=CC(O)=O.CCOc1ccccc1C1C(C(C1C(O)=O)c1ccccc1OCC)C(O)=O	CCOc1ccccc1C=CC(O)=O	CCOc1ccccc1C1C(C(C1C(O)=O)c1ccccc1OCC)C(O)=O	-354.55	-206.001	-326.222	606.26	-57.91	-306.469	-354.557	-141.948	-211.635	396.643	-35.348	-166.521	-206.967	-3.097	-18.102	32.866	-4.487	-34.596	-27.603	-60.955	-96.486	176.751	-18.074	-105.352	-119.986	58	8	34	58	42	AWAJOX02	-40.5775	-78.005	-50.762	-68.296	11.4448	22.0011	14.3173	19.2627	33.4459
AWEWIK	37	22	15	7	AWEWIK	22-15	Oc1ccc(cc1)N(=O)=O.c1cnc2c(c1)ccc1cccnc21	Oc1ccc(cc1)N(=O)=O	c1cnc2c(c1)ccc1cccnc21	-225.25	-103.629	-176.316	326.62	-39.804	-205.622	-225.25	-93.063	-109.976	203.531	-32.127	-80.975	-134.902	-3.54	-44.222	81.825	-4.462	-83.696	-56.704	-7.026	-22.118	41.264	-3.215	-40.951	-33.644	60	25	15	60	40	AWEWIK	0	-67.689	-57.361	0	0	30.0506	25.4655	0	30.0506
AWEXEH	38	23	15	8	AWEXEH	15-23	Oc1ccc(cc1)N(=O)=O.c1ccc2nc3ccccc3cc2c1	Oc1ccc(cc1)N(=O)=O	c1ccc2nc3ccccc3cc2c1	-209.17	-88.965	-164.212	306.514	-33.215	-204.905	-209.171	-72.908	-96.393	180.497	-26.23	-77.991	-112.458	-11.306	-21.925	41.108	-3.683	-41.397	-38.881	-4.752	-45.894	84.91	-3.302	-85.518	-57.832	54	19	28	54	47	AWEXEH	0	-56.268	-46.215	-10.677	0	26.9006	22.0945	5.10446	26.9006
AWEXUW	60	40	20	20	AWEXUW	40-20	CN(c1ccc(cc1)C(O)=O)C(=O)N(C)c1ccc(cc1)C(O)=O.c1cc(ccn1)c1ccncc1	CN(c1ccc(cc1)C(O)=O)C(=O)N(C)c1ccc(cc1)C(O)=O	c1cc(ccn1)c1ccncc1	-324.23	-188.67	-295.18	548.039	-56.35	-274.733	-324.228	-162.716	-200.722	379.316	-41.076	-105.229	-183.747	-28.776	-66.793	117.871	-11.942	-113.568	-106.61	2.822	-27.665	50.851	-3.332	-55.936	-33.871	57	33	10	57	43	AWEXUW	0	-98.416	-126.755	-64.352	0	30.3538	39.0942	19.8476	30.3538
AWUDEB	33	19	14	5	AWUDEB	14-19	OC(=O)c1cccnc1.OC(=O)c1cc(cc(c1)N(=O)=O)N(=O)=O	OC(=O)c1cccnc1	OC(=O)c1cc(cc(c1)N(=O)=O)N(=O)=O	-226.84	-188.364	-299.236	577.678	-55.147	-182.434	-226.844	-168.888	-252.878	488.18	-45.199	-89.041	-144.203	-6.914	-15.26	29.097	-3.344	-31.967	-29.083	-12.561	-31.098	60.4	-6.604	-61.426	-53.559	64	13	24	64	37	AWUDEB	0	-85.964	-42.511	-32.795	0	37.8963	18.7405	14.4573	37.8963
AXASOH	33	21	12	9	AXASOH	12-21	COC(=O)c1cc(O)c(O)c(O)c1.CN1SC(=CC1=O)Cl	COC(=O)c1cc(O)c(O)c(O)c1	CN1SC(=CC1=O)Cl	-212.62	-120.498	-178.442	329.741	-33.811	-176.455	-212.621	-71.987	-115.75	212.901	-20.891	-112.75	-129.744	-11.159	-17.702	31.248	-2.897	-19.254	-22.339	-37.353	-44.99	85.592	-10.023	-44.452	-60.538	61	11	28	61	39	AXASOH	-49.001	-44.202	-10.668	-53.41	23.0463	20.7892	5.0174	25.1199	43.8355
AXILUQ	51	37	14	23	AXILUQ	37-14	Oc1ccc(O)cc1.O=C1C(CCCC1=Cc1ccncc1)=Cc1ccncc1	Oc1ccc(O)cc1	O=C1C(CCCC1=Cc1ccncc1)=Cc1ccncc1	-275.68	-138.949	-213.488	394.462	-39.35	-242.8	-275.679	-117.079	-173.164	320.507	-32.281	-143.782	-181.859	-20.199	-40.325	73.954	-6.861	-95.646	-88.958	-1.671	0	0.002	-0.208	-3.372	-4.862	66	32	2	66	34	AXILUQ	0	-76.706	-49.148	-72.702	0	27.8243	17.8279	26.3719	27.8243
AXIMAX	55	37	18	19	AXIMAX	37-18	O=C1C(CCCC1=Cc1ccncc1)=Cc1ccncc1.OC(=O)c1cccc(c1)C(O)=O	O=C1C(CCCC1=Cc1ccncc1)=Cc1ccncc1	OC(=O)c1cccc(c1)C(O)=O	-307.17	-168.279	-252.849	471.452	-48.463	-262.309	-307.172	-146.385	-185.254	348.218	-40.177	-123.197	-191.115	-15.571	-46.148	84.2	-6.998	-100.388	-85.562	-6.323	-21.447	39.034	-1.287	-38.725	-30.494	62	28	10	62	38	AXIMAX	0	-97.376	-59.9265	-60.914	0	31.701	19.5092	19.8307	31.701
AXOGIE	61	47	14	33	AXOGIE	14-47	COc1cc(C=CC(O)=CC(=O)C=Cc2ccc(O)c(OC)c2)ccc1O.Oc1cccc(O)c1	COc1cc(C=CC(O)=CC(=O)C=Cc2ccc(O)c(OC)c2)ccc1O	Oc1cccc(O)c1	-258.26	-81.27	-178.205	330.113	-39.272	-272.267	-258.255	-79.954	-109.378	201.275	-24.105	-128.036	-157.109	2.863	-2.467	4.324	-0.842	-5.38	-1.137	-4.178	-66.36	124.514	-14.324	-138.851	-100.009	61	0	39	61	39	AXOGIE	0	-69.604	-55.801	-67.929	0	26.9511	21.6065	26.3026	26.9511
AXOGOK	62	47	15	32	AXOGOK	47-15	Oc1cccc(O)c1O.COc1cc(C=CC(O)=CC(=O)C=Cc2ccc(O)c(OC)c2)ccc1O	Oc1cccc(O)c1O	COc1cc(C=CC(O)=CC(=O)C=Cc2ccc(O)c(OC)c2)ccc1O	-352.52	-209.502	-362.952	668.277	-59.472	-316.5	-352.521	-188.334	-268.817	494.886	-43.581	-152.222	-224.292	-29.336	-83.636	155.075	-13.056	-154.977	-131.498	8.168	-10.499	18.316	-2.835	-9.302	3.27	64	37	-1	64	36	AXOGOK	-17.018	-132.95	-89.2005	-73.511	4.82753	37.7142	25.3037	20.853	42.5417
AXOPEJ	58	36	22	14	AXOPEJ	36-22	c1cc2cccc(c3ccncc3)c2c(c1)c1ccncc1.CC(=CC=C(C)C(O)=O)C(O)=O	c1cc2cccc(c3ccncc3)c2c(c1)c1ccncc1	CC(=CC=C(C)C(O)=O)C(O)=O	-284.22	-154.332	-240.654	441.134	-41.598	-245.863	-284.217	-130.203	-172.256	321.32	-33.705	-114.732	-170.435	-20.993	-53.028	91.756	-5.206	-95.485	-85.271	-3.137	-15.37	28.057	-2.687	-35.646	-28.511	60	30	10	60	40	AXOPEJ	0	-98.555	-82.2135	-40.779	0	34.6756	28.926	14.3477	34.6756
AXUGOQ	41	23	18	5	AXUGOQ	18-23	OC(=O)c1cccc(c1)C(O)=O.c1ccc2c(c1)cnc1ccccc21	OC(=O)c1cccc(c1)C(O)=O	c1ccc2c(c1)cnc1ccccc21	-242.61	-172.142	-332.975	626.815	-46.018	-238.892	-242.603	-125.864	-202.702	383.369	-33.098	-93.846	-127.705	-38.402	-65.364	124.166	-9.584	-54.753	-59.057	-7.876	-64.909	119.28	-3.336	-90.293	-55.841	53	24	23	53	47	AXUGOQ	-26.931	-54.593	-72.93	-30.352	11.1005	22.5024	30.0606	12.5106	33.6029
AYIJUP	45	28	17	11	AYIJUP	28-17	OC(=O)CCSC1=CC(=O)C(=O)c2ccccc12.c1ccc2ncccc2c1	OC(=O)CCSC1=CC(=O)C(=O)c2ccccc12	c1ccc2ncccc2c1	-259.27	-122.534	-207.132	385.603	-43.964	-238.185	-259.271	-95.718	-164.67	308.799	-30.844	-150.26	-165.854	-25.572	-37.874	69.056	-12.439	-73.14	-80.679	-1.244	-4.588	7.748	-0.681	-14.786	-12.738	64	31	5	64	36	AYIJUP	0	-52.027	-54.473	-54.604	0	20.0667	21.0101	21.0607	20.0667
AYIKAW	45	28	17	11	AYIKAW	28-17	OC(=O)CCSC1=CC(=O)C(=O)c2ccccc12.c1ccc2cnccc2c1	OC(=O)CCSC1=CC(=O)C(=O)c2ccccc12	c1ccc2cnccc2c1	-250.01	-119.111	-204.243	378.98	-40.699	-231.859	-250.019	-104.43	-172.049	319.967	-29.768	-159.198	-179.698	-15.14	-29.907	55.334	-10.285	-61.98	-61.883	0.458	-2.286	3.679	-0.646	-10.682	-8.439	72	25	3	72	28	AYIKAW	0	-47.6	-33.1135	-69.419	0	19.0392	13.2449	27.7665	19.0392
AYIWEM	37	19	18	1	AYIWEM	18-19	OC(=O)c1cc(O)c(O)c(O)c1.Nc1cccc2cccnc12	OC(=O)c1cc(O)c(O)c(O)c1	Nc1cccc2cccnc12	-235.28	-149.539	-224.854	423.952	-40.872	-195.115	-235.273	-98.682	-136.991	256.263	-25.726	-87.429	-125.832	-46.534	-60.831	117.658	-12.24	-52.789	-69.122	-4.323	-27.032	50.03	-2.906	-54.898	-40.318	53	29	17	53	46	AYIWEM	-32.412	-80.333	-29.714	0	13.7759	34.1436	12.6292	0	47.9195
AYOROW	46	24	22	2	AYOROW	22-24	OC(=O)CN1C(=O)c2ccccc2C1=O.CN1C=NC2=C1C(=O)N(C)C(=O)N2C	OC(=O)CN1C(=O)c2ccccc2C1=O	CN1C=NC2=C1C(=O)N(C)C(=O)N2C	-279.7	-144.658	-210.816	392.51	-43.931	-237.113	-279.706	-103.338	-145.975	272.005	-30.104	-99.073	-139.956	-22.143	-31.037	59.113	-6.553	-65.056	-67.568	-19.178	-33.805	61.392	-7.274	-72.984	-72.181	50	24	26	50	50	AYOROW	0	-55.259	-98.312	-24.979	0	19.7565	35.1491	8.93064	19.7565
AYOWER	41	24	17	7	AYOWER	24-17	OC(=O)C1CCCCC1C(O)=O.c1ccc2cnccc2c1	OC(=O)C1CCCCC1C(O)=O	c1ccc2cnccc2c1	-231.98	-168.132	-272.473	507.648	-45.275	-190.609	-231.986	-99.862	-151.753	281.843	-28.052	-101.139	-134.056	-64.178	-98.393	184.543	-15.504	-49.043	-68.82	-4.092	-22.327	41.261	-1.719	-40.428	-29.111	58	30	13	58	43	AYOWER	-35.366	-53.583	-42.461	-20.572	15.2453	23.0981	18.3037	8.86801	38.3434
AZAXOQ	45	23	22	1	AZAXOQ	23-22	O=C1CN(N=CC2=CC=C(O2)N(=O)=O)C(=O)N1.c1cnc2c(c1)ccc1cccnc21	O=C1CN(N=CC2=CC=C(O2)N(=O)=O)C(=O)N1	c1cnc2c(c1)ccc1cccnc21	-322.25	-140.388	-212.943	391.146	-57.791	-276.916	-322.257	-109.778	-139.23	254.498	-35.927	-158.188	-209.199	-30.657	-50.027	92.712	-17.666	-71.304	-81.211	0.047	-23.687	43.936	-4.198	-47.424	-31.847	65	25	10	65	35	AZAXOQ	0	-68.496	-77.161	-114.758	0	21.2555	23.9445	35.6115	21.2555
BABNUN01	87	74	13	61	BABNUN01	74-13	CCC(C)=O.O=C1C2C(C(=O)N1c1cccc3ccccc13)C1(c3ccccc3)C(=O)C2(c2ccccc2)c2c3ccccc3c3ccccc3c12	CCC(C)=O	O=C1C2C(C(=O)N1c1cccc3ccccc13)C1(c3ccccc3)C(=O)C2(c2ccccc2)c2c3ccccc3c3ccccc3c12	-277.49	-70.526	-151.568	270.836	-25.239	-296.193	-277.492	-35.959	-69.615	125.312	-13.875	-108.924	-108.731	-32.899	-81.952	145.524	-11.247	-186.51	-166.248	-1.668	0	0	-0.118	-0.759	-2.513	39	60	1	39	61	BABNUN01	0	0	-133.444	-70.803	0	0	48.0897	25.5155	0
BAFSOQ	32	24	8	16	BAFSOQ	24-8	NC(N)=O.N#Cc1ccc(cc1)c1ccc(cc1)C#N	NC(N)=O	N#Cc1ccc(cc1)c1ccc(cc1)C#N	-241.01	-125.093	-144.253	266.828	-46.594	-172.132	-241.019	-41.459	-48.234	86.628	-21.965	-67.362	-95.088	-26.475	-50.247	94.63	-9.075	-93.577	-88.795	-57.16	-45.772	85.57	-15.554	-11.193	-57.136	39	37	24	39	61	BAFSOQ	-60.718	0	-25.765	-40.176	25.1931	0	10.6904	16.6698	25.1931
BAFVEJ	32	24	8	16	BAFVEJ	24-8	ON1C=CC(C=C1)=C1C=CN(O)C=C1.NC(N)=S	ON1C=CC(C=C1)=C1C=CN(O)C=C1	NC(N)=S	-130.3	-51.233	-284.121	512.335	-66.29	-192.958	-130.306	-7.831	-167.477	303.909	-45.588	-84.947	-31.716	-21.958	-84.699	152.004	-13.607	-99.066	-77.98	-21.444	-31.946	56.422	-7.094	-8.946	-20.611	24	60	16	24	76	BAFVEJ	0	-21.129	-81.607	0	0	16.2157	62.6301	0	16.2157
BAFWIO	34	26	8	18	BAFWIO	26-8	NC(N)=O.O=N(=O)c1ccc(cc1)c1ccc(cc1)N(=O)=O	NC(N)=O	O=N(=O)c1ccc(cc1)c1ccc(cc1)N(=O)=O	-248.59	-119.25	-132.414	247.648	-42.834	-186.015	-248.595	-36.391	-30.679	56.209	-17.83	-64.886	-92.414	-28.47	-59.158	111.78	-10.156	-109.567	-100.527	-54.389	-42.577	79.659	-14.848	-11.562	-55.654	37	40	22	37	62	BAFWIO	-58.959	0	-32.192	0	23.7174	0	12.9498	0	23.7174
BAGCAP	116	58	58	0	BAGCAP	58-58	CCCCCCC(NS(=O)(=O)c1ccc(C)cc1)C1=CN=C(N1)c1ccccc1.CCCCCCC(NS(=O)(=O)c1ccc(C)cc1)C1=CNC(=N1)c1ccccc1	CCCCCCC(NS(=O)(=O)c1ccc(C)cc1)C1=CN=C(N1)c1ccccc1	CCCCCCC(NS(=O)(=O)c1ccc(C)cc1)C1=CNC(=N1)c1ccccc1	-451.92	-150.949	-298.628	532.632	-65.607	-445.933	-451.915	-120.941	-250.173	447.64	-51.25	-319.593	-322.121	-9.602	-21.148	37.108	-5.721	-61.357	-57.958	-20.406	-27.307	47.884	-8.636	-64.983	-71.836	71	13	16	71	29	BAGCAP	0	-234.542	-26.299	-50.787	0	51.899	5.81939	11.2381	51.899
BAHFEV	41	21	20	1	BAHFEV	20-21	N#CC(C#N)=C1C=CC(C=C1)=C(C#N)C#N.S1c2ccccc2c2ccccc12	N#CC(C#N)=C1C=CC(C=C1)=C(C#N)C#N	S1c2ccccc2c2ccccc12	-215	-73.805	-179.062	328.452	-24.525	-242.413	-215.002	-43.437	-149.754	275.624	-16.784	-187.681	-144.031	-28.976	-20.112	37.276	-6.98	-32.803	-53.768	-1.392	-9.196	15.553	-0.76	-21.929	-17.203	67	25	8	67	33	BAHFEV	0	0	-11.569	-121.902	0	0	5.38093	56.6986	0
BAHLAX10	83	55	28	27	BAHLAX10	28-55	OC(C#C)(c1ccccc1)c1ccccc1Br.COc1cc2N3C4C5C(CC3=O)OCC=C3CN6CCC4(C6CC53)c2cc1OC	OC(C#C)(c1ccccc1)c1ccccc1Br	COc1cc2N3C4C5C(CC3=O)OCC=C3CN6CCC4(C6CC53)c2cc1OC	-226.24	-53.88	-311.539	550.247	-38.082	-331.359	-226.234	-17.549	-119.766	212.541	-12.681	-130.694	-84.43	-2.496	-86.419	154.978	-14.671	-60.248	-23.612	-33.835	-105.354	182.728	-10.73	-140.417	-118.192	37	10	52	37	62	BAHLAX10	0	0	-121.525	-25.661	0	0	53.7151	11.3424	0
BANMOT01	56	41	15	26	BANMOT01	41-15	COc1ccc2N(C(=C(CC(O)=O)c2c1)C)C(=O)c1ccc(Cl)cc1.CC(C)(C)O	COc1ccc2N(C(=C(CC(O)=O)c2c1)C)C(=O)c1ccc(Cl)cc1	CC(C)(C)O	-255.46	-132.305	-234.199	425.569	-32.078	-241.206	-255.458	-93.45	-159.013	293.509	-23.723	-119.711	-137.525	-36.348	-75.024	131.718	-8.061	-118.314	-112.4	-2.506	-0.162	0.342	-0.295	-3.181	-5.533	54	44	2	54	46	BANMOT01	0	-84.047	-64.4175	-30.755	0	32.9003	25.2163	12.0391	32.9003
BARBAM02	34	25	9	16	BARBAM02	9-25	CCC1(CC)C(=O)NC(=O)NC1=O.CC(N)=O	CCC1(CC)C(=O)NC(=O)NC1=O	CC(N)=O	-213.43	-134.582	-164.455	305.465	-40.776	-147.073	-213.441	-107.811	-129.662	242.552	-32.992	-84.688	-142.414	-12.284	-0.227	0.489	-1.873	-4.244	-17.909	-14.487	-34.566	62.424	-5.911	-58.141	-53.118	67	8	25	67	33	BARBAM02	0	-112.731	-22.832	-11.315	0	52.8187	10.6977	5.3015	52.8187
BARIMZ10	34	25	9	16	BARIMZ10	25-9	CCC1(CC)C(=O)NC(=O)NC1=O.N1C=CN=C1	CCC1(CC)C(=O)NC(=O)NC1=O	N1C=CN=C1	-207.42	-146.472	-186.608	345.788	-40.842	-138.565	-207.426	-119.228	-145.256	268.442	-31.602	-82.189	-144.913	-25.199	-41.009	76.756	-8.318	-51.71	-55.75	-2.045	-0.344	0.589	-0.922	-4.667	-6.763	70	27	3	70	30	BARIMZ10	-19.854	-78.183	-20.724	-45.882	9.57188	37.6931	9.99132	22.1203	47.265
BARMIM	37	25	12	13	BARMIM	25-12	CCC1(CC)C(=O)NC(=O)NC1=O.CN1C=CN=C1	CCC1(CC)C(=O)NC(=O)NC1=O	CN1C=CN=C1	-183.33	-105.75	-124.764	230.97	-32.279	-130.036	-183.33	-68.709	-79.887	147.292	-22.082	-70.651	-108.873	-29.637	-39.154	73.57	-7.927	-46.246	-56.218	-7.404	-5.723	10.108	-2.27	-13.139	-18.239	59	31	10	59	41	BARMIM	-18.085	-46.061	0	0	9.86472	25.1246	0	0	34.9894
BARMPN	40	25	15	10	BARMPN	25-15	CCC1(CC)C(=O)NC(=O)NC1=O.CN1C=CC=CC1=O	CCC1(CC)C(=O)NC(=O)NC1=O	CN1C=CC=CC1=O	-205.49	-94.05	-121.348	223.808	-33.129	-166.321	-205.492	-71.456	-83.975	155.341	-24.105	-90.965	-128.507	-14.317	-25.054	45.948	-5.309	-48.733	-48.599	-8.277	-12.319	22.52	-3.715	-26.624	-28.387	63	24	14	63	38	BARMPN	0	-69.413	-44.1015	-28.722	0	33.7793	21.4616	13.9773	33.7793
BASMAL	84	68	16	52	BASMAL	68-16	O=C1C2(C3C(c4cccc5cccc3c45)C1(c1ccccc1)c1c3ccccc3c3ccccc3c21)c1ccccc1.CCC(=O)CC	O=C1C2(C3C(c4cccc5cccc3c45)C1(c1ccccc1)c1c3ccccc3c3ccccc3c21)c1ccccc1	CCC(=O)CC	-248.9	-48.007	-111.659	196.188	-19.446	-270.982	-248.896	-19.823	-31.205	54.84	-9.542	-88.233	-90.25	-27.24	-77.756	136.306	-7.577	-173.359	-149.198	-0.944	-2.698	5.041	-2.327	-9.391	-9.448	36	60	4	36	64	BASMAL	0	0	-109.873	-11.644	0	0	44.1432	4.67818	0
BASYOL	33	17	16	1	BASYOL	16-17	NC1=Nc2ccc(Br)cc2S1.OC(=O)c1ccc(cc1)N(=O)=O	NC1=Nc2ccc(Br)cc2S1	OC(=O)c1ccc(cc1)N(=O)=O	-232	-133.86	-226.957	421.394	-36.505	-210.774	-232.022	-121.451	-132.897	252.343	-27.591	-85.423	-149.447	-4.295	-54.095	92.599	-2.701	-64.463	-38.902	-8.114	-39.965	76.452	-6.213	-60.888	-43.673	64	17	19	64	36	BASYOL	0	-94.281	-72.021	-20.103	0	40.6384	31.0435	8.66509	40.6384
BATYIH	34	17	17	0	BATYIH	17-17	CCc1cccnc1.OC(=O)c1ccc(cc1)N(=O)=O	CCc1cccnc1	OC(=O)c1ccc(cc1)N(=O)=O	-213.29	-155.069	-268.424	503.507	-43.423	-186.519	-213.296	-149.642	-239.417	451.082	-38.187	-120.658	-160.792	1.136	-10.411	17.782	-0.899	-25.436	-17.066	-6.563	-18.596	34.643	-4.336	-40.426	-35.437	75	8	17	75	25	BATYIH	0	-64.942	-24.8865	-57.605	0	30.4477	11.6679	27.0078	30.4477
BAWRAT	71	48	23	25	BAWRAT	48-23	OC(C(=O)Nc1ccc(NC(=O)C(O)c2ccccc2)cc1)c1ccccc1.[H]1N2CCCC[CH]12CC	OC(C(=O)Nc1ccc(NC(=O)C(O)c2ccccc2)cc1)c1ccccc1	[H]1N2CCCC[CH]12CC	-261.22	-100.893	-210.754	379.343	-34.649	-267.617	-261.217	-11.73	-81.92	147.53	-8.049	-110.361	-73.933	-88.009	-125.912	226.754	-26.169	-142.123	-173.887	-1.154	-2.922	5.059	-0.431	-15.133	-13.397	28	67	5	28	72	BAWRAT	-120.515	0	-31.517	-38.678	46.1354	0	12.0653	14.8067	46.1354
BAXGAI	38	19	19	0	BAXGAI	19-19	OC12OC3CC1C(C3Br)C2(Cl)Cl.OC1CC2C(C1Br)C(Cl)(Cl)C2=O	OC12OC3CC1C(C3Br)C2(Cl)Cl	OC1CC2C(C1Br)C(Cl)(Cl)C2=O	-196.32	-92.355	-181.372	315.236	-20.791	-190.583	-196.325	-62.197	-110.882	196.159	-16.043	-118.795	-128.417	-19.042	-44.125	74.772	-2.792	-38.163	-36.504	-11.116	-26.365	44.304	-1.956	-33.626	-31.404	65	19	16	65	35	BAXGAI	0	-62.059	-11.7105	-12.618	0	31.6111	5.96501	6.42726	31.6111
BAZCLH	43	33	10	23	BAZCLH	33-10	OC(O)C(Cl)(Cl)Cl.CN1C(=O)CN=C(c2ccccc2)c2cc(Br)ccc12	OC(O)C(Cl)(Cl)Cl	CN1C(=O)CN=C(c2ccccc2)c2cc(Br)ccc12	-165.52	-62.724	-239.675	426.672	-30.339	-220.799	-165.52	-32.805	-147.211	263.218	-21.628	-112.094	-76.628	-28.088	-86.337	152.192	-8.152	-99.629	-81.81	-1.832	-6.127	11.263	-0.559	-9.075	-7.081	46	49	4	46	53	BAZCLH	0	0	-58.182	-50.563	0	0	35.151	30.548	0
BECWAJ	41	24	17	7	BECWAJ	24-17	CC(C)=NNC(=O)c1cccnc1.OC(=O)c1ccc(O)cc1O	CC(C)=NNC(=O)c1cccnc1	OC(=O)c1ccc(O)cc1O	-267.78	-194.888	-271.222	513.922	-64.636	-188.005	-267.786	-151.751	-218.172	416.17	-45.52	-123.929	-179.792	-37.559	-47.42	87.537	-17.09	-48.419	-69.767	-5.577	-5.63	10.215	-2.026	-15.657	-18.226	67	26	7	67	33	BECWAJ	-56.803	-95.642	0	-31.234	21.2126	35.7166	0	11.6641	56.9292
BEFHOJ	86	68	18	50	BEFHOJ	68-18	CC(CCC(N)=O)C1CCC2C3CCC4CC(O)CCC4(C)C3CCC12C.CCC(O)CC	CC(CCC(N)=O)C1CCC2C3CCC4CC(O)CCC4(C)C3CCC12C	CCC(O)CC	-275.55	-133.442	-220.469	398.178	-39.938	-246.519	-275.551	-71.699	-115.906	212.24	-21.688	-92.585	-112.974	-59.641	-95.864	171.603	-17.822	-138.925	-150.441	-2.102	-8.699	14.335	-0.428	-15.009	-12.136	41	55	4	41	59	BEFHOJ	-94.461	-63.773	0	0	34.2809	23.1439	0	0	57.4248
BEFJAX	84	68	16	52	BEFJAX	68-16	CCC(=O)CC.CC(CCC(N)=O)C1CCC2C3CCC4CC(O)CCC4(C)C3CCC12C	CCC(=O)CC	CC(CCC(N)=O)C1CCC2C3CCC4CC(O)CCC4(C)C3CCC12C	-262.06	-86.134	-165.558	290.2	-28.474	-260.575	-262.06	-12.293	-38.203	67.3	-8.444	-79.963	-70.91	-65.473	-114.841	200.926	-18.244	-163.91	-172.277	-8.368	-12.514	21.974	-1.786	-16.702	-18.873	27	66	7	27	73	BEFJAX	-84.393	0	-65.597	0	32.2037	0	25.0313	0	32.2037
BEJGUT	38	28	10	18	BEJGUT	28-10	CC1=CC(=CC(=O)O1)OCc1cccc(Cl)c1.O=C1NC(=O)C=C1	CC1=CC(=CC(=O)O1)OCc1cccc(Cl)c1	O=C1NC(=O)C=C1	-229.16	-109.576	-184.86	338.232	-37.037	-207.433	-229.161	-73.128	-111.967	206.966	-22.5	-100.385	-122.708	-29.694	-67.936	121.292	-13.332	-97.061	-92.824	-6.753	-4.956	9.974	-1.205	-9.987	-13.628	54	41	6	54	47	BEJGUT	0	-45.741	-55.531	-43.246	0	19.9603	24.2324	18.8715	19.9603
BEJNIQ	62	54	8	46	BEJNIQ	54-8	CN1C(=C(C2c3c(OC4=C2C(=O)N(C)C(=O)N4C)ccc2ccccc32)C(=O)N(C)C1=O)N.CC(O)=O	CN1C(=C(C2c3c(OC4=C2C(=O)N(C)C(=O)N4C)ccc2ccccc32)C(=O)N(C)C1=O)N	CC(O)=O	-287.13	-110.389	-169.618	309.32	-40.146	-260.674	-287.136	-46.748	-66.858	123.491	-16.687	-82.534	-98.669	-59.302	-93.571	169.215	-22.869	-173.215	-183.733	-4.339	-9.189	16.614	-0.589	-4.924	-4.733	34	64	2	34	66	BEJNIQ	-37.3375	-62.788	-87.0155	-22.483	13.0037	21.8674	30.3053	7.83025	34.8711
BEMCOO	45	37	8	29	BEMCOO	8-37	CC1=NN2C(Nc3ccccc3C2=NC1=O)c1ccccc1O.CC(O)=O	CC1=NN2C(Nc3ccccc3C2=NC1=O)c1ccccc1O	CC(O)=O	-260.55	-157.427	-227.198	424.196	-52.681	-203.051	-260.553	-25.141	-50.446	92.259	-13.066	-72.746	-73.766	-70.443	-94.91	181.778	-16.1	-6.599	-38.478	-61.842	-81.842	150.16	-23.515	-123.706	-148.309	28	15	57	28	72	BEMCOO	-87.492	-24.409	-64.61	-11.132	33.5797	9.36826	24.7975	4.2725	42.948
BEMLOV	46	28	18	10	BEMLOV	28-18	C(C=Cc1ccncc1)=Cc1ccncc1.COc1cc(O)cc(O)c1	C(C=Cc1ccncc1)=Cc1ccncc1	COc1cc(O)cc(O)c1	-277.76	-152.419	-238.703	437.883	-42.69	-238.892	-277.762	-133.534	-194.841	355.957	-36.648	-148.557	-198.158	-11.945	-37.636	70.648	-3.771	-73.879	-59.37	-6.94	-6.226	11.278	-2.272	-16.456	-20.233	71	21	7	71	28	BEMLOV	0	-84.005	-37.0515	-73.869	0	30.2437	13.3394	26.5945	30.2437
BEPPAN	49	32	17	15	BEPPAN	32-17	CC1=Nc2ccccc2S1.CC1=C(Sc2ccccc2N1)C(=O)c1ccccc1	CC1=Nc2ccccc2S1	CC1=C(Sc2ccccc2N1)C(=O)c1ccccc1	-230.16	-71.37	-146.268	258.056	-28.2	-232.988	-230.161	-17.612	-57.484	102.329	-7.524	-108.758	-91.195	-47.393	-63.607	111.362	-19.484	-90.303	-113.659	-6.364	-25.177	44.364	-1.193	-33.928	-25.307	40	49	11	40	60	BEPPAN	-43.506	0	-46.157	-39.58	18.9025	0	20.0543	17.1967	18.9025
BEWFER	32	24	8	16	BEWFER	8-24	c1cncc(c1)C=Cc1ccncc1.NC(N)=S	c1cncc(c1)C=Cc1ccncc1	NC(N)=S	-234.28	-132.424	-170.373	308.385	-47.798	-165.555	-234.281	-76.292	-88.146	159.182	-31.932	-71.613	-122.77	-42.718	-48.202	87.897	-11.053	-15.957	-42.709	-13.414	-34.025	61.306	-4.813	-77.985	-68.802	52	18	29	52	47	BEWFER	0	-65.747	-43.57	0	0	28.0634	18.5974	0	28.0634
BEYPEA	52	40	12	28	BEYPEA	40-12	O=C1CCC(=O)N1.BrC1=CN2CC3CC(CN4CCCCC34)C2CC1=O	O=C1CCC(=O)N1	BrC1=CN2CC3CC(CN4CCCCC34)C2CC1=O	-253.34	-124.099	-245.702	435.238	-48.145	-233.79	-253.34	-120.86	-185.858	334.611	-34.918	-133.541	-178.026	-6.451	-59.204	99.499	-12.311	-95.351	-74.067	3.212	-0.64	1.128	-0.916	-4.898	-1.247	70	29	0	70	29	BEYPEA	0	-81.378	-8.203	-44.219	0	32.122	3.23794	17.4544	32.122
BIBNAD	80	40	40	0	BIBNAD	40-40	CC1(C)CC(C)(c2ccc(O)cc2)c2ccccc2S1.CC1(C)CC(C)(c2ccc(O)cc2)c2ccccc2O1	CC1(C)CC(C)(c2ccc(O)cc2)c2ccccc2S1	CC1(C)CC(C)(c2ccc(O)cc2)c2ccccc2O1	-276.53	-104.697	-228.888	402.46	-22.087	-294.801	-276.534	-91.597	-203.176	357.404	-19.695	-226.6	-213.475	-7.158	-12.549	22.048	-1.294	-35.275	-33.373	-5.942	-13.163	23.008	-1.098	-32.926	-29.686	77	12	11	77	23	BIBNAD	0	-56.657	-32.541	-144.326	0	20.4886	11.7676	52.1918	20.4886
BICMUX	64	44	20	24	BICMUX	44-20	CN(C)C(=O)N(C)C.CCOC(=O)C1=C(C)NC(=C(C1c1cccc(Cl)c1Cl)C(=O)OC)C	CN(C)C(=O)N(C)C	CCOC(=O)C1=C(C)NC(=C(C1c1cccc(Cl)c1Cl)C(=O)OC)C	-257.06	-83.921	-140.12	246.383	-34.427	-239.426	-257.059	-61.205	-77.303	136.51	-23.11	-106.055	-137.588	-26.183	-60.88	106.514	-10.755	-123.462	-114.969	3.467	-1.938	3.36	-0.562	-9.909	-4.502	54	45	2	54	47	BICMUX	0	-46.973	-93.189	-57.555	0	18.2732	36.2518	22.3897	18.2732
BIFHUV	57	41	16	25	BIFHUV	41-16	CN1CCCC1=O.OC(=O)c1cccc(Cc2cc(Cl)ccc2OCc2ccc(Cl)cc2F)n1	CN1CCCC1=O	OC(=O)c1cccc(Cc2cc(Cl)ccc2OCc2ccc(Cl)cc2F)n1	-286	-137.636	-275.255	499.59	-40.453	-286.072	-286.004	-107.134	-148.384	273.252	-30.005	-93.925	-140.135	-23.144	-116.156	207.766	-7.093	-170.39	-121.512	-7.358	-10.715	18.573	-3.355	-21.757	-24.357	49	42	9	49	51	BIFHUV	0	-55.383	-109.111	-24.543	0	19.3647	38.1507	8.58147	19.3647
BIFQAI01	82	69	13	56	BIFQAI01	69-13	N#Cc1ccccc1.CC(CCC(O)=O)C1CCC2C3C(O)CC4CC(O)CCC4(C)C3CC(O)C12C	N#Cc1ccccc1	CC(CCC(O)=O)C1CCC2C3C(O)CC4CC(O)CCC4(C)C3CC(O)C12C	-314.28	-185.027	-286.635	525.364	-51.058	-262.208	-314.283	-18.392	-50.554	90.461	-11.475	-100.685	-90.966	-158.655	-227.923	420.31	-37.511	-152.602	-209.554	-7.98	-8.158	14.593	-2.072	-8.921	-13.763	29	67	4	29	71	BIFQAI01	-139.147	0	-13.497	-18.898	44.2749	0	4.29458	6.01311	44.2749
BIFYOE	29	18	11	7	BIFYOE	18-11	CN1C=Nc2c(N)ncnc12.O=C1CNC(=S)N1	CN1C=Nc2c(N)ncnc12	O=C1CNC(=S)N1	-251.06	-168.589	-232.662	429.126	-51.502	-179.215	-251.057	-132.334	-168.929	313.63	-37.6	-103.457	-168.445	-21.751	-47.126	86.459	-8.62	-56.37	-54.163	-14.504	-16.607	29.037	-5.281	-19.389	-28.449	67	22	11	67	33	BIFYOE	-18.6315	-95.652	-36.668	-43.824	7.42113	38.0993	14.6053	17.4556	45.5204
BIGCUP	64	39	25	14	BIGCUP	39-25	COc1cc(Cc2cnc(N)nc2N)cc(OC)c1OC.CCC1(CC)C(=O)NC(=O)NC1=O	COc1cc(Cc2cnc(N)nc2N)cc(OC)c1OC	CCC1(CC)C(=O)NC(=O)NC1=O	-345.93	-230.384	-357.58	660.393	-62.585	-279.144	-345.94	-212.284	-294.86	545.967	-49.226	-161.102	-246.052	-18.669	-55.69	101.726	-11.687	-96.493	-83.987	0.57	-7.029	12.7	-1.672	-21.549	-15.9	71	24	5	71	29	BIGCUP	0	-138.226	-68.0645	-39.835	0	39.9578	19.6758	11.5153	39.9578
BIHZAU	35	20	15	5	BIHZAU	15-20	OC(=O)C1=CC=C(S1)C(O)=O.c1cc(ccn1)c1ccncc1	OC(=O)C1=CC=C(S1)C(O)=O	c1cc(ccn1)c1ccncc1	-245.04	-166.357	-237.858	449.572	-45.08	-191.28	-245.04	-147.97	-216.446	409.1	-39.867	-127.457	-177.936	-9.888	-7.836	15.3	-2.785	-24.983	-29.655	-8.499	-13.576	25.172	-2.428	-38.84	-37.449	73	12	15	73	27	BIHZAU	0	-100.351	0	-60.027	0	40.9529	0	24.4968	40.9529
BIJFUW	90	72	18	54	BIJFUW	18-72	ClC1CCCCC1.OC(C1OC2(CCCCC2)OC1C(O)(c1ccc(F)cc1)c1ccc(F)cc1)(c1ccc(F)cc1)c1ccc(F)cc1	ClC1CCCCC1	OC(C1OC2(CCCCC2)OC1C(O)(c1ccc(F)cc1)c1ccc(F)cc1)(c1ccc(F)cc1)c1ccc(F)cc1	-287.35	-70.122	-169.782	305.184	-22.069	-322.139	-287.353	-20.294	-75.203	130.059	-6.293	-140.688	-114.744	0.014	-0.276	0.488	-0.179	-3.686	-3.197	-49.842	-94.304	174.637	-15.598	-177.765	-169.412	40	1	59	40	60	BIJFUW	-45.968	0	-84.549	-77.049	15.9972	0	29.4237	26.8136	15.9972
BIKHIN01	21	12	9	3	BIKHIN01	12-9	FC1=CNC(=O)NC1=O.OCC(F)(F)F	FC1=CNC(=O)NC1=O	OCC(F)(F)F	-170.16	-96.232	-113.094	218.579	-33.735	-124.734	-170.162	-27.779	-40.289	78.492	-13.918	-55.037	-63.997	-65.981	-69.934	133.889	-18.674	-51.205	-88.657	-2.472	-2.871	6.198	-1.143	-18.492	-17.508	38	52	10	38	62	BIKHIN01	-48.666	-50.697	-15.445	-7.127	28.6001	29.7937	9.07675	4.18841	58.3939
BINDIL	37	22	15	7	BINDIL	15-22	Oc1cccc(O)c1O.C1N2CN3CN1CN(C2)C3	Oc1cccc(O)c1O	C1N2CN3CN1CN(C2)C3	-236.87	-199.078	-348.28	632.237	-46.339	-192.324	-236.86	-176.954	-288.166	528.284	-41.704	-123.447	-177.133	-7.416	-17.133	29.811	-1.648	-25.991	-23.869	-14.708	-42.982	74.142	-2.986	-42.886	-35.858	75	10	15	75	25	BINDIL	0	-122.603	-19.826	-30.37	0	51.7596	8.36999	12.8214	51.7596
BINLAO	73	58	15	43	BINLAO	58-15	OC(C(O)C(O)(c1ccccc1)c1ccccc1)C(O)(c1ccccc1)c1ccccc1.C1COCCN1	OC(C(O)C(O)(c1ccccc1)c1ccccc1)C(O)(c1ccccc1)c1ccccc1	C1COCCN1	-283.28	-107.864	-217.565	388.777	-28.575	-291.502	-283.276	-85.045	-141.356	256.438	-21.948	-135.937	-153.449	-22.34	-76.209	132.339	-6.521	-154.121	-127.985	-0.479	0	0	-0.106	-1.444	-1.842	54	45	1	54	46	BINLAO	0	-87.626	-92.849	-53.123	0	30.9326	32.7764	18.7528	30.9326
BIQNEW	49	29	20	9	BIQNEW	29-20	Nc1ccc(cc1)S(=O)(=O)c1ccc(N)cc1.OC(=O)c1cc(cc(c1)N(=O)=O)C(O)=O	Nc1ccc(cc1)S(=O)(=O)c1ccc(N)cc1	OC(=O)c1cc(cc(c1)N(=O)=O)C(O)=O	-324.34	-196.224	-240.495	453.533	-63.768	-231.154	-324.344	-107.402	-157.321	298.65	-37.158	-136.272	-172.415	-52.921	-47.016	85.258	-18.927	-60.337	-98.877	-35.901	-36.159	69.625	-7.683	-34.545	-53.052	53	30	16	53	46	BIQNEW	-87.417	-65.214	-27.2995	-78.593	26.9523	20.1067	8.41694	24.2317	47.059
BIVSIJ01	50	26	24	2	BIVSIJ01	26-24	c1cc(ccn1)C=Cc1ccncc1.Oc1ccc(cc1)C(=O)c1ccc(O)cc1	c1cc(ccn1)C=Cc1ccncc1	Oc1ccc(cc1)C(=O)c1ccc(O)cc1	-307.17	-211.143	-383.703	708.859	-57.392	-278.267	-307.161	-184.612	-328.283	608.743	-47.753	-184.97	-218.351	-17.934	-34.074	61.326	-6.568	-48.768	-49.45	-8.597	-21.346	38.79	-3.071	-44.529	-39.36	71	16	13	71	29	BIVSIJ01	0	-98.548	-64.942	-100.758	0	32.0826	21.142	32.802	32.0826
BIXBOC	53	30	23	7	BIXBOC	30-23	NC(=O)N1c2ccccc2C=Cc2ccccc12.Nc1nc(N)nc(n1)c1ccccc1	NC(=O)N1c2ccccc2C=Cc2ccccc12	Nc1nc(N)nc(n1)c1ccccc1	-284.87	-128.371	-215.974	393.184	-40.012	-262.954	-284.873	-46.453	-90.543	163.664	-16.296	-143.881	-141.307	-38.343	-62.549	113.613	-12.855	-67.314	-77.134	-43.575	-62.882	115.906	-10.861	-51.759	-66.432	50	27	23	50	50	BIXBOC	-73.1965	-45.774	-49.384	-45.259	25.6947	16.0684	17.3356	15.8876	41.7631
BIYQOS	40	20	20	0	BIYQOS	20-20	CC1(C)CNC(=N1)C(F)(F)F.CC1(C)CN=C(N1)C(F)(F)F	CC1(C)CNC(=N1)C(F)(F)F	CC1(C)CN=C(N1)C(F)(F)F	-181.24	-82.977	-110.616	204.748	-26.11	-151.979	-181.24	-71.849	-93.837	172.489	-22.507	-94.576	-126.39	-4.759	-4.291	8.52	-1.457	-26.102	-26.223	-6.368	-12.489	23.739	-2.146	-31.302	-28.628	70	14	16	70	30	BIYQOS	0	-89.361	-13.558	0	0	49.3053	7.48069	0	49.3053
BMYROL10	59	52	7	45	BMYROL10	52-7	[H]1OC21C1=CC(=C3C=C([CH]C(=C3O)Br)CCC(O)CCCC1)C(=C2OC)OC.CN(=O)=O	[H]1OC21C1=CC(=C3C=C([CH]C(=C3O)Br)CCC(O)CCCC1)C(=C2OC)OC	CN(=O)=O	-184.27	-64.559	-200.483	359.446	-26.845	-223.165	-184.271	-29.668	-57.592	105.724	-13.234	-65.249	-68.245	-31.068	-142.875	253.681	-13.292	-156.686	-110.685	-3.823	-0.016	0.041	-0.319	-1.23	-5.341	37	60	3	37	63	BMYROL10	-23.771	0	-52.295	-17.626	12.9001	0	28.3796	9.56531	12.9001
BOBGUX	141	82	59	23	BOBGUX	82-59	CC(C)(C)c1cc(OCC#CC#CCOc2cc(cc(c2)C(C)(C)C)C(C)(C)C)cc(c1)C(C)(C)C.c1cc2nc(c1)c1ccc(cc1)c1ccc(cc1)c1ccc(cc1)c1ccc(cc1)c1ccc2cc1	CC(C)(C)c1cc(OCC#CC#CCOc2cc(cc(c2)C(C)(C)C)C(C)(C)C)cc(c1)C(C)(C)C	c1cc2nc(c1)c1ccc(cc1)c1ccc(cc1)c1ccc(cc1)c1ccc(cc1)c1ccc2cc1	-381	-49.18	-232.896	414.785	-16.791	-492.569	-381.004	-41.584	-177.847	318.083	-14.114	-355.415	-277.276	-5.014	-38.205	67.045	-1.717	-88.947	-66.219	-2.582	-16.844	29.658	-0.959	-48.207	-37.51	73	17	10	73	27	BOBGUX	0	0	-30.355	-227.389	0	0	7.96719	59.6822	0
BODSAO	22	14	8	6	BODSAO	14-8	Oc1cccc(O)c1.NC(N)=O	Oc1cccc(O)c1	NC(N)=O	-208.04	-154.221	-168.55	313.219	-45.66	-115.442	-208.035	-135.183	-146.5	274.111	-40.4	-71.434	-156.21	-6.266	-21.508	37.957	-3.101	-37.204	-31.163	-12.772	-0.542	1.151	-2.159	-6.804	-20.662	75	15	10	75	25	BODSAO	0	-122.168	-26.861	-26.176	0	58.7233	12.9115	12.5822	58.7233
BODSUL	39	20	19	1	BODSUL	19-20	Oc1c(cc(cc1N(=O)=O)N(=O)=O)N(=O)=O.CC(=O)Nc1ccc(O)cc1	Oc1c(cc(cc1N(=O)=O)N(=O)=O)N(=O)=O	CC(=O)Nc1ccc(O)cc1	-257.97	-141.158	-194.932	367.075	-39.846	-213.108	-257.964	-81.045	-120.154	225.257	-21.966	-148.788	-166.583	-11.439	-21.877	41.886	-3.492	-35.109	-32.89	-48.675	-52.901	99.932	-14.389	-29.211	-58.491	65	13	23	65	36	BODSUL	-43.428	-41.505	0	-86.965	16.8345	16.0891	0	33.7113	32.9236
BOGGUZ	50	27	23	4	BOGGUZ	23-27	OC(=O)C=Cc1ccc(cc1N(=O)=O)N(=O)=O.COc1ccc(C=CC(O)=O)cc1OC	OC(=O)C=Cc1ccc(cc1N(=O)=O)N(=O)=O	COc1ccc(C=CC(O)=O)cc1OC	-311.37	-241.134	-399.773	753.34	-70.493	-255.69	-311.377	-236.239	-366.371	692.423	-60.502	-195.69	-263.552	-4.174	-14.692	26.776	-4.502	-25.669	-22.631	-0.722	-18.71	34.14	-5.488	-34.332	-25.194	85	7	8	85	15	BOGGUZ	0	-89.596	-5.1275	-129.776	0	28.7748	1.64675	41.679	28.7748
BOHGAJ	92	76	16	60	BOHGAJ	76-16	COc1ccccc1.C(CNC1(c2ccccc2)c2ccccc2Sc2ccccc12)NC1(c2ccccc2)c2ccccc2Sc2ccccc12	COc1ccccc1	C(CNC1(c2ccccc2)c2ccccc2Sc2ccccc12)NC1(c2ccccc2)c2ccccc2Sc2ccccc12	-298.46	-60.867	-196.814	345.123	-15.819	-360.59	-298.461	-20.164	-66.206	116.162	-5.864	-126.053	-104.569	-38.755	-127.968	224.123	-9.689	-227.319	-186.705	-1.948	-2.64	4.837	-0.266	-7.218	-7.186	35	63	2	35	65	BOHGAJ	0	0	-158.776	-63.092	0	0	53.1984	21.1392	0
BOHGEN	95	76	19	57	BOHGEN	76-19	COc1cccc(C)c1.C(CNC1(c2ccccc2)c2ccccc2Sc2ccccc12)NC1(c2ccccc2)c2ccccc2Sc2ccccc12	COc1cccc(C)c1	C(CNC1(c2ccccc2)c2ccccc2Sc2ccccc12)NC1(c2ccccc2)c2ccccc2Sc2ccccc12	-302.43	-60.735	-207.508	359.322	-15.829	-367.784	-302.429	-22.997	-85.317	146.921	-6.132	-145.859	-117.818	-35.006	-116.894	202.863	-8.753	-210.404	-173.608	-2.732	-5.297	9.538	-0.944	-11.522	-11.002	39	57	4	39	61	BOHGEN	0	0	-141.672	-57.356	0	0	46.8446	18.965	0
BOLBAH	54	30	24	6	BOLBAH	30-24	CN1C=NC2=C1C(=O)N(C)C(=O)N2C.Oc1ccc(cc1)C1=COc2cc(O)cc(O)c2C1=O	CN1C=NC2=C1C(=O)N(C)C(=O)N2C	Oc1ccc(cc1)C1=COc2cc(O)cc(O)c2C1=O	-324.55	-148.963	-269.907	497.539	-45.476	-314.676	-324.548	-132.877	-229.433	423.417	-36.362	-231.326	-249.007	-17.616	-37.454	68.704	-6.558	-63.343	-59.329	1.53	-3.02	5.418	-2.556	-20.007	-16.213	77	18	5	77	23	BOLBAH	0	-81.052	-44.306	-131.369	0	24.9737	13.6515	40.4773	24.9737
BOLLUK	25	13	12	1	BOLLUK	12-13	FC1=CNC(=O)NC1=O.N#Cc1ccccc1	FC1=CNC(=O)NC1=O	N#Cc1ccccc1	-203.52	-119.448	-161.677	304.58	-40.669	-155.494	-203.515	-26.699	-64.915	122.553	-15.277	-106.532	-96.699	-78.709	-75.834	144.474	-18.866	-23.761	-75.471	-14.039	-20.927	37.553	-6.525	-25.201	-31.344	48	37	15	48	52	BOLLUK	-57.638	0	-22.798	-36.717	28.3206	0	11.2018	18.041	28.3206
BOMBOW	34	17	17	0	BOMBOW	17-17	NNC(=O)c1ccncc1.OC(=O)c1cccc(O)c1O	NNC(=O)c1ccncc1	OC(=O)c1cccc(O)c1O	-254.05	-217.249	-321.157	603.246	-50.027	-185.525	-254.048	-188.485	-289.151	543.73	-43.15	-123.884	-181.85	-23.272	-20.046	36.722	-5.076	-29.303	-43.582	-5.491	-11.96	22.794	-1.801	-32.339	-28.616	72	17	11	72	28	BOMBOW	-21.842	-122.835	-16.0965	-39.514	8.59752	48.3507	6.33596	15.5536	56.9482
BOMBUC	34	17	17	0	BOMBUC	17-17	OC(=O)c1cc(O)cc(O)c1.NNC(=O)c1ccncc1	OC(=O)c1cc(O)cc(O)c1	NNC(=O)c1ccncc1	-285.16	-208.537	-264.269	496.875	-52.41	-194.738	-285.166	-143.024	-152.033	284.664	-34.686	-82.999	-167.235	-37.925	-64.756	123.439	-9.249	-54.311	-57.985	-27.589	-47.48	88.772	-8.476	-57.429	-59.947	59	20	21	59	41	BOMBUC	-59.4625	-108.17	-35.809	0	20.8523	37.9331	12.5575	0	58.7854
BOMROM	36	19	17	2	BOMROM	19-17	NC1=NN=C(S1)c1ccc(Br)cc1.OC(=O)c1ccc(cc1)N(=O)=O	NC1=NN=C(S1)c1ccc(Br)cc1	OC(=O)c1ccc(cc1)N(=O)=O	-253	-159.45	-275.838	510.432	-45.733	-224.483	-252.997	-110.209	-202.939	379.686	-31.105	-146.852	-158.246	-40.16	-66.402	118.617	-11.387	-56.344	-67.696	-9.081	-6.498	12.129	-3.242	-21.288	-27.055	63	27	11	63	38	BOMROM	-33.358	-66.827	-10.231	-46.962	13.185	26.4138	4.04387	18.5621	39.5988
BONGAP	41	22	19	3	BONGAP	19-22	Cc1nc2ccccc2nc1C.OC(=O)c1cc(cc(c1)N(=O)=O)N(=O)=O	Cc1nc2ccccc2nc1C	OC(=O)c1cc(cc(c1)N(=O)=O)N(=O)=O	-218.71	-101.494	-171.057	323.548	-33.761	-207.419	-218.72	-86.196	-117.449	224.132	-24.362	-96.85	-127.6	-9.248	-23.938	46.808	-5.865	-52.081	-45.343	-6.049	-29.67	52.608	-3.534	-58.488	-45.776	58	21	21	58	42	BONGAP	0	-53.025	-51.0185	-32.324	0	24.2444	23.327	14.7794	24.2444
BONZUZ	129	108	21	87	BONZUZ	108-21	CCC1CN(Cc2ccccc2)C(CC)CN(Cc2ccccc2)C(CC)CN(Cc2ccccc2)C(CC)CN1Cc1ccccc1.Cc1cc(C)cc(C)c1	CCC1CN(Cc2ccccc2)C(CC)CN(Cc2ccccc2)C(CC)CN(Cc2ccccc2)C(CC)CN1Cc1ccccc1	Cc1cc(C)cc(C)c1	-277.07	-65.975	-308.944	536.144	-10.133	-390.619	-277.071	-25.411	-145.734	250.101	-3.394	-169.774	-112.749	-40.527	-163.21	286.043	-6.734	-219.829	-163.393	-0.037	0	0	-0.005	-1.016	-0.929	41	59	0	41	59	BONZUZ	0	0	-142.141	-75.877	0	0	51.3015	27.3855	0
BOTCUJ	64	44	20	24	BOTCUJ	44-20	O=C1N(Cc2ccccn2)C(=O)c2cc3C(=O)N(Cc4ccccn4)C(=O)c3cc12.Oc1cccc2c(O)cccc12	O=C1N(Cc2ccccn2)C(=O)c2cc3C(=O)N(Cc4ccccn4)C(=O)c3cc12	Oc1cccc2c(O)cccc12	-367.27	-198.604	-359.675	661.935	-52.989	-350.006	-367.275	-142.589	-261.208	478.892	-36.261	-184.883	-204.13	-50.144	-92.273	172.298	-15.547	-145.636	-141.905	-5.872	-6.194	10.745	-1.181	-19.487	-21.24	56	39	6	56	45	BOTCUJ	0	-133.459	-122.055	-27.884	0	36.3381	33.233	7.59223	36.3381
BOYGIH	19	14	5	9	BOYGIH	5-14	Cc1ccncc1.FS(F)(F)F	Cc1ccncc1	FS(F)(F)F	-111.54	-97.278	-178.138	335.558	-16.714	-107.425	-111.535	-84.072	-150.041	283.447	-13.583	-50.383	-60.412	-4.456	-5.212	10.974	-0.518	-12.761	-12.653	-8.751	-22.884	41.137	-2.613	-44.281	-38.47	54	11	34	54	45	BOYGIH	0	0	-11.711	-6.87	0	0	10.4994	6.15923	0
BPHIPH	70	41	29	12	BPHIPH	41-29	O=C(N(N=C1C(=O)c2ccccc2C1=O)c1ccccc1)c1ccccc1.O=C1c2ccccc2C(=O)C1=NNc1ccccc1	O=C(N(N=C1C(=O)c2ccccc2C1=O)c1ccccc1)c1ccccc1	O=C1c2ccccc2C(=O)C1=NNc1ccccc1	-302.35	-94.663	-225.337	411.065	-31.423	-337.304	-302.342	-62.665	-138.422	254.063	-20.189	-214.26	-196.347	-22.853	-63.723	113.851	-7.879	-80.064	-68.745	-9.145	-23.192	43.151	-3.355	-42.98	-37.25	65	23	12	65	35	BPHIPH	0	-60.454	-64.186	-89.695	0	19.9947	21.229	29.666	19.9947
BUCYII	73	63	10	53	BUCYII	63-10	CC1(C)CC#CCNC(=O)C(C)(C)CC#CCNC(=O)C(C)(C)CC#CCNC1=O.CC(O)O	CC1(C)CC#CCNC(=O)C(C)(C)CC#CCNC(=O)C(C)(C)CC#CCNC1=O	CC(O)O	-263.14	-115.524	-223.112	393.344	-36.784	-251.402	-263.145	-44.699	-101.214	176.193	-11.87	-73.657	-73.88	-68.109	-107.63	191.33	-23.764	-171.157	-186.944	-2.716	-14.269	25.821	-1.149	-6.588	-2.322	28	71	1	28	72	BUCYII	-127.706	-38.367	-25.221	-5.218	48.5316	14.5805	9.58463	1.98297	63.112
BUCYUU01	83	63	20	43	BUCYUU01	63-20	CC(=O)OC(C)(C)C.CC1(C)CC#CCNC(=O)C(C)(C)CC#CCNC(=O)C(C)(C)CC#CCNC1=O	CC(=O)OC(C)(C)C	CC1(C)CC#CCNC(=O)C(C)(C)CC#CCNC(=O)C(C)(C)CC#CCNC1=O	-268.37	-80.165	-148.542	263.937	-32.943	-264.7	-268.37	-15.947	-48.442	85.563	-9.978	-103.97	-91.86	-63.558	-97.438	173.542	-22.658	-149.417	-167.072	-0.66	-2.662	4.832	-0.307	-11.313	-9.437	34	62	4	34	66	BUCYUU01	-129.121	0	0	-16.106	48.1132	0	0	6.00142	48.1132
BUDWAY10	41	25	16	9	BUDWAY10	16-25	CN1C=CC(=NC1=O)N.NC1=NC2=C(N=CN2CCC(O)=O)C(=O)N1	CN1C=CC(=NC1=O)N	NC1=NC2=C(N=CN2CCC(O)=O)C(=O)N1	-427.06	-334.187	-403.775	752.263	-128.151	-222.856	-427.065	-172.009	-194.363	360.17	-72.189	-127.038	-243.552	-2.42	-7.786	14.434	-6.791	-22.049	-22.702	-159.757	-201.626	377.659	-49.172	-73.77	-160.81	57	5	38	57	43	BUDWAY10	-86.897	-161.193	-17.2025	-62.94	20.3477	37.7448	4.02812	14.738	58.0925
BUDWEC	30	15	15	0	BUDWEC	15-15	NC(=O)c1ccncc1.OC(=O)c1ccccc1	NC(=O)c1ccncc1	OC(=O)c1ccccc1	-224.96	-182.783	-282.47	530.013	-50.236	-169.289	-224.969	-144.868	-214.451	401.893	-37.306	-86.364	-140.215	-35.329	-51.407	96.917	-11.315	-47.317	-58.826	-2.585	-16.612	31.202	-1.614	-35.609	-25.928	62	26	12	62	38	BUDWEC	-28.4165	-88.079	-42.816	-33.67	12.6318	39.1532	19.0327	14.9671	51.785
BUFXOP	81	44	37	7	BUFXOP	37-44	CC(C)CCNC(=O)NC(=O)c1ccc(cc1)N(=O)=O.CN(C)c1ccc(NC(=O)NC(=O)CCc2ccccc2)cc1	CC(C)CCNC(=O)NC(=O)c1ccc(cc1)N(=O)=O	CN(C)c1ccc(NC(=O)NC(=O)CCc2ccccc2)cc1	-352.05	-138.396	-199.916	365.004	-46.268	-314.037	-352.045	-115.082	-165.931	303.797	-38.421	-216.852	-253.777	-8.676	-12.29	22.6	-4.132	-38.736	-39.59	-14.638	-21.696	38.607	-3.715	-58.45	-58.677	72	11	17	72	28	BUFXOP	0	-94.724	-36.0295	-78.887	0	26.9064	10.2342	22.4079	26.9064
BULLAX	36	22	14	8	BULLAX	14-22	Oc1cccc(O)c1.c1cc(ccn1)N=Nc1ccncc1	Oc1cccc(O)c1	c1cc(ccn1)N=Nc1ccncc1	-219.67	-117.317	-173.128	319.772	-29.913	-188.403	-219.673	-104.73	-142.507	261.907	-27.15	-112.471	-155.019	-5.96	-3.328	5.767	-0.954	-12.021	-15.971	-6.627	-27.293	52.098	-1.809	-63.912	-48.683	71	7	22	71	29	BULLAX	0	-39.019	-31.9235	-41.798	0	17.7626	14.5325	19.0276	17.7626
BULVAH	25	13	12	1	BULVAH	13-12	Oc1c(F)c(F)c(Br)c(F)c1F.N#Cc1ccncc1	Oc1c(F)c(F)c(Br)c(F)c1F	N#Cc1ccncc1	-180.9	-105.888	-175.654	332.057	-26.161	-167.884	-180.896	-84.663	-127.729	240.714	-19.824	-78.021	-102.329	-5.187	-19.344	37.137	-1.508	-51.969	-40.864	-16.039	-28.581	54.206	-4.829	-37.894	-37.703	57	23	21	57	44	BULVAH	0	-42.75	-47.085	-19.075	0	23.6318	26.0282	10.5445	23.6318
BUMLEA	55	42	13	29	BUMLEA	13-42	COS(=O)(=O)OC.C1COCCOCCOCCOCCOCCO1	COS(=O)(=O)OC	C1COCCOCCOCCOCCOCCO1	-237.59	-99.231	-170.225	294.633	-34.98	-210.887	-237.594	-80.924	-97.967	173.734	-29.966	-114.656	-160.779	-0.284	-0.874	1.551	-1.291	-4.432	-4.695	-18.023	-71.384	119.348	-3.723	-91.799	-72.119	68	2	30	68	32	BUMLEA	0	0	-50.99	-116.69	0	0	21.4613	49.114	0
BUMPEE	71	43	28	15	BUMPEE	28-43	C1CCN2CC3CC(CN4CCCCC34)C2C1.OC(C#C)(c1ccccc1)c1ccccc1Br	C1CCN2CC3CC(CN4CCCCC34)C2C1	OC(C#C)(c1ccccc1)c1ccccc1Br	-228.07	-97.877	-280.726	490.863	-21.045	-274.241	-228.073	-78.08	-214.615	377.574	-18.56	-188.39	-159.686	-14.85	-34.668	59.82	-2.343	-40.04	-36.766	-4.947	-31.443	53.469	-0.142	-45.811	-31.621	70	16	14	70	30	BUMPEE	0	-61.952	0	-22.11	0	27.1636	0	9.69439	27.1636
BUNFUN	35	22	13	9	BUNFUN	13-22	Oc1c(F)c(F)c(Br)c(F)c1F.Cc1nc(C)c(C)nc1C	Oc1c(F)c(F)c(Br)c(F)c1F	Cc1nc(C)c(C)nc1C	-203.8	-118.135	-232.873	429.458	-27.319	-206.819	-203.794	-105.295	-186.645	345.872	-24.809	-116.219	-132.544	-5.898	-21.572	39.521	-1.038	-39.319	-30.155	-6.942	-24.656	44.066	-1.472	-51.282	-41.094	65	15	20	65	35	BUNFUN	0	-56.08	-55.6235	0	0	27.5172	27.2932	0	27.5172
BUNRAD01	45	23	22	1	BUNRAD01	23-22	N1c2ccccc2Sc2ccccc12.c1ccc2nc3ccccc3nc2c1	N1c2ccccc2Sc2ccccc12	c1ccc2nc3ccccc3nc2c1	-197.73	-52.779	-119.572	211.297	-14.004	-216.148	-197.731	-43.532	-77.806	135.491	-10.586	-122.534	-124.926	-6.928	-26.661	46.743	-2.1	-47.264	-37.633	-2.319	-15.106	29.063	-1.318	-46.35	-35.172	63	19	18	63	37	BUNRAD01	0	-35.842	-19.872	-26.141	0	18.1267	10.0501	13.2206	18.1267
BURBAD	36	21	15	6	BURBAD	15-21	CN1C=C(Br)C(=O)NC1=O.CCN1C(=Nc2c(N)ncnc12)Br	CN1C=C(Br)C(=O)NC1=O	CCN1C(=Nc2c(N)ncnc12)Br	-252.9	-176.115	-312.727	565.206	-42.024	-219.972	-252.892	-113.877	-214.179	389.319	-28.941	-144.946	-159.849	-21.545	-23.597	41.102	-4.992	-24.152	-36.692	-40.694	-74.951	134.785	-8.091	-50.873	-56.35	63	15	22	63	37	BURBAD	-27.5315	-59.007	-3.288	-27.803	10.8863	23.3321	1.30012	10.9937	34.2185
BZAPRM10	48	30	18	12	BZAPRM10	30-18	c1ccc2cc3c(ccc4ccccc34)cc2c1.O=C1OC(=O)c2cc3C(=O)OC(=O)c3cc12	c1ccc2cc3c(ccc4ccccc34)cc2c1	O=C1OC(=O)c2cc3C(=O)OC(=O)c3cc12	-237.85	-74.551	-180.349	337.16	-24.221	-273.252	-237.854	-44.575	-128.154	240.728	-17.349	-178.137	-145.563	-9.698	-30.642	55.065	-2.252	-63.507	-52.14	-20.278	-21.553	41.367	-4.62	-31.608	-40.151	61	22	17	61	39	BZAPRM10	0	0	-69.825	-97.837	0	0	29.3567	41.1339	0
BZPCBQ	44	30	14	16	BZPCBQ	30-14	ClC1=C(Cl)C(=O)C(=C(C#N)C1=O)C#N.c1ccc2c(c1)ccc1ccc3ccccc3c21	ClC1=C(Cl)C(=O)C(=C(C#N)C1=O)C#N	c1ccc2c(c1)ccc1ccc3ccccc3c21	-222.07	-62.254	-189.814	347.868	-27.616	-268.077	-222.07	-57.844	-168.612	309.524	-24.94	-208.714	-174.318	-3.978	-11.014	20.073	-1.155	-43.736	-37.558	-0.433	-10.188	18.271	-1.521	-15.627	-10.195	78	17	5	78	22	BZPCBQ	0	0	-13.382	-136.57	0	0	6.02603	61.4986	0
BZPPAM01	48	24	24	0	BZPPAM01	24-24	O=C(c1ccccc1)c1ccccc1.N(c1ccccc1)c1ccccc1	O=C(c1ccccc1)c1ccccc1	N(c1ccccc1)c1ccccc1	-202.71	-60.378	-136.211	244.24	-16.37	-222.191	-202.711	-52.072	-101.863	183.36	-12.492	-144.893	-140.136	-5.833	-21.08	37.999	-2.724	-42.01	-34.316	-2.472	-13.268	22.882	-1.154	-35.289	-28.26	69	17	14	69	31	BZPPAM01	0	-30.393	-23.7325	-60.023	0	14.9933	11.7076	29.6103	14.9933
BZQTCQ10	43	23	20	3	BZQTCQ10	20-23	c1ccc2c(c1)ccc1cccnc21.N#CC(C#N)=C1C=CC(C=C1)=C(C#N)C#N	c1ccc2c(c1)ccc1cccnc21	N#CC(C#N)=C1C=CC(C=C1)=C(C#N)C#N	-214.94	-74.877	-163.228	302.291	-24.572	-233.676	-214.939	-45.381	-126.795	237.453	-16.489	-180.871	-149.331	-27.596	-25.048	45.611	-6.831	-30.829	-48.375	-1.9	-11.385	19.227	-1.252	-21.976	-17.233	69	23	8	69	31	BZQTCQ10	0	0	-39.506	-109.782	0	0	18.38	51.0756	0
CACGUK	30	15	15	0	CACGUK	15-15	NC(=O)c1ccncc1.OC(=O)c1cccc(F)c1	NC(=O)c1ccncc1	OC(=O)c1cccc(F)c1	-233.75	-224.892	-364.235	692.148	-58.399	-178.35	-233.752	-179.495	-284.82	542.492	-44.484	-85.656	-138.132	-6.478	-19.164	36.388	-1.947	-42.301	-34.485	-38.918	-60.251	113.269	-11.968	-50.392	-61.135	59	15	26	59	41	CACGUK	-28.303	-86.346	-46.5795	-36.839	12.1082	36.9395	19.9271	15.76	49.0477
CADPOP	137	124	13	111	CADPOP	124-13	CC(C)(CC1Nc2ccc(CC=CCC(C)(O)C3CCC(C)(O3)C(CC(C)(C)C=C)Nc3ccc(CC=CCC(C)(O)C4CCC1(C)O4)cc3)cc2)C=C.CCC(C)=O	CC(C)(CC1Nc2ccc(CC=CCC(C)(O)C3CCC(C)(O3)C(CC(C)(C)C=C)Nc3ccc(CC=CCC(C)(O)C4CCC1(C)O4)cc3)cc2)C=C	CCC(C)=O	-286.33	-17.769	-197.375	345.396	-20.553	-394.766	-286.33	9.438	-76.562	137.581	-12.697	-107.731	-55.54	-24.249	-120.77	207.715	-7.028	-285.358	-225.623	-2.958	-0.043	0.1	-0.828	-1.677	-5.167	19	79	2	19	81	CADPOP	0	0	-170.535	-25.492	0	0	59.5589	8.90301	0
CAFVOW	34	21	13	8	CAFVOW	21-13	Oc1ccccc1.OC(=O)c1cc(cc(c1)C(O)=O)C(O)=O	Oc1ccccc1	OC(=O)c1cc(cc(c1)C(O)=O)C(O)=O	-251.56	-235.464	-327.762	626.859	-59.454	-164.641	-251.558	-98.428	-142.617	271.245	-26.55	-95.453	-127.376	-133.44	-178.684	344.312	-32.364	-54.792	-110.429	-3.597	-6.46	11.302	-0.54	-14.397	-13.753	51	44	5	51	49	CAFVOW	-75.112	-30.341	-11.1465	-33.855	29.8585	12.0611	4.43095	13.458	41.9196
CAFVUC	37	21	16	5	CAFVUC	21-16	OC(=O)c1cc(cc(c1)C(O)=O)C(O)=O.Cc1cccc(O)c1	OC(=O)c1cc(cc(c1)C(O)=O)C(O)=O	Cc1cccc(O)c1	-266.33	-220.555	-296.699	564.754	-57.807	-179.077	-266.327	-90.638	-145.377	273.819	-24.678	-122.277	-141.234	-129.665	-149.931	288.353	-32.582	-44.266	-114.244	-0.252	-1.391	2.582	-0.547	-12.534	-10.849	53	43	4	53	47	CAFVUC	-82.218	-63.314	-10.854	-43.234	30.8707	23.7728	4.0754	16.2332	54.6435
CAKYOE	48	35	13	22	CAKYOE	35-13	Oc1c(Cl)cc(Cl)cc1Cl.CC1=NN=C2CN=C(c3ccccc3)c3cc(Cl)ccc3N12	Oc1c(Cl)cc(Cl)cc1Cl	CC1=NN=C2CN=C(c3ccccc3)c3cc(Cl)ccc3N12	-234.14	-90.428	-200.512	359.076	-29.039	-246.858	-234.132	-52.078	-114.789	208.97	-15.906	-111.887	-106.099	-30.941	-49.424	86.436	-12.573	-98.333	-104.787	-7.408	-36.299	63.67	-0.56	-36.638	-23.246	45	45	10	45	55	CAKYOE	0	-30.162	-77.342	-26.648	0	12.882	33.0324	11.3812	12.882
CANANP02	34	22	12	10	CANANP02	12-22	Nc1cccc2c(N)cccc12.ClC1=C(Cl)C(=O)C(=C(Cl)C1=O)Cl	Nc1cccc2c(N)cccc12	ClC1=C(Cl)C(=O)C(=C(Cl)C1=O)Cl	-210.41	-108.042	-298.962	535.324	-23.833	-257.842	-210.418	-84.447	-247.353	442.17	-19.876	-192.765	-151.525	-14.192	-42.61	76.461	-1.286	-31.891	-22.827	-9.403	-8.999	16.693	-2.671	-33.186	-36.066	72	11	17	72	28	CANANP02	0	-28.569	-14.116	-109.265	0	13.5778	6.70881	51.9296	13.5778
CAPTOC	35	20	15	5	CAPTOC	15-20	S1C=CC2=C1C1=C(S2)C=CS1.N#CC(C#N)=C1C=CC(C=C1)=C(C#N)C#N	S1C=CC2=C1C1=C(S2)C=CS1	N#CC(C#N)=C1C=CC(C=C1)=C(C#N)C#N	-207.68	-89.992	-230.483	416.472	-24.321	-240.488	-207.676	-57.466	-193.475	348.184	-15.666	-177.206	-131.095	-5.466	-11.612	20.064	-0.751	-20.834	-19.257	-27.06	-25.395	48.224	-7.904	-42.449	-57.325	63	9	28	63	37	CAPTOC	0	0	-18.205	-99.855	0	0	8.76589	48.0812	0
CARTEW	46	30	16	14	CARTEW	30-16	CSC1=Nc2cc(Cl)c(Oc3cccc(Cl)c3Cl)cc2N1.OC(=O)c1ccccc1O	CSC1=Nc2cc(Cl)c(Oc3cccc(Cl)c3Cl)cc2N1	OC(=O)c1ccccc1O	-258.63	-151.609	-301.981	560.927	-41.723	-261.105	-258.634	-139.433	-244.403	460.245	-34.147	-156.764	-175.896	-11.351	-54.698	95.142	-6.151	-89.839	-69.819	-0.825	-2.88	5.54	-1.424	-14.502	-12.919	68	27	5	68	32	CARTEW	0	-77.62	-26.1275	-74.526	0	30.012	10.1023	28.8157	30.012
CASMAL	39	25	14	11	CASMAL	25-14	NS(=O)(=O)c1cc2c(NCNS2(=O)=O)cc1Cl.Nc1ccccc1	NS(=O)(=O)c1cc2c(NCNS2(=O)=O)cc1Cl	Nc1ccccc1	-296.54	-159.123	-203.844	368.005	-56.84	-215.49	-296.541	-73.211	-116.544	209.552	-28.036	-129.736	-153.668	-85.707	-82.673	150.101	-28.14	-73.645	-133.916	-0.205	-4.628	8.353	-0.664	-12.109	-8.957	52	45	3	52	48	CASMAL	-47.3605	-82.469	-34.3785	-28.374	15.971	27.8104	11.5932	9.56836	43.7814
CATGIP	44	32	12	20	CATGIP	12-32	Nc1ncnc2N(C=Nc12)C1OC(CO)C(O)C1O.ClC1=CNC(=O)NC1=O	Nc1ncnc2N(C=Nc12)C1OC(CO)C(O)C1O	ClC1=CNC(=O)NC1=O	-331.32	-204.776	-259.906	480.265	-61.051	-236.29	-331.316	-149.386	-200.627	369.902	-42.753	-161.519	-225.667	-8.045	-0.03	0.088	-1.501	-6.16	-14.941	-47.345	-59.249	110.275	-16.797	-68.611	-90.708	68	5	27	68	32	CATGIP	-41.755	-112.362	0	-107.444	12.6026	33.9134	0	32.4291	46.5161
CATGOV	44	32	12	20	CATGOV	12-32	Nc1ncnc2N(C=Nc12)C1OC(CO)C(O)C1O.FC1=CNC(=O)NC1=O	Nc1ncnc2N(C=Nc12)C1OC(CO)C(O)C1O	FC1=CNC(=O)NC1=O	-319.04	-196.562	-239.003	445.274	-60.038	-223.021	-319.035	-144.736	-182.55	340.437	-42.735	-148.801	-216.697	-5.79	-0.029	0.079	-1.303	-5.041	-11.444	-46.036	-56.424	104.758	-16	-69.179	-90.894	68	4	28	68	32	CATGOV	-40.937	-53.698	0	-142.613	12.8313	16.8311	0	44.7007	29.6624
CATJUE	56	36	20	16	CATJUE	20-36	NC1=NC(=CS1)c1ccccc1.Oc1ccc2ccccc2c1c1c(O)ccc2ccccc12	NC1=NC(=CS1)c1ccccc1	Oc1ccc2ccccc2c1c1c(O)ccc2ccccc12	-256.67	-82.407	-176.712	314.796	-19.44	-276.126	-256.672	-69.088	-143.535	254.403	-15.518	-185.477	-177.555	-5.546	-7.387	13.806	-1.421	-20.425	-20.742	-7.772	-25.789	46.588	-2.501	-70.224	-58.376	69	8	23	69	31	CATJUE	0	-73.879	-26.2585	-67.26	0	28.7837	10.2305	26.2049	28.7837
CATKEP	73	37	36	1	CATKEP	37-36	Oc1ccc2ccccc2c1c1c(O)ccc2ccccc12.C(CN1C=Nc2ccccc12)CN1C=Nc2ccccc12	Oc1ccc2ccccc2c1c1c(O)ccc2ccccc12	C(CN1C=Nc2ccccc12)CN1C=Nc2ccccc12	-339.99	-170.581	-254.075	463.355	-51.982	-287.601	-339.993	-144.111	-212.698	390.234	-43.446	-200.471	-249.42	-18.71	-25.821	45.69	-6.551	-46.906	-53.204	-7.76	-15.556	27.431	-1.984	-40.224	-37.37	73	16	11	73	27	CATKEP	0	-98.6	-52.186	-140.505	0	29.0009	15.3493	41.3262	29.0009
CAVLUH	71	56	15	41	CAVLUH	56-15	CCCCO.CCN(CC)c1ccc(cc1)C1=Nc2ccc3C(=O)c4ccccc4C(C)(O)c3c2N1	CCCCO	CCN(CC)c1ccc(cc1)C1=Nc2ccc3C(=O)c4ccccc4C(C)(O)c3c2N1	-282.87	-119.373	-216.818	393.883	-40.058	-271.456	-282.874	-94.577	-144.392	262.788	-27.2	-101.996	-135.817	-24.288	-72.197	130.691	-12.724	-165.937	-143.461	-0.509	-0.23	0.404	-0.134	-3.523	-3.596	48	51	1	48	52	CAVLUH	0	-96.57	-100.312	0	0	34.1394	35.462	0	34.1394
CAWPEV10	172	86	86	0	CAWPEV10	86-86	CC(C)C1CCC2(C)CCC3(C)C4=C(CCC3(C)C12)C1(C)CCC(OC(C)=O)C(C)(C)C1CC4.CC(C)C1CCC2(C)CCC3(C)C4CCC5C(C)(C)C(CCC5(C)C4=CCC3(C)C12)OC(C)=O	CC(C)C1CCC2(C)CCC3(C)C4=C(CCC3(C)C12)C1(C)CCC(OC(C)=O)C(C)(C)C1CC4	CC(C)C1CCC2(C)CCC3(C)C4CCC5C(C)(C)C(CCC5(C)C4=CCC3(C)C12)OC(C)=O	-313.27	-50.499	-254.052	437.196	-12.632	-417.605	-313.267	-32.258	-163.895	280.998	-7.014	-268.167	-200.488	-8.962	-42.953	74.496	-2.952	-73.398	-56.09	-9.279	-47.204	81.702	-2.666	-76.04	-56.689	64	18	18	64	36	CAWPEV10	0	0	-40.471	-142.885	0	0	12.9189	45.6108	0
CAXFIQ	82	46	36	10	CAXFIQ	36-46	CCN1CCOC2C1CC1=CNc3cccc2c13.Cc1ccc(cc1)C(=O)OC(C(OC(=O)c1ccc(C)cc1)C(O)=O)C(O)=O	CCN1CCOC2C1CC1=CNc3cccc2c13	Cc1ccc(cc1)C(=O)OC(C(OC(=O)c1ccc(C)cc1)C(O)=O)C(O)=O	-243.38	-89.567	-346.751	632.485	-64.546	-318.582	-243.382	-60.506	-222.657	405.647	-46.22	-167.814	-131.267	-11.108	-42.187	72.386	-3.099	-56.405	-44.504	-17.953	-81.907	154.452	-15.227	-94.363	-67.611	54	18	28	54	46	CAXFIQ	0	-31.732	-89.787	-98.086	0	13.038	36.8917	40.3016	13.038
CAXNOE	29	15	14	1	CAXNOE	15-14	Oc1ccc(cc1)N(=O)=O.Cc1ccncc1	Oc1ccc(cc1)N(=O)=O	Cc1ccncc1	-183.64	-108.934	-156.202	292.694	-36.539	-144.403	-183.636	-89.241	-135.629	254.924	-28.148	-84.17	-114.787	-13.928	-13.412	25.098	-6.319	-35.21	-42.838	-5.765	-7.16	12.672	-2.072	-25.023	-26.012	63	23	14	63	37	CAXNOE	0	-56.616	-14.2025	-26.241	0	30.8299	7.73388	14.2894	30.8299
CAYGUF	71	37	34	3	CAYGUF	34-37	OCC1CCCCC1NCc1ccccc1.OC(=O)C1C2CC(C=C2)C1NC(=O)c1ccccc1	OCC1CCCCC1NCc1ccccc1	OC(=O)C1C2CC(C=C2)C1NC(=O)c1ccccc1	-177.3	-59.437	-288.04	535.52	-44.257	-269.37	-177.302	-55.992	-255.682	480.099	-37.315	-181.918	-106.611	-1.991	-15.519	26.777	-5.56	-41.215	-35.158	-1.454	-16.839	28.644	-1.382	-46.237	-35.533	60	20	20	60	40	CAYGUF	0	-26.281	-7.589	-33.658	0	14.8229	4.28032	18.9836	14.8229
CBZTNB	40	22	18	4	CBZTNB	18-22	O=N(=O)c1cc(cc(c1)N(=O)=O)N(=O)=O.N1c2ccccc2c2ccccc12	O=N(=O)c1cc(cc(c1)N(=O)=O)N(=O)=O	N1c2ccccc2c2ccccc12	-201.71	-69.487	-147.095	273.085	-21.945	-217.991	-201.704	-61.848	-133.547	247.778	-19.225	-171.585	-158.468	-5.395	-3.539	7.436	-1.607	-18.921	-20.966	-2.244	-10.009	17.871	-1.113	-27.485	-22.27	79	10	11	79	21	CBZTNB	0	-15.556	-6.856	-108.794	0	7.71206	3.39894	53.9358	7.71206
CEBPAA10	67	53	14	39	CEBPAA10	53-14	O=C1Oc2c3ccccc3ccc2C21c1ccc3ccccc3c1Oc1c3ccccc3ccc21.O=N(=O)c1ccccc1	O=C1Oc2c3ccccc3ccc2C21c1ccc3ccccc3c1Oc1c3ccccc3ccc21	O=N(=O)c1ccccc1	-258.03	-67.138	-205.451	369.689	-22.409	-312.27	-258.038	-25.42	-80.538	146.79	-10.906	-119.458	-98.049	-38.736	-117.929	209.17	-10.791	-178.015	-147.592	-2.981	-6.984	13.728	-0.712	-14.796	-12.398	38	57	5	38	62	CEBPAA10	0	0	-114.057	-80.35	0	0	44.2028	31.1398	0
CEBPIL	30	20	10	10	CEBPIL	20-10	OC(=O)CCCCC(O)=O.NC1=NC=NN1	OC(=O)CCCCC(O)=O	NC1=NC=NN1	-278.98	-222.348	-258.323	482.701	-62.347	-156.545	-278.98	-238.836	-242.879	453.571	-55.498	-105.254	-255.11	6.76	-12.108	22.981	-3.946	-41.113	-24.869	9.728	-3.336	6.149	-2.903	-10.179	0.998	91	9	0	91	9	CEBPIL	0	-187.895	-5.307	-49.872	0	67.3507	1.90229	17.8766	67.3507
CEDSEL	45	23	22	1	CEDSEL	23-22	CC1=CC(=C(C)O1)C1=CC(=NN1)O.CCOC(=O)NN=C(C)C	CC1=CC(=C(C)O1)C1=CC(=NN1)O	CCOC(=O)NN=C(C)C	-264.98	-162.074	-250.654	460.036	-47.263	-215.864	-264.97	-73.923	-113.131	203.547	-24.573	-125.63	-149.885	-72.401	-116.902	219.806	-16.924	-48.656	-67.88	-15.75	-20.62	36.683	-5.766	-41.579	-47.206	57	26	18	57	44	CEDSEL	-37.459	-79.029	-40.6665	-30.336	14.1365	29.8245	15.347	11.4484	43.9611
CEHCAV	31	20	11	9	CEHCAV	11-20	NC1=NNC(=S)N1.c1cc(ccn1)c1ccncc1	NC1=NNC(=S)N1	c1cc(ccn1)c1ccncc1	-238.72	-149.221	-204.43	378.968	-49.495	-174.713	-238.721	-112.027	-152.1	281.459	-37.068	-103.397	-156.005	-38.021	-28.998	54.067	-9.787	-18.928	-48.438	0.827	-23.332	43.442	-2.639	-52.388	-34.277	65	20	14	65	34	CEHCAV	-19.4685	-76.65	-20.3	-34.957	8.15537	32.1087	8.50369	14.6435	40.2641
CEKBOJ	42	28	14	14	CEKBOJ	28-14	Oc1cccc(O)c1.Cc1ccc2ccc3ccc(C)nc3c2n1	Oc1cccc(O)c1	Cc1ccc2ccc3ccc(C)nc3c2n1	-222.96	-83.628	-121.243	220.004	-27.004	-201.614	-222.957	-78.349	-84.656	153.697	-22.095	-114.691	-156.414	-8.979	-30.788	55.896	-3.174	-73.172	-60.05	3.701	-5.8	10.411	-1.734	-13.75	-6.493	70	27	3	70	30	CEKBOJ	0	-95.693	-9.24	-13.892	0	42.9194	4.14424	6.23071	42.9194
CEKKOU01	37	22	15	7	CEKKOU01	15-22	c1cnc2c(c1)ccc1cccnc21.Oc1cccc(O)c1O	c1cnc2c(c1)ccc1cccnc21	Oc1cccc(O)c1O	-248.03	-138.799	-203.9	374.66	-41.769	-201.924	-248.035	-109.436	-130.565	241.035	-33.112	-91.205	-151.391	-14.952	-20.408	36.744	-3.322	-28.58	-33.069	-14.411	-52.927	96.881	-5.335	-82.139	-63.575	61	13	26	61	39	CEKKOU01	-13.577	-84.99	-56.124	-26.06	5.47393	34.266	22.6279	10.5068	39.74
CEKLAH	51	36	15	21	CEKLAH	15-36	OC(=O)c1ccccc1F.CN1C(=C(O)c2ccccc2S1(=O)=O)C(=O)Nc1ccccn1	OC(=O)c1ccccc1F	CN1C(=C(O)c2ccccc2S1(=O)=O)C(=O)Nc1ccccn1	-271.67	-132.401	-228.618	428.241	-40.085	-258.768	-271.672	-105.914	-173.801	326.555	-28.938	-144.82	-165.145	-0.139	-2.214	4.284	-0.717	-10.171	-8.256	-26.348	-52.603	97.402	-10.43	-103.777	-98.271	61	3	36	61	39	CEKLAH	-25.061	0	-40.8665	-43.29	9.22479	0	15.0427	15.9348	9.22479
CEKLEL	54	36	18	18	CEKLEL	18-36	Cc1ccccc1C(O)=O.CN1C(=C(O)c2ccccc2S1(=O)=O)C(=O)Nc1ccccn1	Cc1ccccc1C(O)=O	CN1C(=C(O)c2ccccc2S1(=O)=O)C(=O)Nc1ccccn1	-263.68	-114.744	-225.44	416.339	-34.218	-269.823	-263.675	-83.133	-141.209	259.912	-23.001	-121.443	-137.341	-2.291	-17.462	31.83	-1.012	-31.651	-21.856	-29.32	-66.768	124.598	-10.205	-116.729	-104.478	52	8	40	52	48	CEKLEL	0	-55.94	-103.45	-55.185	0	21.2151	39.233	20.9288	21.2151
CEKLOV	51	36	15	21	CEKLOV	15-36	OC(=O)c1cccc(Cl)c1.CN1C(=C(O)c2ccccc2S1(=O)=O)C(=O)Nc1ccccn1	OC(=O)c1cccc(Cl)c1	CN1C(=C(O)c2ccccc2S1(=O)=O)C(=O)Nc1ccccn1	-265.63	-131.694	-275.004	508.58	-38.394	-278.2	-265.63	-101.874	-192.286	356.186	-26.074	-135.503	-143.766	-4.033	-19.714	36.056	-1.224	-29.034	-20.36	-25.787	-63.004	116.337	-11.096	-113.663	-101.505	54	8	38	54	46	CEKLOV	0	-61.383	-73.398	-66.358	0	23.1085	27.6317	24.9814	23.1085
CEKLUB	51	36	15	21	CEKLUB	36-15	OC(=O)c1cccc(F)c1.CN1C(=C(O)c2ccccc2S1(=O)=O)C(=O)Nc1ccccn1	OC(=O)c1cccc(F)c1	CN1C(=C(O)c2ccccc2S1(=O)=O)C(=O)Nc1ccccn1	-267.5	-135.015	-250.354	467.703	-40.099	-263.363	-267.507	-108.568	-193.92	362.807	-29.295	-148.699	-161.632	-24.91	-54.883	101.512	-10.23	-104.518	-96.123	-1.537	-1.551	3.384	-0.574	-10.146	-9.751	60	36	4	60	40	CEKLUB	0	-66.045	-82.097	-64.244	0	24.6897	30.6905	24.0164	24.6897
CEKMAI	53	36	17	19	CEKMAI	17-36	OC(=O)c1cccc(c1)N(=O)=O.CN1C(=C(O)c2ccccc2S1(=O)=O)C(=O)Nc1ccccn1	OC(=O)c1cccc(c1)N(=O)=O	CN1C(=C(O)c2ccccc2S1(=O)=O)C(=O)Nc1ccccn1	-295.75	-159.129	-296.57	554.854	-47.846	-288.971	-295.752	-123.701	-212.938	399.348	-33.319	-140.094	-162.301	-7.206	-17.692	33.945	-3.07	-34.247	-29.678	-28.222	-65.94	121.562	-11.457	-114.63	-103.774	55	10	35	55	45	CEKMAI	0	-65.834	-79.4545	-79.447	0	22.26	26.8654	26.8629	22.26
CEMCEF	66	51	15	36	CEMCEF	51-15	C1COCCN1.COc1ccc(cc1)C(C1=C(O)c2ccccc2OC1=O)C1=C(O)c2ccccc2OC1=O	C1COCCN1	COc1ccc(cc1)C(C1=C(O)c2ccccc2OC1=O)C1=C(O)c2ccccc2OC1=O	-295.01	-124.61	-210.996	384.496	-52.451	-265.985	-295.016	-91.147	-149.067	273.367	-33.337	-114.2	-143.705	-33.895	-60.866	109.299	-18.878	-147.424	-148.265	0.432	-1.063	1.83	-0.236	-4.361	-3.045	49	50	1	49	51	CEMCEF	0	-82.543	-112.463	-46.833	0	27.9797	38.1216	15.8751	27.9797
CEMGAF	34	20	14	6	CEMGAF	14-20	C1CN2CCN1CC2.FC(F)(Br)C(F)(F)C(F)(F)C(F)(F)Br	C1CN2CCN1CC2	FC(F)(Br)C(F)(F)C(F)(F)C(F)(F)Br	-147.07	-84.99	-197.096	351.175	-10.458	-166.109	-147.073	-77.03	-172.447	306.986	-9.352	-108.113	-99.409	-2.177	-9.186	18.424	-0.046	-32.708	-25.108	-5.783	-15.462	25.766	-1.06	-25.289	-22.557	68	17	15	68	32	CEMGAF	0	0	-5.218	0	0	0	3.54797	0	0
CEMGEJ	40	20	20	0	CEMGEJ	20-20	FC(F)(Br)C(F)(F)C(F)(F)C(F)(F)C(F)(F)C(F)(F)Br.C1CN2CCN1CC2	FC(F)(Br)C(F)(F)C(F)(F)C(F)(F)C(F)(F)C(F)(F)Br	C1CN2CCN1CC2	-177.22	-70.639	-171.706	299.686	-9.36	-200.568	-177.216	-60.238	-141.143	244.532	-6.852	-91.898	-84.922	-1.042	-4.554	11.734	-0.057	-66.438	-54.561	-9.36	-26.009	43.421	-2.451	-42.232	-37.734	48	31	21	48	52	CEMGEJ	0	0	-13.3025	-9.606	0	0	7.50621	5.42038	0
CEMGIN	46	26	20	6	CEMGIN	26-20	FC(F)(Br)C(F)(F)C(F)(F)C(F)(F)C(F)(F)C(F)(F)C(F)(F)C(F)(F)Br.C1CN2CCN1CC2	FC(F)(Br)C(F)(F)C(F)(F)C(F)(F)C(F)(F)C(F)(F)C(F)(F)C(F)(F)Br	C1CN2CCN1CC2	-195.81	-68.77	-167.028	292.309	-9.123	-222.472	-195.806	-58.455	-136.73	236.658	-6.683	-91.883	-85.041	-1.179	-5.037	13.49	-0.08	-89.042	-73.622	-9.136	-25.26	42.161	-2.36	-41.547	-37.143	43	38	19	43	57	CEMGIN	0	0	-19.246	-19.913	0	0	9.82892	10.1696	0
CEPZUV	36	23	13	10	CEPZUV	13-23	Oc1ccc(Cl)cc1.c1ccc2nc3ccccc3cc2c1	Oc1ccc(Cl)cc1	c1ccc2nc3ccccc3cc2c1	-194.99	-88.912	-193.314	353.551	-25.845	-207.655	-194.987	-74.395	-116.121	212.314	-20.766	-91.624	-114.39	-7.107	-19.566	34.462	-1.399	-26.58	-22.5	-7.41	-57.627	106.774	-3.68	-89.451	-58.096	59	12	30	59	42	CEPZUV	0	-53.952	-53.116	-8.227	0	27.6691	27.2404	4.21919	27.6691
CEQREY	56	39	17	22	CEQREY	17-39	OC1(OC2N(c3ccccc3C=C2Br)C(=C1)c1ccccc1)C(F)(F)F.Brc1cnc2ccccc2c1	OC1(OC2N(c3ccccc3C=C2Br)C(=C1)c1ccccc1)C(F)(F)F	Brc1cnc2ccccc2c1	-230.03	-77.672	-160.303	288.31	-18.349	-245.047	-230.027	-66.758	-121.675	220.298	-14.748	-153.408	-154.176	-2.96	-7.056	11.935	-0.584	-13.337	-12.165	-7.954	-31.571	56.077	-3.017	-78.303	-63.687	67	5	28	67	33	CEQREY	0	-44.661	-19.5565	-59.991	0	19.4153	8.50172	26.0796	19.4153
CERZEF	40	20	20	0	CERZEF	20-20	CCOC(=O)C1=CNC=NC1=O.CCOC(=O)C1=CN=CNC1=O	CCOC(=O)C1=CNC=NC1=O	CCOC(=O)C1=CN=CNC1=O	-287.59	-126.144	-147.831	274.512	-74.905	-203.316	-287.592	-90.521	-102.641	190.408	-46.386	-108.692	-170.465	-6.913	-17.116	32.199	-4.208	-44.231	-39.621	-28.71	-28.074	51.905	-24.311	-50.393	-77.506	59	14	27	59	41	CERZEF	0	-104.083	-84.254	0	0	36.1915	29.2966	0	36.1915
CEWYOT	40	23	17	6	CEWYOT	17-23	CC=C1S(=O)CCS1=O.COC(C)C1S(=O)CCS1=O	CC=C1S(=O)CCS1=O	COC(C)C1S(=O)CCS1=O	-218.03	-100.48	-160.594	283.94	-39.333	-182.442	-218.042	-53.303	-98.613	174.708	-24.208	-114.229	-126.748	-24.866	-19.275	34.054	-6.606	-23.572	-42.576	-22.311	-42.706	75.178	-8.519	-44.641	-48.718	58	20	22	58	42	CEWYOT	0	0	0	-32.831	0	0	0	15.058	0
CEYNUS01	84	42	42	0	CEYNUS01	42-42	O=C1C=C(NC(=C1)c1ccc2ccccc2n1)c1ccc2ccccc2n1.Oc1cc(nc(c1)c1ccc2ccccc2n1)c1ccc2ccccc2n1	O=C1C=C(NC(=C1)c1ccc2ccccc2n1)c1ccc2ccccc2n1	Oc1cc(nc(c1)c1ccc2ccccc2n1)c1ccc2ccccc2n1	-401.31	-120.445	-295.48	541.581	-45.38	-450.608	-401.306	-66.36	-123.554	229.788	-23.535	-166.691	-167.116	-32.846	-86.551	158.833	-14.712	-138.557	-121.618	-21.239	-85.375	152.96	-7.133	-145.36	-112.572	42	30	28	42	58	CEYNUS01	0	-52.093	-158.112	-85.577	0	12.9807	39.399	21.3244	12.9807
CEZFOF	36	22	14	8	CEZFOF	14-22	c1cnc2c(c1)ccc1cccnc21.NC(N)=C(N(=O)=O)N(=O)=O	c1cnc2c(c1)ccc1cccnc21	NC(N)=C(N(=O)=O)N(=O)=O	-271.56	-140.848	-169.258	312.719	-62.273	-189.688	-271.562	-99.058	-118.404	218.429	-48.791	-102.316	-168.149	-33.877	-16.684	31.407	-7.682	-21.651	-51.26	-7.914	-34.17	62.883	-5.799	-65.72	-52.153	62	19	19	62	38	CEZFOF	-40.588	-88.303	-47.849	-25.389	14.9462	32.5169	17.62	9.34932	47.4632
CIFZID	29	20	9	11	CIFZID	20-9	C1CN2CCN1CC2.NC(=O)C(Br)(Br)Br	C1CN2CCN1CC2	NC(=O)C(Br)(Br)Br	-197.13	-137.862	-273.83	479.396	-27.7	-181.275	-197.128	-97.83	-218.702	380.979	-19.989	-129.044	-130.356	-3.679	-8.529	14.532	-0.707	-22.255	-20.087	-36.353	-46.599	83.885	-7.003	-29.976	-46.684	66	10	24	66	34	CIFZID	-25.249	-43.205	0	-21.481	12.8083	21.917	0	10.8969	34.7253
CIFZOJ	25	20	5	15	CIFZOJ	5-20	C1CN2CCN1CC2.BrC(Br)Br	C1CN2CCN1CC2	BrC(Br)Br	-146.61	-89.674	-210.227	360.715	-14.71	-153.718	-146.606	-78.801	-167.492	288.989	-13.228	-100.231	-105.339	-6.678	-27.49	46.141	-0.384	-20.673	-13.827	-4.195	-15.245	25.586	-1.098	-32.814	-27.44	72	9	19	72	28	CIFZOJ	0	0	-10.0115	-37.179	0	0	6.82866	25.3591	0
CIHCEB	65	58	7	51	CIHCEB	58-7	CN1c2ccccc2c2cc(C(C(F)(F)F)C34CCC(=O)C=C3N(C)c3ccccc43)c(O)cc12.CN(=O)=O	CN1c2ccccc2c2cc(C(C(F)(F)F)C34CCC(=O)C=C3N(C)c3ccccc43)c(O)cc12	CN(=O)=O	-281.73	-136.086	-204.751	379.296	-56.233	-234.33	-281.737	-29.585	-45.433	83.141	-15.139	-67.812	-78.246	-101.377	-143.117	267.378	-37.889	-160.329	-198.081	-5.124	-16.202	28.778	-3.205	-6.189	-5.41	28	70	2	28	72	CIHCEB	-74.3495	0	-61.529	-26.648	26.3903	0	21.8397	9.4587	26.3903
CIKCEF	45	23	22	1	CIKCEF	22-23	Nc1nc(N)nc(n1)c1ccccc1.CN(C)c1ccc(C=O)cc1	Nc1nc(N)nc(n1)c1ccccc1	CN(C)c1ccc(C=O)cc1	-257.4	-124.213	-218.935	398.963	-42.613	-236.278	-257.405	-52.304	-112.684	205.14	-21.512	-144.647	-140.063	-11.427	-24.257	42.76	-5.839	-39.464	-39.334	-60.482	-81.994	151.063	-15.261	-52.167	-78.008	54	15	30	54	45	CIKCEF	-49.7725	-52.375	-22.602	-52.369	19.3366	20.3477	8.78089	20.3454	39.6843
CIKPIY	59	48	11	37	CIKPIY	48-11	OC(=O)CC(O)=O.CN1CC(=O)N2C(CC3=C(Nc4ccccc34)C2c2ccc3OCOc3c2)C1=O	OC(=O)CC(O)=O	CN1CC(=O)N2C(CC3=C(Nc4ccccc34)C2c2ccc3OCOc3c2)C1=O	-334.72	-164.504	-219.718	403.63	-48.688	-273.739	-334.727	-63.645	-91.358	171.941	-21.543	-101.539	-121.876	-59.533	-93.769	165.616	-18.187	-159.005	-170.484	-41.326	-34.591	66.073	-8.958	-13.195	-42.367	36	51	13	36	64	CIKPIY	-95.731	-37.354	-68.252	-60.792	28.6003	11.1598	20.3908	18.162	39.7601
CILLAM	36	18	18	0	CILLAM	18-18	CC(=O)Nc1ccccn1.Cc1ccc(cc1)C(O)=O	CC(=O)Nc1ccccn1	Cc1ccc(cc1)C(O)=O	-207.15	-120.671	-212.294	396.428	-34.624	-192.545	-207.145	-108.211	-152.397	287.209	-27.896	-89.623	-129.832	-4.974	-27.976	51.869	-3.946	-52.379	-39.037	-7.486	-31.92	57.35	-2.783	-50.543	-38.276	63	19	18	63	37	CILLAM	0	-67.954	-51.8455	-24.786	0	32.8042	25.028	11.9652	32.8042
CILLEQ	54	39	15	24	CILLEQ	39-15	O=C(Nc1ccccn1)C12CC3CC(CC(C3)C1)C2.OC(=O)c1ccccc1	O=C(Nc1ccccn1)C12CC3CC(CC(C3)C1)C2	OC(=O)c1ccccc1	-239.07	-135.972	-274.414	505.612	-37.552	-241.516	-239.072	-122.986	-238.538	443.592	-32.518	-156.191	-163.456	-12.124	-35.288	60.932	-4.442	-78.188	-68.354	-0.862	-0.588	1.087	-0.592	-7.137	-7.262	68	29	3	68	32	CILLEQ	0	-74.168	-16.8535	-64.379	0	31.0235	7.04961	26.9289	31.0235
CILLOA	45	30	15	15	CILLOA	30-15	OC(=O)c1ccccc1.Cc1cccc(NC(=O)C(C)(C)C)n1	OC(=O)c1ccccc1	Cc1cccc(NC(=O)C(C)(C)C)n1	-218.72	-123.348	-227.98	422.394	-35.222	-209.375	-218.716	-113.703	-185.641	347.309	-30.398	-125.877	-152.46	-7.176	-39.602	70.067	-3.921	-69.713	-52.379	-2.469	-2.737	5.018	-0.902	-13.786	-13.877	70	24	6	70	30	CILLOA	0	-75.535	-19.011	-25.652	0	34.535	8.69193	11.7282	34.535
CILMAN	57	42	15	27	CILMAN	42-15	Cc1cccc(NC(=O)C23CC4CC(CC(C4)C2)C3)n1.OC(=O)c1ccccc1	Cc1cccc(NC(=O)C23CC4CC(CC(C4)C2)C3)n1	OC(=O)c1ccccc1	-254.26	-140.813	-294.621	541.459	-40.837	-261.402	-254.261	-125.633	-247.248	458.269	-33.947	-148.666	-157.062	-11.401	-42.564	73.455	-5.804	-94.913	-79.918	-3.779	-4.81	9.736	-1.085	-17.824	-17.281	62	31	7	62	38	CILMAN	0	-82.339	-43.907	-50.989	0	32.3838	17.2685	20.0539	32.3838
CILMIT	55	40	15	25	CILMIT	40-15	OC(=O)c1ccc2ccccc2c1c1c(ccc2ccccc12)C(O)=O.CCC(C)O	OC(=O)c1ccc2ccccc2c1c1c(ccc2ccccc12)C(O)=O	CCC(C)O	-258.45	-231.759	-372.87	701.496	-56.179	-200.771	-258.445	-140.539	-236.934	445.223	-34.55	-105.926	-137.733	-89.546	-135.384	255.338	-21.49	-91.649	-116.291	-1.674	-0.552	0.936	-0.138	-3.196	-4.422	53	45	2	53	47	CILMIT	-42.197	-95.759	-19.443	-13.888	16.3269	37.0513	7.52293	5.37357	53.3782
CILMOZ	50	40	10	30	CILMOZ	40-10	OC(=O)c1ccc2ccccc2c1c1c(ccc2ccccc12)C(O)=O.OCCO	OC(=O)c1ccc2ccccc2c1c1c(ccc2ccccc12)C(O)=O	OCCO	-276.11	-204.303	-290.189	538.953	-48.601	-204.169	-276.107	-180.267	-244.982	457.793	-42.305	-90.213	-169.007	-20.761	-41.843	75.605	-5.776	-110.457	-101.556	-3.275	-3.364	5.554	-0.52	-3.498	-5.544	61	37	2	61	39	CILMOZ	0	-131.885	-67.6825	-18.74	0	47.7654	24.5129	6.78715	47.7654
CILRAQ	48	26	22	4	CILRAQ	22-26	c1cc2ccc3cccc4ccc(c1)c2c34.COc1c(cc(cc1N(=O)=O)N(=O)=O)N(=O)=O	c1cc2ccc3cccc4ccc(c1)c2c34	COc1c(cc(cc1N(=O)=O)N(=O)=O)N(=O)=O	-207.02	-57.324	-140.14	258.992	-18.784	-236.466	-207.024	-40.421	-106.77	198.365	-14.879	-178.852	-152.92	-10.051	-14.104	25.862	-2.731	-22.748	-25.193	-6.853	-19.267	34.764	-1.174	-34.867	-28.911	74	12	14	74	26	CILRAQ	0	0	-17.8875	-104.695	0	0	8.64047	50.5724	0
CIMETD05	66	33	33	0	CIMETD05	33-33	CNC(NCCSCC1=C(C)NC=N1)=NC#N.CNC(NCCSCC1=C(C)N=CN1)=NC#N	CNC(NCCSCC1=C(C)NC=N1)=NC#N	CNC(NCCSCC1=C(C)N=CN1)=NC#N	-474.82	-245.503	-345.384	615.694	-119.902	-337.056	-474.826	-72.113	-83.681	154.349	-41.694	-66.182	-121.077	-101.052	-151.528	266.763	-43.38	-148.141	-196.755	-72.339	-110.175	194.581	-34.829	-122.733	-156.994	25	41	33	25	74	CIMETD05	-158.983	-91.974	-55.0425	-59.312	33.4829	19.3703	11.5923	12.4915	52.8532
CIMMOD	32	19	13	6	CIMMOD	19-13	Oc1ccc(Cl)cc1.CN(C)c1ccncc1	Oc1ccc(Cl)cc1	CN(C)c1ccncc1	-175.63	-91.3	-133.724	243.828	-29.25	-144.077	-175.627	-73.695	-117.655	215.261	-24.005	-101.412	-123.697	-11.791	-8.612	15.207	-3.921	-25.002	-33.065	-5.814	-7.456	13.36	-1.324	-17.664	-18.865	70	19	11	70	30	CIMMOD	0	-51.29	0	-56.127	0	29.2034	0	31.9575	29.2034
CIPHAL	61	46	15	31	CIPHAL	46-15	C1COCCOCCOc2ccccc2OCCOCCO1.NC(=O)c1cccnc1	C1COCCOCCOc2ccccc2OCCOCCO1	NC(=O)c1cccnc1	-292.18	-104.236	-144.596	252.055	-35.819	-254.75	-292.181	-87.903	-90.449	160.086	-28.251	-143.568	-195.849	-18.574	-54.04	91.777	-6.819	-106.953	-94.514	2.242	-0.107	0.192	-0.749	-4.229	-1.819	67	32	1	67	33	CIPHAL	0	-87.599	-34.294	-45.757	0	29.9812	11.7373	15.6606	29.9812
CIRMUN	43	27	16	11	CIRMUN	27-16	OC(=O)c1cccc(O)c1.C(N1C=Nc2ccccc12)c1cccnc1	OC(=O)c1cccc(O)c1	C(N1C=Nc2ccccc12)c1cccnc1	-274.98	-209.834	-337.638	627.852	-58.853	-216.848	-274.978	-195.14	-291.108	543.654	-49.723	-128.173	-198.729	-10.832	-38.594	70.073	-6.342	-69.867	-57.541	-3.862	-7.936	14.124	-2.788	-18.808	-18.708	72	21	7	72	28	CIRMUN	0	-101.44	-33.1795	-58.12	0	36.89	12.0662	21.1361	36.89
CIRNAU	43	27	16	11	CIRNAU	27-16	OC(=O)c1ccc(O)cc1.C(N1C=Nc2ccccc12)c1cccnc1	OC(=O)c1ccc(O)cc1	C(N1C=Nc2ccccc12)c1cccnc1	-280.09	-182.693	-291.194	538.596	-52.314	-230.856	-280.093	-159.261	-238.205	443.669	-42.177	-133.347	-188.806	-11.547	-42.72	76.546	-6.76	-76.933	-63.317	-11.884	-10.27	18.382	-3.376	-20.576	-27.97	67	23	10	67	33	CIRNAU	0	-96.513	-39.7745	-72.106	0	34.4579	14.2006	25.7439	34.4579
CIRXAD	24	14	10	4	CIRXAD	10-14	NN1C=NN=C1.OC(=O)CCC(O)=O	NN1C=NN=C1	OC(=O)CCC(O)=O	-283.02	-244.526	-290.29	544.172	-78.246	-141.722	-283.029	-229.59	-249.374	469.087	-62.278	-86.045	-228.047	-16.037	-21.482	39.265	-7.782	-20.301	-29.407	1.102	-19.435	35.82	-8.185	-35.376	-25.575	81	10	9	81	19	CIRXAD	-17.856	-148.269	-9.804	-42.159	6.30909	52.3882	3.46407	14.8961	58.6973
CITSAZ10	49	40	9	31	CITSAZ10	40-9	OC(=O)c1ccc2ccccc2c1c1c(ccc2ccccc12)C(O)=O.N1C=CN=C1	OC(=O)c1ccc2ccccc2c1c1c(ccc2ccccc12)C(O)=O	N1C=CN=C1	-278.95	-247.206	-421.824	786.339	-67.036	-221.782	-278.947	-173.504	-273.674	507.797	-46.642	-92.199	-153.635	-69.688	-132.57	249.161	-18.273	-116.038	-116.231	-4.014	-15.58	29.382	-2.121	-13.545	-9.081	55	42	3	55	45	CITSAZ10	-32.1725	-104.07	-39.0785	-36.936	11.5334	37.3078	14.0091	13.2411	48.8412
CIWHUM	86	70	16	54	CIWHUM	70-16	OC(c1ccccc1)(c1ccccc1)c1cc(Cl)cc(Cl)c1c1c(Cl)cc(Cl)cc1C(O)(c1ccccc1)c1ccccc1.CC1CCNC1=O	OC(c1ccccc1)(c1ccccc1)c1cc(Cl)cc(Cl)c1c1c(Cl)cc(Cl)cc1C(O)(c1ccccc1)c1ccccc1	CC1CCNC1=O	-311.88	-115.223	-270.905	482.976	-34.035	-339.76	-311.874	-83.914	-151.796	276.244	-26.269	-149.339	-161.332	-28.988	-119.109	206.732	-7.491	-189.38	-146.979	-2.321	0	0	-0.275	-1.041	-3.563	52	47	1	52	48	CIWHUM	0	-67.248	-130.767	-87.361	0	21.5621	41.9286	28.0111	21.5621
CIXMED	32	16	16	0	CIXMED	16-16	NC1=Nc2ccc(Br)cc2S1.OC(=O)c1ccccc1O	NC1=Nc2ccc(Br)cc2S1	OC(=O)c1ccccc1O	-199.85	-121.229	-200.912	370.37	-30.213	-176.839	-199.85	-116.307	-128.47	243.59	-25.995	-69.735	-131.816	-5.607	-52.011	88.544	-2.653	-61.938	-39.264	0.684	-20.431	38.236	-1.565	-45.166	-28.769	66	20	14	66	34	CIXMED	0	-84.236	-43.131	-10.048	0	42.1496	21.5817	5.02777	42.1496
CIZTAH	36	21	15	6	CIZTAH	15-21	CN1C(=O)N(C)C2=C(NC=N2)C1=O.OC(CC(O)=O)C(O)=O	CN1C(=O)N(C)C2=C(NC=N2)C1=O	OC(CC(O)=O)C(O)=O	-295.02	-202.199	-237.505	441.928	-64.003	-183.914	-295.032	-200.503	-213.845	397.874	-55.196	-126.178	-249.044	4.041	-2.243	4.263	-2.588	-11.813	-6.675	-5.736	-21.416	39.791	-6.218	-45.924	-39.312	84	2	13	84	15	CIZTAH	0	-180.075	-16.995	-47.502	0	61.0382	5.76063	16.1013	61.0382
COBMOV	30	16	14	2	COBMOV	14-16	CN1CCCC1=O.Oc1ccc(O)cc1	CN1CCCC1=O	Oc1ccc(O)cc1	-196.08	-168.352	-265.934	496.816	-44.802	-146.466	-196.083	-100.264	-159.446	298.433	-26.575	-91.616	-119.6	-60.801	-94.339	177.213	-13.512	-28.178	-47.634	-7.286	-12.149	21.17	-4.715	-26.672	-28.849	61	24	15	61	39	COBMOV	-27.117	-35.215	-3.503	-25.531	13.8296	17.9595	1.78652	13.0207	31.7891
COFPAO10	39	34	5	29	COFPAO10	34-5	Clc1c(Cl)c(Cl)c(c(Cl)c1Cl)C(c1c(Cl)c(Cl)c(Cl)c(Cl)c1Cl)=C1C(=C(Cl)C(=O)C(=C1Cl)Cl)Cl.ClC(Cl)(Cl)Cl	Clc1c(Cl)c(Cl)c(c(Cl)c1Cl)C(c1c(Cl)c(Cl)c(Cl)c(Cl)c1Cl)=C1C(=C(Cl)C(=O)C(=C1Cl)Cl)Cl	ClC(Cl)(Cl)Cl	-156.85	-45.701	-225.468	390.211	-6.271	-236.157	-156.845	-9.673	-52.421	90.527	-0.72	-63.039	-42.113	-35.683	-167.392	289.961	-5.486	-166.554	-111.116	-0.344	-5.655	9.723	-0.065	-6.564	-3.616	27	71	2	27	73	COFPAO10	0	0	-73.542	-3.864	0	0	46.8868	2.4635	0
COGJOZ	41	28	13	15	COGJOZ	13-28	Oc1c(F)c(F)c(F)c(F)c1F.O1C(=CN=C1c1ccccc1)c1ccccc1	Oc1c(F)c(F)c(F)c(F)c1F	O1C(=CN=C1c1ccccc1)c1ccccc1	-217.14	-81.361	-166.606	314.472	-19.968	-238.463	-217.138	-72.616	-134.873	256.524	-16.404	-152.557	-146.623	0.711	-4.639	9.507	-0.683	-17.073	-11.624	-9.456	-27.094	48.441	-2.881	-68.833	-58.891	68	5	27	68	32	COGJOZ	0	-48.076	-20.071	-74.165	0	22.1406	9.24335	34.1554	22.1406
COGTEA	129	108	21	87	COGTEA	108-21	Clc1cccc(Cl)c1C1=C2NC(=C3C4=NC(=C(C5=CC=C(N5)C(=C5C=CC1=N5)c1ccccc1OCCCOC(=O)C1=NNN=C1C(=O)OCCCOc1ccccc31)c1c(Cl)cccc1Cl)C=C4)C=C2.CC(C)OC(C)C	Clc1cccc(Cl)c1C1=C2NC(=C3C4=NC(=C(C5=CC=C(N5)C(=C5C=CC1=N5)c1ccccc1OCCCOC(=O)C1=NNN=C1C(=O)OCCCOc1ccccc31)c1c(Cl)cccc1Cl)C=C4)C=C2	CC(C)OC(C)C	-427.96	-149.583	-319.801	570.778	-43.547	-450.865	-427.956	-69.493	-130.224	237.865	-20.773	-148.959	-152.071	-79.742	-188.595	331.21	-22.753	-298.319	-272.823	-0.348	-0.982	1.703	-0.021	-3.587	-3.062	36	64	1	36	65	COGTEA	0	-51.861	-233.37	-55.622	0	12.1182	54.5307	12.997	12.1182
COHROI	85	72	13	59	COHROI	72-13	CCC(C)=O.CCC1=CC2=C(C(=O)N1CC(=O)c1ccccc1)C(=C(N2C)C(=O)NC1CCN(CC1)C(=O)CO)OCC(F)(F)F	CCC(C)=O	CCC1=CC2=C(C(=O)N1CC(=O)c1ccccc1)C(=C(N2C)C(=O)NC1CCN(CC1)C(=O)CO)OCC(F)(F)F	-363.4	-106.529	-212.009	380.287	-44.109	-369.871	-363.402	-32.536	-54.138	96.816	-13.881	-106.27	-110.838	-74.36	-156.261	280.634	-29.925	-258.548	-249.078	0.366	-1.61	2.836	-0.303	-5.053	-3.486	31	69	1	31	70	COHROI	-31.6265	0	-163.291	-59.618	8.70294	0	44.9341	16.4056	8.70294
COHWIF01	34	20	14	6	COHWIF01	14-20	C1CN2CCN1CC2.Oc1ccc(O)cc1	C1CN2CCN1CC2	Oc1ccc(O)cc1	-232.79	-170.573	-269.294	492.64	-46.624	-179.018	-232.792	-162.399	-248.718	457.453	-44.237	-128.11	-187.069	-2.968	-5.314	9.579	-1.392	-18.788	-17.898	-5.206	-15.263	25.608	-0.994	-32.12	-27.825	80	8	12	80	20	COHWIF01	0	-110.767	-10.0325	-37.653	0	47.5824	4.30968	16.1747	47.5824
COLHAN	49	29	20	9	COLHAN	29-20	Oc1ccc2OC(=C(O)C(=O)c2c1)c1ccccc1.C1CN2CCN1CC2	Oc1ccc2OC(=C(O)C(=O)c2c1)c1ccccc1	C1CN2CCN1CC2	-285.36	-178.765	-317.606	576.852	-49.149	-252.776	-285.365	-154.629	-262.874	479.885	-42.223	-151.327	-192.463	-18.492	-44.249	79.334	-5.744	-79.206	-71.108	-5.644	-10.483	17.633	-1.182	-22.243	-21.794	67	25	8	67	33	COLHAN	0	-111.132	-50.529	-55.777	0	38.9445	17.7071	19.5462	38.9445
CONLIB	143	79	64	15	CONLIB	79-64	C1COCCOc2ccccc2OCCOCCOCCOc2ccccc2OCCO1.COC(=O)c1ccc(COCC(C)(C)CN(Cc2ccc(COC(=O)c3cc(C)cc(C)c3)cc2)C(=O)C(F)(F)F)cc1	C1COCCOc2ccccc2OCCOCCOCCOc2ccccc2OCCO1	COC(=O)c1ccc(COCC(C)(C)CN(Cc2ccc(COC(=O)c3cc(C)cc(C)c3)cc2)C(=O)C(F)(F)F)cc1	-471.04	-113.601	-264.906	465.712	-38.01	-513.139	-471.046	-77.011	-178.918	314.36	-27.191	-329.873	-305.14	-21.313	-51.71	92.342	-7.195	-113.748	-101.809	-15.277	-34.279	59.01	-3.624	-69.517	-64.096	65	22	14	65	36	CONLIB	0	0	-81.8535	-262.889	0	0	17.3772	55.8103	0
CONPAW	56	36	20	16	CONPAW	36-20	Cc1cccc(c1)S(C)=O.Oc1ccc2ccccc2c1c1c(O)ccc2ccccc12	Cc1cccc(c1)S(C)=O	Oc1ccc2ccccc2c1c1c(O)ccc2ccccc12	-267.02	-118.981	-193.948	348.337	-39.595	-238.038	-267.019	-115.231	-153.163	277.216	-32.32	-151.347	-200.911	-2.798	-35.776	62.28	-5.895	-72.328	-53.942	-0.952	-5.009	8.841	-1.38	-14.363	-12.166	75	20	5	75	25	CONPAW	0	-89.355	-33.244	-74.955	0	33.4638	12.45	28.0709	33.4638
CONYAF10	62	45	17	28	CONYAF10	45-17	NC(=N)c1ccccc1.CC(C)C1OC(OCC(O)=O)C(C)(C)C(O1)C(C)C	NC(=N)c1ccccc1	CC(C)C1OC(OCC(O)=O)C(C)(C)C(O1)C(C)C	-299.16	-184.752	-318.604	577.663	-54.118	-256.987	-299.159	-158.248	-242.736	444.597	-45.87	-118.654	-179.899	-19.921	-56.772	96.758	-3.168	-103.413	-88.765	-6.582	-19.096	36.308	-5.08	-34.92	-30.495	60	30	10	60	40	CONYAF10	0	-140.25	-54.541	-17.781	0	46.8813	18.2314	5.94364	46.8813
CORPIJ	38	26	12	14	CORPIJ	12-26	ClC1=CC(=O)C=CC1=O.c1cc2ccc3cccc4ccc(c1)c2c34	ClC1=CC(=O)C=CC1=O	c1cc2ccc3cccc4ccc(c1)c2c34	-187.65	-49.224	-161.916	291.499	-14.82	-235.032	-187.645	-39.611	-121.192	219.727	-11.181	-155.269	-124.504	-2.077	-12.552	21.97	-1.546	-14.767	-10.384	-7.536	-28.172	49.802	-2.093	-64.996	-52.757	66	6	28	66	34	CORPIJ	0	0	-5.549	-91.171	0	0	2.9571	48.5857	0
COSKUT	41	24	17	7	COSKUT	17-24	NNC(=O)c1ccncc1.COc1cc(cc(OC)c1O)C(O)=O	NNC(=O)c1ccncc1	COc1cc(cc(OC)c1O)C(O)=O	-279.07	-155.609	-208.888	384.228	-40.269	-221.689	-279.081	-104.355	-113.339	208.666	-26.255	-80.423	-140.92	-33.1	-51.78	95.741	-6.773	-61.854	-66.72	-18.154	-43.768	79.822	-7.24	-79.412	-71.441	50	24	26	50	50	COSKUT	-22.8255	-77.75	-77.405	-35.174	8.17913	27.8604	27.7368	12.604	36.0395
COTJAX	94	47	47	0	COTJAX	47-47	COc1ccc(cc1)C1CC(=NN1c1ccccc1)C1=Nc2ccccc2S1.COc1ccc(cc1)C1=NN(C(C1)C1=Nc2ccccc2S1)c1ccccc1	COc1ccc(cc1)C1CC(=NN1c1ccccc1)C1=Nc2ccccc2S1	COc1ccc(cc1)C1=NN(C(C1)C1=Nc2ccccc2S1)c1ccccc1	-338.14	-74.167	-201.324	351.608	-19.844	-387.997	-338.14	-29.705	-89.141	155.115	-7.889	-167.169	-142.062	-20.21	-62.196	108.594	-4.981	-109.646	-91.876	-24.252	-49.986	87.9	-6.973	-111.182	-104.202	42	27	31	42	58	COTJAX	0	0	-166.227	-123.509	0	0	49.1592	36.526	0
COVFUO	44	36	8	28	COVFUO	36-8	OC(=O)C1C(C2c3ccccc3C1c1ccccc21)C(O)=O.CC(O)=O	OC(=O)C1C(C2c3ccccc3C1c1ccccc21)C(O)=O	CC(O)=O	-255.65	-218.547	-301.022	573.341	-61.104	-169.475	-255.653	-17.374	-44.004	81.256	-9.872	-73.592	-66.744	-142.901	-192.008	367.594	-38.113	-89.83	-149.058	-58.271	-65.01	124.491	-13.119	-6.053	-39.85	26	58	16	26	74	COVFUO	-76.761	0	0	-17.855	30.0258	0	0	6.98416	30.0258
COWTAK	44	26	18	8	COWTAK	26-18	NC1=NC(=O)N(C=C1)C1CSC(CO)O1.O=C1C=CNc2ccccc12	NC1=NC(=O)N(C=C1)C1CSC(CO)O1	O=C1C=CNc2ccccc12	-296.1	-181.51	-232.634	426.627	-73.096	-195.146	-296.101	-122.451	-132.54	246.318	-47.576	-79.461	-163.586	-45.774	-86.331	155.289	-19.709	-76.296	-86.824	-13.285	-13.763	25.02	-5.811	-39.389	-45.691	55	29	15	55	44	COWTAK	-36.484	-128.197	-50.204	0	12.3215	43.2952	16.9551	0	55.6167
COXGOM	50	44	6	38	COXGOM	44-6	NC=O.CCOC(=O)C1=C(C)NC(=C(C1c1cccc(Cl)c1Cl)C(=O)OC)C	NC=O	CCOC(=O)C1=C(C)NC(=C(C1c1cccc(Cl)c1Cl)C(=O)OC)C	-245.94	-113.242	-151.94	275.724	-40.413	-198.4	-245.947	-61.389	-68.583	124.882	-22.714	-57.745	-97.228	-24.781	-63.991	114.474	-11.573	-135.193	-121.306	-27.073	-19.366	36.369	-6.125	-5.462	-27.412	40	49	11	40	60	COXGOM	-27.8025	-73.296	-74.743	0	11.3046	29.8024	30.3907	0	41.107
COYSOY	172	86	86	0	COYSOY	86-86	CC(C)C1CCC2(C)CCC3(C)C4CCC5C(C)(C)C(CCC5(C)C4=CCC3(C)C12)OC(C)=O.CC(C)C1CCC2(C)CCC3(C)C4=C(CCC3(C)C12)C1(C)CCC(OC(C)=O)C(C)(C)C1CC4	CC(C)C1CCC2(C)CCC3(C)C4CCC5C(C)(C)C(CCC5(C)C4=CCC3(C)C12)OC(C)=O	CC(C)C1CCC2(C)CCC3(C)C4=C(CCC3(C)C12)C1(C)CCC(OC(C)=O)C(C)(C)C1CC4	-314.9	-33.878	-174.495	300.159	-14.17	-397.563	-314.892	-22.149	-113.053	193.771	-7.423	-253.442	-199.76	-6.007	-30.744	53.572	-3.874	-70.695	-56.679	-5.722	-30.698	52.816	-2.873	-73.426	-58.453	63	18	19	63	37	COYSOY	0	0	0	-142.822	0	0	0	45.3547	0
CUBKER	37	20	17	3	CUBKER	20-17	Cc1ccc(N)cc1.OC(=O)c1ccc(cc1C(O)=O)N(=O)=O	Cc1ccc(N)cc1	OC(=O)c1ccc(cc1C(O)=O)N(=O)=O	-250.84	-200.643	-314.939	599.759	-63.113	-192.856	-250.838	-131.92	-209.379	390.109	-39.756	-146.819	-185.109	-68.638	-104.693	208.03	-22.908	-34.293	-55.547	-0.085	-0.867	1.62	-0.448	-11.744	-10.182	74	22	4	74	26	CUBKER	-35.652	-116.34	0	-31.785	14.213	46.3802	0	12.6714	60.5932
CUSZAS	78	53	25	28	CUSZAS	53-25	CC(=O)C1CCC2C3CCC4=CC(=O)CCC4(C)C3CCC12C.Oc1cc2ccccc2c2ccccc12	CC(=O)C1CCC2C3CCC4=CC(=O)CCC4(C)C3CCC12C	Oc1cc2ccccc2c2ccccc12	-279.4	-81.015	-171.641	307.119	-31.063	-292.181	-279.399	-63.585	-141.469	253.03	-21.536	-203.85	-191.782	-13.616	-21.121	37.472	-8.593	-67.475	-69.412	-3.814	-9.051	16.617	-0.934	-20.856	-18.205	69	25	7	69	32	CUSZAS	0	-40.566	-11.956	-94.765	0	14.519	4.27917	33.9173	14.519
CUSZIA	70	53	17	36	CUSZIA	53-17	OC(=O)c1cc(O)ccc1O.CC(=O)C1CCC2C3CCC4=CC(=O)CCC4(C)C3CCC12C	OC(=O)c1cc(O)ccc1O	CC(=O)C1CCC2C3CCC4=CC(=O)CCC4(C)C3CCC12C	-286.01	-122.292	-200.416	366.425	-39.256	-264.367	-286.008	-95.164	-143.092	266.334	-27.262	-147.524	-173.123	-16.987	-47.156	81.991	-9.981	-102.514	-93.096	-10.141	-10.168	18.1	-2.013	-14.329	-19.789	61	33	7	61	40	CUSZIA	0	-79.647	-45.987	-65.765	0	27.8476	16.0788	22.994	27.8476
CUTBAV	74	55	19	36	CUTBAV	55-19	CC(=O)C1CCC2C3CC=C4CC(O)CCC4(C)C3CCC12C.Oc1ccc2ccccc2c1	CC(=O)C1CCC2C3CC=C4CC(O)CCC4(C)C3CCC12C	Oc1ccc2ccccc2c1	-259.06	-92.832	-173.292	309.668	-24.781	-260.454	-259.06	-59.083	-110.419	199.314	-16.262	-142.439	-143.635	-30.328	-58.993	103.468	-7.949	-102.536	-99.761	-3.421	-3.88	6.886	-0.57	-15.479	-15.664	55	39	6	55	45	CUTBAV	-25.296	-37.109	-40.184	-55.669	9.76453	14.3245	15.5115	21.4888	24.089
CUTBEZ	70	44	26	18	CUTBEZ	44-26	CC12CCC3C(CCc4cc(O)ccc34)C1CCC2O.c1cc2ccc3cccc4ccc(c1)c2c34	CC12CCC3C(CCc4cc(O)ccc34)C1CCC2O	c1cc2ccc3cccc4ccc(c1)c2c34	-267	-96.467	-195.261	352.143	-23.455	-280.824	-266.995	-12.033	-63.363	109.272	-4.124	-140.717	-109.955	-74.992	-98.653	182.534	-17.333	-84.115	-113.55	-9.442	-33.245	60.337	-1.998	-55.992	-43.49	41	43	16	41	59	CUTBEZ	-69.325	0	-40.273	-50.803	25.9644	0	15.0835	19.0273	25.9644
CUTBID	70	51	19	32	CUTBID	51-19	Oc1ccc2ccccc2c1.CC12CCC(O)CC1CCC1C2CCC2(C)C1CCC2=O	Oc1ccc2ccccc2c1	CC12CCC(O)CC1CCC1C2CCC2(C)C1CCC2=O	-255.66	-87.926	-168.189	298.962	-26.329	-257.227	-255.667	-59.502	-113.707	203.503	-17.671	-161.113	-160.818	-26.606	-48.012	84.348	-8.035	-82.046	-83.079	-1.818	-6.47	11.111	-0.623	-14.068	-11.77	63	32	5	63	37	CUTBID	-28.829	-39.82	0	-83.237	11.2763	15.5754	0	32.5577	26.8517
CUVLAG10	73	68	5	63	CUVLAG10	68-5	CC(C)c1c(O)c(O)c(C=O)c2c(O)c(c(C)cc12)c1c(C)cc2c(C(C)C)c(O)c(O)c(C=O)c2c1O.ClC(Cl)(Cl)Cl	CC(C)c1c(O)c(O)c(C=O)c2c(O)c(c(C)cc12)c1c(C)cc2c(C(C)C)c(O)c(O)c(C=O)c2c1O	ClC(Cl)(Cl)Cl	-231.57	-69.747	-246.039	437.964	-22.97	-297.859	-231.57	-15.63	-82.595	143.774	-1.61	-94.416	-62.153	-53.216	-157.777	284.46	-21.338	-197.511	-165.793	-0.901	-5.666	9.729	-0.022	-5.932	-3.624	27	72	2	27	74	CUVLAG10	0	0	-106.141	-47.626	0	0	45.8352	20.5666	0
CUWFIM	40	24	16	8	CUWFIM	24-16	O=C(NCCON(=O)=O)c1cccnc1.OC(=O)c1ccccc1O	O=C(NCCON(=O)=O)c1cccnc1	OC(=O)c1ccccc1O	-246.52	-144.356	-219.963	415.26	-40.674	-211.792	-246.51	-95.599	-143.114	270.899	-26.091	-97.963	-126.745	-41.34	-61.017	114.884	-12.63	-75.242	-85.303	-7.417	-15.832	29.477	-1.953	-38.586	-34.462	51	35	14	51	49	CUWFIM	-41.931	-48.061	-7.45	-44.095	17.0092	19.4958	3.02207	17.887	36.5049
CUWFOS	46	24	22	2	CUWFOS	24-22	OC(=O)c1ccc2ccccc2c1O.O=C(NCCON(=O)=O)c1cccnc1	OC(=O)c1ccc2ccccc2c1O	O=C(NCCON(=O)=O)c1cccnc1	-262.07	-147.823	-257.808	484.153	-40.766	-247.378	-262.073	-106.582	-217.952	411.854	-29.812	-180.306	-171.994	-39.494	-31.588	57.644	-9.699	-40.15	-67.8	-1.747	-8.269	14.655	-1.254	-26.923	-22.278	66	26	9	66	35	CUWFOS	-46.917	-49.118	-9.2955	-102.89	17.9025	18.7423	3.54695	39.2605	36.6448
CUWFUY	40	24	16	8	CUWFUY	24-16	O=C(NCCON(=O)=O)c1cccnc1.OC(=O)c1cccc(O)c1	O=C(NCCON(=O)=O)c1cccnc1	OC(=O)c1cccc(O)c1	-279.01	-182.262	-270.753	508.785	-47.085	-227.925	-279.006	-155.289	-239.315	450.516	-37.829	-165.984	-206.264	-23.551	-26.682	49.142	-7.455	-47.25	-57.693	-3.422	-4.757	9.128	-1.8	-14.691	-15.05	74	21	5	74	26	CUWFUY	-21.952	-91.025	-9.1585	-80.503	7.86782	32.6243	3.2825	28.8531	40.4921
CUWGAF	41	24	17	7	CUWGAF	17-24	OC(=O)c1cc(O)ccc1O.O=C(NCCON(=O)=O)c1cccnc1	OC(=O)c1cc(O)ccc1O	O=C(NCCON(=O)=O)c1cccnc1	-277.43	-180.395	-274.464	518.112	-45.772	-233.484	-277.434	-152.951	-247.969	468.768	-36.712	-174.092	-204.1	-7.295	-4.029	7.874	-2.145	-15.627	-20.538	-20.149	-22.466	41.47	-6.915	-43.765	-52.796	74	7	19	74	26	CUWGAF	-20.9515	-88.933	0	-84.009	7.552	32.056	0	30.2812	39.608
CUWZAW	38	20	18	2	CUWZAW	18-20	C1CN2CCN1CC2.OC(=O)c1cccc(c1)C(O)=O	C1CN2CCN1CC2	OC(=O)c1cccc(c1)C(O)=O	-253.32	-196.983	-295.889	556.024	-57.722	-187.208	-253.318	-192.34	-268.803	508.047	-55.229	-122.304	-202.949	-2.154	-14.222	26.173	-1.631	-38.061	-29.247	-2.489	-12.864	21.804	-0.861	-26.843	-21.122	80	12	8	80	20	CUWZAW	0	-62.355	-16.203	-106.875	0	24.6151	6.39626	42.1897	24.6151
CUXGAE	87	72	15	57	CUXGAE	72-15	OC(C1OC2(CCCCC2)OC1C(O)(c1ccccc1)c1ccccc1)(c1ccccc1)c1ccccc1.C1COCCN1	OC(C1OC2(CCCCC2)OC1C(O)(c1ccccc1)c1ccccc1)(c1ccccc1)c1ccccc1	C1COCCN1	-303.25	-115.364	-250.365	444.308	-31.089	-319.322	-303.246	-92.201	-157.461	284.453	-24.195	-133.059	-152.813	-22.964	-92.904	159.855	-6.846	-185.273	-149.325	-0.199	0	0	-0.048	-0.99	-1.108	50	49	0	50	49	CUXGAE	0	-59.057	-113.381	-57.897	0	19.4747	37.3886	19.0922	19.4747
CUXHOT	88	72	16	56	CUXHOT	72-16	CCC(C)N.OC(C1OC2(CCCCC2)OC1C(O)(c1ccccc1)c1ccccc1)(c1ccccc1)c1ccccc1	CCC(C)N	OC(C1OC2(CCCCC2)OC1C(O)(c1ccccc1)c1ccccc1)(c1ccccc1)c1ccccc1	-268.57	-100.485	-217.444	388.925	-27.264	-284.881	-268.574	-76.638	-120.958	222.669	-21.724	-98.189	-119.785	-22.987	-91.684	158.069	-5.448	-178.247	-142.547	-0.86	-4.802	8.187	-0.092	-8.445	-6.242	45	53	2	45	55	CUXHOT	0	-66.151	-116.496	-23.903	0	24.6308	43.3764	8.9001	24.6308
CUXKUC	81	65	16	49	CUXKUC	65-16	CCC(C)N.CC1(C)OC(C(O1)C(O)(c1ccccc1)c1ccccc1)C(O)(c1ccccc1)c1ccccc1	CCC(C)N	CC1(C)OC(C(O1)C(O)(c1ccccc1)c1ccccc1)C(O)(c1ccccc1)c1ccccc1	-264.91	-104.516	-205.853	369.989	-29.143	-268.976	-264.913	-78.684	-135.383	246.906	-21.596	-120.028	-134.806	-25.64	-70.47	123.083	-7.524	-147.901	-128.972	-0.192	0	0	-0.023	-1.047	-1.135	51	49	0	51	49	CUXKUC	0	-68.065	-91.023	-27.978	0	25.6936	34.36	10.5613	25.6936
CUZLUH	31	18	13	5	CUZLUH	18-13	CC(=O)NC(=S)NC(C)=O.CC(=O)NC(N)=S	CC(=O)NC(=S)NC(C)=O	CC(=O)NC(N)=S	-224.04	-130.859	-179.325	319.78	-40.68	-163.473	-224.043	-92.5	-121.791	216.622	-25	-95.066	-140.503	-18.95	-29.59	53.884	-10.138	-45.276	-51.954	-19.409	-27.944	49.274	-5.542	-23.132	-31.585	63	23	14	63	37	CUZLUH	0	-61.666	-53.983	0	0	27.5245	24.0953	0	27.5245
CUZPIY	62	47	15	32	CUZPIY	47-15	OC(CC(O)=O)C(O)=O.O=C1CN(CC2N1CCc1ccccc21)C(=O)C1CCCCC1	OC(CC(O)=O)C(O)=O	O=C1CN(CC2N1CCc1ccccc21)C(=O)C1CCCCC1	-300.35	-150.279	-194.638	359.814	-48.37	-238.498	-300.353	-132.139	-145.184	272.859	-39.032	-114.554	-189.485	-16.368	-43.712	76.06	-7.89	-111.084	-99.9	-1.772	-5.742	10.895	-1.448	-12.86	-10.968	63	33	4	63	37	CUZPIY	0	-105.811	-71.474	-42.845	0	35.2292	23.7969	14.265	35.2292
CUZXUS	43	35	8	27	CUZXUS	35-8	Oc1ccccc1C1=CC(=NN1)C(O)(C1=CC=CN1)C(F)(F)F.CC(O)=O	Oc1ccccc1C1=CC(=NN1)C(O)(C1=CC=CN1)C(F)(F)F	CC(O)=O	-280.34	-203.37	-285.842	532.761	-54.107	-204.185	-280.342	-154.976	-198.778	371.239	-35.999	-84.788	-157.794	-48.004	-84.545	157.193	-17.89	-115.734	-119.899	-0.389	-2.52	4.329	-0.218	-3.663	-2.65	56	43	1	56	44	CUZXUS	-50.525	-112.266	-41.4345	-12.171	18.0228	40.0464	14.7801	4.34151	58.0691
DADBES	97	82	15	67	DADBES	82-15	CC(=C)C1CCC2(CO)CCC3(C)C(CCC4C5(C)CCC(O)C(C)(C)C5CCC34C)C12.CCC(C)O	CC(=C)C1CCC2(CO)CCC3(C)C(CCC4C5(C)CCC(O)C(C)(C)C5CCC34C)C12	CCC(C)O	-258.4	-99.428	-172.222	307.868	-23.613	-252.159	-258.394	-56.974	-72.149	133.574	-15.172	-77.535	-101.044	-41.452	-97.182	169.403	-8.325	-167.886	-151.575	-1.002	-2.891	4.891	-0.116	-6.738	-5.775	39	59	2	39	61	DADBES	-67.111	-63.041	-75.379	0	25.9717	24.3967	29.1714	0	50.3684
DADMED	40	25	15	10	DADMED	25-15	NS(=O)(=O)c1cc2c(NCNS2(=O)=O)cc1Cl.NC(=O)c1ccccn1	NS(=O)(=O)c1cc2c(NCNS2(=O)=O)cc1Cl	NC(=O)c1ccccn1	-296.96	-147.104	-166.742	305.804	-56.427	-213.07	-296.959	-102.238	-120.755	222.006	-36.36	-124.824	-181.18	-42.233	-32.697	58.816	-18.605	-66.876	-100.515	-2.633	-13.29	24.982	-1.461	-21.37	-15.264	61	34	5	61	39	DADMED	0	-117.156	-34.1015	-40.389	0	39.4518	11.4835	13.6008	39.4518
DADNAA	39	25	14	11	DADNAA	25-14	NS(=O)(=O)c1cc2c(NCNS2(=O)=O)cc1Cl.OC(=O)c1ccncc1	NS(=O)(=O)c1cc2c(NCNS2(=O)=O)cc1Cl	OC(=O)c1ccncc1	-252.13	-161.639	-271.245	505.971	-67.62	-202.339	-252.139	-15.176	-73.887	137.105	-21.667	-128.119	-104.593	-74.776	-114.228	210.482	-27.898	-58.377	-91.082	-71.687	-83.13	158.384	-18.055	-15.843	-56.464	41	36	22	41	58	DADNAA	-91.286	0	-43.078	-62.592	36.2059	0	17.0856	24.8253	36.2059
DADZOX	63	41	22	19	DADZOX	41-22	CN(C)c1ccc(C=CC(=O)C=Cc2ccccc2O)cc1.CN(C)c1ccc(C=O)cc1	CN(C)c1ccc(C=CC(=O)C=Cc2ccccc2O)cc1	CN(C)c1ccc(C=O)cc1	-301.81	-119.925	-189.216	343.253	-49.485	-268.174	-301.794	-89.931	-134.58	245.319	-32.904	-149.026	-180.801	-22.668	-48.037	86.271	-13.935	-97.489	-95.549	-7.325	-6.599	11.664	-2.647	-21.659	-25.444	60	32	8	60	40	DADZOX	0	-41.884	-73.163	-81.878	0	13.8776	24.2414	27.129	13.8776
DALPOX	49	30	19	11	DALPOX	30-19	O=S(Cc1ccccc1)Cc1ccccc1.Cc1ccccc1C(N)=O	O=S(Cc1ccccc1)Cc1ccccc1	Cc1ccccc1C(N)=O	-241.42	-94.495	-137.722	246.816	-34.017	-211.005	-241.416	-38.552	-56.004	101.068	-13.855	-90.17	-101.685	-29.049	-53.349	94.829	-12.81	-81.955	-85.931	-26.894	-28.369	50.919	-7.352	-38.88	-53.8	42	36	22	42	58	DALPOX	-39.218	-49.411	-58.556	-21.184	16.2447	20.4668	24.2548	8.77475	36.7115
DALPUD	49	30	19	11	DALPUD	30-19	Cc1cccc(c1)C(N)=O.O=S(Cc1ccccc1)Cc1ccccc1	Cc1cccc(c1)C(N)=O	O=S(Cc1ccccc1)Cc1ccccc1	-246.6	-101.364	-150.307	270.116	-36.806	-213.829	-246.603	-46.455	-69.532	125.422	-16.547	-90.743	-105.85	-29.182	-51.77	92.042	-12.815	-81.747	-86.648	-25.727	-29.005	52.652	-7.444	-41.339	-54.105	43	35	22	43	57	DALPUD	-37.829	-53.212	-80.053	-25.614	15.3402	21.5783	32.4627	10.3869	36.9185
DALQAK	46	30	16	14	DALQAK	16-30	NC(=O)c1ccccc1Cl.O=S(Cc1ccccc1)Cc1ccccc1	NC(=O)c1ccccc1Cl	O=S(Cc1ccccc1)Cc1ccccc1	-252.02	-110.223	-185.725	333.322	-41.482	-225.037	-252.026	-48.916	-80.264	144.936	-17.996	-95.67	-108.403	-27.544	-33.417	60.461	-9.354	-39.021	-53.316	-33.763	-72.044	127.925	-14.132	-90.346	-90.307	43	21	36	43	57	DALQAK	-37.914	-52.992	-74.966	-29.979	15.044	21.0269	29.7461	11.8955	36.0709
DANLAG	52	37	15	22	DANLAG	37-15	O=C1NC(=O)C2C3CC(C4N=NN(C34)c3ccccc3N(=O)=O)C12.O=C1N=Cc2ccccc12	O=C1NC(=O)C2C3CC(C4N=NN(C34)c3ccccc3N(=O)=O)C12	O=C1N=Cc2ccccc12	-249.84	-97.849	-163.919	300.237	-42.123	-229.001	-249.834	-33.476	-73.46	131.586	-22.592	-94.855	-98.807	-58.604	-72.747	134.183	-17.54	-97.148	-121.585	-5.769	-17.712	34.468	-1.991	-36.997	-29.441	40	49	12	40	61	DANLAG	-22.233	0	-100.204	-47.929	8.8989	0	40.1073	19.1839	8.8989
DAQMOX	60	30	30	0	DAQMOX	30-30	c1ccc2c(c1)c1ccccc1c1ccccc21.N#CC(=Cc1cc(cc(c1)C=C(C#N)C#N)C=C(C#N)C#N)C#N	c1ccc2c(c1)c1ccccc1c1ccccc21	N#CC(=Cc1cc(cc(c1)C=C(C#N)C#N)C=C(C#N)C#N)C#N	-313.21	-118.047	-260.64	484.621	-40.629	-340.709	-313.211	-63.537	-185.416	345.665	-26.529	-250.118	-205.626	-0.899	-11.522	19.754	-0.92	-28.481	-21.351	-53.611	-63.703	119.202	-13.18	-62.11	-86.234	66	7	28	66	35	DAQMOX	0	0	-60.9855	-176.276	0	0	19.4711	56.2805	0
DAQYEC	47	31	16	15	DAQYEC	31-16	OC(=O)C1=NN(Cc2ccc(Cl)cc2Cl)c2ccccc12.NC(=O)c1ccccc1	OC(=O)C1=NN(Cc2ccc(Cl)cc2Cl)c2ccccc12	NC(=O)c1ccccc1	-275.04	-154.891	-269.381	497.094	-45.399	-250.715	-275.041	-121.642	-170.476	318.341	-33.813	-102.289	-151.373	-25.869	-87.146	156.737	-8.467	-123.236	-97.952	-7.381	-11.759	22.016	-3.119	-25.19	-25.715	55	36	9	55	45	DAQYEC	0	-116.249	-91.0985	-4.114	0	42.2662	33.1219	1.49578	42.2662
DAQYOK	34	17	17	0	DAQYOK	17-17	OC(=O)c1ccc(cc1)N(=O)=O.Nc1ccc(cc1)C(O)=O	OC(=O)c1ccc(cc1)N(=O)=O	Nc1ccc(cc1)C(O)=O	-249.07	-157.417	-221.276	419.168	-47.776	-194.681	-249.066	-137.844	-171.247	326.418	-37.362	-104.522	-168.55	-12.718	-34.454	64.248	-5.548	-51.685	-44.151	-6.856	-15.575	28.501	-4.867	-38.475	-36.364	68	18	15	68	33	DAQYOK	0	-70.649	-54.817	-71.365	0	28.3651	22.0087	28.6526	28.3651
DAQYUS	46	31	15	16	DAQYUS	31-15	NC(=O)c1ccncc1.OC(=O)C1=NN(Cc2ccc(Cl)cc2Cl)c2ccccc12	NC(=O)c1ccncc1	OC(=O)C1=NN(Cc2ccc(Cl)cc2Cl)c2ccccc12	-287.43	-169.663	-294.658	539.277	-48.806	-256.145	-287.438	-132.443	-200.468	373.455	-37.871	-133.655	-177.577	-16.371	-77.67	136.564	-4.803	-102.394	-73.648	-20.849	-16.52	29.258	-6.131	-20.096	-36.213	62	26	13	62	39	DAQYUS	0	-97.35	-78.097	-65.473	0	33.8691	27.1708	22.7788	33.8691
DAQZUT	46	31	15	16	DAQZUT	31-15	OC(=O)C1=NN(Cc2ccc(Cl)cc2Cl)c2ccccc12.NC(=O)c1cccnc1	OC(=O)C1=NN(Cc2ccc(Cl)cc2Cl)c2ccccc12	NC(=O)c1cccnc1	-293.9	-162.444	-278.299	512.418	-47.448	-266.015	-293.899	-140.231	-152.864	287.421	-38.053	-95.448	-176.427	-12.322	-101.895	180.626	-4.023	-130.756	-81.231	-9.892	-23.54	44.37	-5.372	-39.81	-36.24	60	28	12	60	40	DAQZUT	0	-118.715	-100.942	-35.908	0	40.393	34.3457	12.2178	40.393
DARGEL01	62	33	29	4	DARGEL01	33-29	OC(=O)c1cccnc1Nc1cccc(c1)C(F)(F)F.Cc1cc(C)nc(NS(=O)(=O)c2ccc(N)cc2)n1	OC(=O)c1cccnc1Nc1cccc(c1)C(F)(F)F	Cc1cc(C)nc(NS(=O)(=O)c2ccc(N)cc2)n1	-341.2	-166.215	-260.174	487.256	-50.397	-308.274	-341.196	-113.237	-194.554	366.371	-32.568	-194.687	-207.22	-44.382	-40.294	72.46	-15.511	-61.1	-91.734	-8.595	-25.325	48.426	-2.318	-52.487	-42.242	61	27	12	61	39	DARGEL01	-36.883	-61.765	-42.3855	-90.878	10.8098	18.1023	12.4225	26.6348	28.9121
DARNOC	63	33	30	3	DARNOC	33-30	Cc1cc(C)nc(NS(=O)(=O)c2ccc(N)cc2)n1.OC(=O)c1ccccc1Nc1cccc(c1)C(F)(F)F	Cc1cc(C)nc(NS(=O)(=O)c2ccc(N)cc2)n1	OC(=O)c1ccccc1Nc1cccc(c1)C(F)(F)F	-316.35	-148.006	-218.287	407.614	-42.427	-281.822	-316.349	-104.626	-174.267	326.255	-28.065	-182.458	-196.39	-38.757	-26.717	48.246	-13.111	-52.9	-83.443	-4.623	-17.303	33.113	-1.251	-46.465	-36.517	62	26	12	62	38	DARNOC	0	-60.288	-25.907	-80.564	0	19.0574	8.18935	25.4667	19.0574
DASYII	116	96	20	76	DASYII	96-20	c1cc2cc3cccc4C#Cc5cc6cc(c5)C#Cc5cccc7cc8cccc(C#Cc9cc(cc(c9)C#Cc9cccc%10cc%11cccc(C#C6)c%11cc9%10)C#Cc(c1)c2cc34)c8cc57.COc1ccccc1OC	c1cc2cc3cccc4C#Cc5cc6cc(c5)C#Cc5cccc7cc8cccc(C#Cc9cc(cc(c9)C#Cc9cccc%10cc%11cccc(C#C6)c%11cc9%10)C#Cc(c1)c2cc34)c8cc57	COc1ccccc1OC	-390.19	-68.999	-294.756	527.265	-21.258	-511.161	-390.202	-25.014	-76.755	135.663	-9.136	-158.815	-135.129	-44.518	-214.428	385.396	-11.886	-348.974	-254.148	0.532	-3.572	6.206	-0.236	-3.372	-0.925	35	65	0	35	65	DASYII	0	0	-226.405	-108.329	0	0	58.0242	27.7631	0
DATQEV	45	25	20	5	DATQEV	25-20	Oc1ccc(Cl)cc1Sc1cc(Cl)ccc1O.c1cc(ccn1)c1ccncc1	Oc1ccc(Cl)cc1Sc1cc(Cl)ccc1O	c1cc(ccn1)c1ccncc1	-227.63	-111.079	-213.279	387.846	-29.116	-225.63	-227.633	-88.926	-143.417	263.537	-24.025	-111.171	-134.406	-14.415	-50.425	87.798	-2.882	-67.566	-53.12	-7.738	-19.437	36.511	-2.209	-46.893	-40.106	59	23	18	59	41	DATQEV	0	-71.147	-46.5685	-26.672	0	31.2555	20.458	11.7173	31.2555
DATQOF	51	26	25	1	DATQOF	25-26	C(Cc1ccncc1)c1ccncc1.Oc1ccc(Cl)cc1Sc1cc(Cl)ccc1O	C(Cc1ccncc1)c1ccncc1	Oc1ccc(Cl)cc1Sc1cc(Cl)ccc1O	-285.4	-164.515	-273.909	495.878	-44.588	-247.562	-285.393	-135.831	-207.155	378.276	-38.395	-143.911	-191.638	-21.246	-52.671	90.668	-3.488	-61.421	-55.054	-7.438	-14.083	26.934	-2.705	-42.23	-38.701	67	19	14	67	33	DATQOF	0	-93.487	-43.928	-45.904	0	32.7565	15.3917	16.0841	32.7565
DATQUL	49	25	24	1	DATQUL	25-24	ON1C=CC(C=C1)=C1C=CN(O)C=C1.Oc1ccc(Cl)cc1Sc1cc(Cl)ccc1O	ON1C=CC(C=C1)=C1C=CN(O)C=C1	Oc1ccc(Cl)cc1Sc1cc(Cl)ccc1O	-232.3	-97.207	-302.168	550.183	-43.097	-288.046	-232.295	-81.834	-232.613	426.925	-33.018	-199.012	-164.221	-13.225	-45.452	78.54	-4.11	-51.606	-41.523	-2.148	-24.103	44.718	-5.969	-37.429	-26.551	71	18	11	71	29	DATQUL	0	-38.023	-25.762	-112.379	0	16.3681	11.09	48.3767	16.3681
DATRAS	73	49	24	25	DATRAS	49-24	CC1(C)CC2(CC(C)(C)c3ccc(O)cc3O2)Oc2cc(O)ccc12.c1cc(ccn1)C=Cc1ccncc1	CC1(C)CC2(CC(C)(C)c3ccc(O)cc3O2)Oc2cc(O)ccc12	c1cc(ccn1)C=Cc1ccncc1	-241.3	-74.485	-199.059	362.052	-28.65	-277.926	-241.302	-53.501	-130.236	239.181	-22.795	-133.681	-122.549	-15.102	-49.517	86.332	-4.095	-102.219	-85.277	-5.882	-19.306	36.539	-1.76	-42.026	-33.475	51	35	14	51	49	DATRAS	0	-41.3	-81.714	-76.994	0	17.1156	33.8641	31.908	17.1156
DAVFIP	100	72	28	44	DAVFIP	72-28	OC1CCN(C1)Cc1ccccc1.OC(C1OC2(CCCCC2)OC1C(O)(c1ccccc1)c1ccccc1)(c1ccccc1)c1ccccc1	OC1CCN(C1)Cc1ccccc1	OC(C1OC2(CCCCC2)OC1C(O)(c1ccccc1)c1ccccc1)(c1ccccc1)c1ccccc1	-333.24	-121.531	-229.183	408.494	-32.811	-334.435	-333.235	-57.99	-90.744	164.279	-16.154	-126.523	-138.02	-16.25	-57.947	100.886	-4.941	-151.207	-125.986	-47.291	-80.492	143.329	-11.716	-56.705	-69.229	41	38	21	41	59	DAVFIP	-47.997	-55.497	-50.443	-58.119	14.4031	16.6538	15.1371	17.4406	31.0569
DAVPAS	37	20	17	3	DAVPAS	20-17	NC(=O)CN1CCCC1=O.OC(=O)c1cc(O)ccc1O	NC(=O)CN1CCCC1=O	OC(=O)c1cc(O)ccc1O	-271.23	-190.186	-237.972	448.94	-61.732	-177.753	-271.231	-172.33	-203.392	385.76	-49.488	-104.677	-197.328	-14.266	-19.944	35.22	-9.707	-37.75	-45.699	-3.59	-14.636	27.96	-2.538	-35.327	-28.204	73	17	10	73	27	DAVPAS	0	-141.023	-41.429	-27.781	0	51.9939	15.2745	10.2426	51.9939
DAVPEW	36	20	16	4	DAVPEW	20-16	NC(=O)CN1CCCC1=O.OC(=O)c1ccc(O)cc1	NC(=O)CN1CCCC1=O	OC(=O)c1ccc(O)cc1	-292.59	-234.27	-321.508	604.187	-75.431	-187.981	-292.583	-225.768	-284.036	535.507	-59.77	-115.706	-228.353	-11.765	-19.018	34.09	-11.916	-36.672	-43.879	3.263	-18.454	34.59	-3.745	-35.603	-20.351	78	15	7	78	22	DAVPEW	0	-86.064	-22.078	-36.154	0	29.4145	7.54571	12.3565	29.4145
DAVQUN	55	28	27	1	DAVQUN	28-27	O=C1c2cc(cc(C#N)c2c2c(cc(cc12)N(=O)=O)C#N)N(=O)=O.Cc1cccc2c1Sc1c(C)cccc21	O=C1c2cc(cc(C#N)c2c2c(cc(cc12)N(=O)=O)C#N)N(=O)=O	Cc1cccc2c1Sc1c(C)cccc21	-280.25	-93.007	-181.156	334.524	-29.61	-292.523	-280.251	-57.779	-141.894	261.753	-22.251	-216.976	-192.463	-34.184	-26.202	50.52	-6.789	-48.443	-68.333	-1.044	-13.06	22.251	-0.569	-27.104	-19.455	69	24	7	69	31	DAVQUN	0	0	-41.8395	-146.974	0	0	14.9293	52.4439	0
DAYHUH	112	56	56	0	DAYHUH	56-56	Cc1cc(C)c(c(C)c1)C1(C)CC(C1)C1=CSC(N1)=NN=Cc1cc(Br)ccc1O.Cc1cc(C)c(c(C)c1)C1(C)CC(C1)C1=CSC(=N1)NN=Cc1cc(Br)ccc1O	Cc1cc(C)c(c(C)c1)C1(C)CC(C1)C1=CSC(N1)=NN=Cc1cc(Br)ccc1O	Cc1cc(C)c(c(C)c1)C1(C)CC(C1)C1=CSC(=N1)NN=Cc1cc(Br)ccc1O	-403.67	-112.772	-316.568	555.918	-34.008	-467.515	-403.668	-84.701	-167.35	296.316	-25.169	-231.844	-230.407	-9.962	-62.029	107.285	-5.858	-112.719	-85.063	-18.109	-87.188	152.317	-2.981	-122.952	-88.197	57	21	22	57	43	DAYHUH	0	-80.34	-138.335	-42.195	0	19.9024	34.2695	10.4528	19.9024
DAYZOT	36	25	11	14	DAYZOT	25-11	OC(=O)CC(O)=O.O1C(=NN=C1c1ccncc1)c1ccncc1	OC(=O)CC(O)=O	O1C(=NN=C1c1ccncc1)c1ccncc1	-253.1	-205.153	-308.748	583.156	-53.454	-190.777	-253.094	-181.123	-256.641	486.05	-45.824	-92.403	-164.172	-21.324	-51.182	95.259	-6.889	-89.886	-78.689	-2.706	-0.925	1.847	-0.74	-8.488	-10.233	65	31	4	65	35	DAYZOT	0	-95.499	-60.763	-38.408	0	37.7317	24.0075	15.175	37.7317
DAZTAC	64	46	18	28	DAZTAC	46-18	O=N(=O)c1ccc(C2=CC=CC2=C(c2ccccc2)c2ccccc2)c(c1)N(=O)=O.C1CCCCC1	O=N(=O)c1ccc(C2=CC=CC2=C(c2ccccc2)c2ccccc2)c(c1)N(=O)=O	C1CCCCC1	-210.91	-33.794	-131.613	235.2	-14.257	-262.54	-210.914	-5.925	-35.31	61.098	-1.285	-81.475	-62.237	-26.519	-86.987	158.547	-12.958	-156.568	-129.758	-1.35	-9.316	15.555	-0.014	-24.497	-18.918	30	62	9	30	71	DAZTAC	0	0	-126.743	-14.825	0	0	60.0932	7.02906	0
DBTTNB	39	21	18	3	DBTTNB	18-21	S1c2ccccc2c2ccccc12.O=N(=O)c1cc(cc(c1)N(=O)=O)N(=O)=O	S1c2ccccc2c2ccccc12	O=N(=O)c1cc(cc(c1)N(=O)=O)N(=O)=O	-191.56	-63.493	-142.178	260.902	-18.474	-211.397	-191.556	-55.952	-124.95	228.453	-15.835	-164.13	-149.868	-4.636	-5.212	11.088	-1.811	-20.468	-20.436	-2.904	-12.016	21.36	-0.828	-26.799	-21.251	78	11	11	78	22	DBTTNB	0	0	-6.465	-100.376	0	0	3.37492	52.3992	0
DCAZPL	102	94	8	86	DCAZPL	94-8	CC(O)=O.CC(OC(C)=O)C(OC(C)=O)C1CC2NC(CC3NC(CC(N1)N23)C(OC(C)=O)C(C)OC(C)=O)C(OC(C)=O)C(C)OC(C)=O	CC(O)=O	CC(OC(C)=O)C(OC(C)=O)C1CC2NC(CC3NC(CC(N1)N23)C(OC(C)=O)C(C)OC(C)=O)C(OC(C)=O)C(C)OC(C)=O	-271.27	-84.711	-319.007	572.834	-61.5	-336.467	-271.272	-5.754	-149.336	274.242	-34.386	-91.473	-34.025	-76.248	-169.671	298.592	-26.95	-244.716	-234.018	-2.709	0	0	-0.164	-0.278	-3.229	13	86	1	13	87	DCAZPL	0	-2.316	-140.534	-23.928	0	0.853762	51.8059	8.82073	0.853762
DEDMAD	35	20	15	5	DEDMAD	15-20	Nc1cccc(N)n1.NC(=O)CN1CCCC1=O	Nc1cccc(N)n1	NC(=O)CN1CCCC1=O	-251.71	-135.698	-149.713	273.03	-46.792	-172.017	-251.705	-47.36	-55.563	100.509	-18.387	-104.41	-126.83	-25.543	-41.478	75.041	-7.942	-27.118	-35.764	-62.794	-52.673	97.48	-20.463	-40.489	-89.111	50	14	35	50	49	DEDMAD	-80.054	-32.926	0	-36.633	31.8041	13.0809	0	14.5537	44.885
DEDMEH	36	21	15	6	DEDMEH	15-21	Nc1cccc(N)n1.CN1C(=O)N(C)C2=C(NC=N2)C1=O	Nc1cccc(N)n1	CN1C(=O)N(C)C2=C(NC=N2)C1=O	-258.93	-150.28	-209.326	386.638	-44.683	-202.691	-258.926	-138.712	-177.678	328.241	-37.036	-123.516	-188.619	0.892	-6.968	13.106	-2.074	-22.586	-16.467	-12.46	-24.68	45.291	-5.572	-56.589	-53.84	73	6	21	73	27	DEDMEH	0	-133.138	-26.2055	-26.58	0	51.4185	10.1207	10.2653	51.4185
DEHDIG	119	99	20	79	DEHDIG	99-20	COc1cc2Cc3cc(OC)c(CC45OC4C(=O)C4(Cc6cc(OC)c(Cc7cc(OC)c(Cc1cc2OC)cc7OC)cc6OC)OC4C5=O)cc3OC.NCCCCCC#N	COc1cc2Cc3cc(OC)c(CC45OC4C(=O)C4(Cc6cc(OC)c(Cc7cc(OC)c(Cc1cc2OC)cc7OC)cc6OC)OC4C5=O)cc3OC	NCCCCCC#N	-337.48	-67.69	-176.926	307.524	-30.438	-372.152	-337.487	-35.87	-75.911	132.679	-16.466	-158.716	-153.251	-34.51	-101.016	174.845	-13.675	-212.423	-185.977	2.69	0	0	-0.298	-1.013	1.741	45	55	-1	45	54	DEHDIG	0	0	-171.769	-121.538	0	0	50.8975	36.0134	0
DEJYEY	65	58	7	51	DEJYEY	58-7	O=C1N(C(=O)c2ccccc12)C1=NC2=NC(=NC3=NC(=NC(=N1)N23)N1C(=O)c2ccccc2C1=O)N1C(=O)c2ccccc2C1=O.CN(=O)=O	O=C1N(C(=O)c2ccccc12)C1=NC2=NC(=NC3=NC(=NC(=N1)N23)N1C(=O)c2ccccc2C1=O)N1C(=O)c2ccccc2C1=O	CN(=O)=O	-392.83	-157.586	-244.329	454.756	-61.669	-356.642	-392.833	-48.155	-61.763	113.422	-17.154	-81.175	-102.385	-104.758	-182.567	341.334	-44.303	-274.908	-284.86	-4.673	0	0	-0.212	-0.559	-5.588	26	73	1	26	74	DEJYEY	0	0	-264.517	-72.586	0	0	67.3361	18.4777	0
DETGEP	62	36	26	10	DETGEP	36-26	CC(C)=NOC(=O)Nc1ccccc1.CC(C)N(C(C)C)C(=O)Nc1ccccc1	CC(C)=NOC(=O)Nc1ccccc1	CC(C)N(C(C)C)C(=O)Nc1ccccc1	-261.37	-94.337	-168.545	300.886	-36.517	-248.463	-261.365	-83.553	-134.373	239.755	-31.07	-166.127	-190.895	-6.234	-19.842	35.122	-2.731	-47.433	-40.475	-4.549	-14.33	26.01	-2.716	-34.903	-29.995	73	15	11	73	26	DETGEP	0	-100.819	-27.0655	-48.788	0	38.5733	10.3552	18.6663	38.5733
DETPOI	113	95	18	77	DETPOI	95-18	CC(C)C(O)C12C(O)C(CC=C(C)C)(CC(CC=C(C)C)C1(C)CCC=C(C)C)C(=O)C(=C2O)CC=C(C)C.COC(C)(C)C	CC(C)C(O)C12C(O)C(CC=C(C)C)(CC(CC=C(C)C)C1(C)CCC=C(C)C)C(=O)C(=C2O)CC=C(C)C	COC(C)(C)C	-263.11	-71.041	-116.397	206.299	-23.814	-259.415	-263.105	-23.116	-44.684	78.559	-6.952	-103.966	-99.197	-47.612	-71.713	127.74	-16.84	-154.754	-162.953	-0.313	0	0	-0.022	-0.695	-0.955	38	62	0	38	62	DETPOI	-82.353	-41.796	-26.199	0	31.2998	15.8854	9.95743	0	47.1852
DEVXUA	51	29	22	7	DEVXUA	29-22	Oc1ccc(cc1)C=Cc1cc(O)cc(O)c1.C1N2CN3CN1CN(C2)C3	Oc1ccc(cc1)C=Cc1cc(O)cc(O)c1	C1N2CN3CN1CN(C2)C3	-313.37	-245.613	-393.135	718.717	-63.307	-238.808	-313.371	-224.188	-342.053	627.255	-55.802	-135.406	-220.068	-13.928	-34.616	62.971	-5.67	-72.874	-64.861	-7.498	-16.467	28.491	-1.834	-30.528	-28.443	70	21	9	70	30	DEVXUA	0	-146.678	-39.629	-38.311	0	46.8067	12.6461	12.2255	46.8067
DEXWAE	58	38	20	18	DEXWAE	38-20	c1cnc2c(c1)C(c1cccnc21)=C1c2cccnc2c2ncccc12.N#CC(C#N)=C1C=CC(C=C1)=C(C#N)C#N	c1cnc2c(c1)C(c1cccnc21)=C1c2cccnc2c2ncccc12	N#CC(C#N)=C1C=CC(C=C1)=C(C#N)C#N	-323.58	-109.35	-203.772	376.4	-44.267	-323.657	-323.581	-106.705	-146.113	267.925	-31.804	-197.566	-233.149	0.376	-44.577	82.503	-7.583	-96.618	-65.924	-3.021	-13.082	25.972	-4.881	-29.473	-24.508	72	20	8	72	28	DEXWAE	0	0	-59.2545	-153.161	0	0	18.3122	47.3333	0
DEXWEK	82	41	41	0	DEXWEK	41-41	COc1ccccc1C=CC(=O)N[N]c1cc[nH]c2cc(Cl)ccc12.COc1ccccc1C=CC(=O)[NH]=Nc1cc[nH]c2cc(Cl)ccc12	COc1ccccc1C=CC(=O)N[N]c1cc[nH]c2cc(Cl)ccc12	COc1ccccc1C=CC(=O)[NH]=Nc1cc[nH]c2cc(Cl)ccc12	-468.24	-216.965	-386.408	699.076	-83.676	-424.971	-468.237	-97.917	-249.598	450.002	-45.342	-302.802	-276.968	-58.839	-77.196	141.125	-16.817	-58.734	-86.309	-60.209	-59.614	107.948	-21.518	-63.436	-104.96	59	18	22	59	40	DEXWEK	-120.335	-183.638	-10.457	-53.361	25.6994	39.2188	2.23326	11.3961	64.9182
DEYQUW	51	28	23	5	DEYQUW	28-23	CCOc1ccccc1C(N)=O.COc1cc(C=CC(O)=O)cc(OC)c1O	CCOc1ccccc1C(N)=O	COc1cc(C=CC(O)=O)cc(OC)c1O	-271.77	-131.838	-186.802	347.564	-46.55	-226.511	-271.777	-78.726	-101.88	191.553	-24.423	-84.106	-119.157	-36.154	-61.265	112.068	-13.398	-84.782	-90.586	-16.958	-23.656	43.942	-8.73	-57.623	-62.034	44	33	23	44	56	DEYQUW	-32.169	-59.529	-87.3575	0	11.8368	21.9042	32.1439	0	33.741
DEZKOL	35	18	17	1	DEZKOL	18-17	NC(=O)CC(O)C(N)=O.NC(=O)C(O)C(O)C(N)=O	NC(=O)CC(O)C(N)=O	NC(=O)C(O)C(O)C(N)=O	-368.29	-272.898	-263.198	497.29	-88.883	-182.093	-368.293	-104.498	-99.462	185.827	-42.662	-85.921	-163.536	-84.51	-88.127	168.059	-23.437	-51.636	-102.29	-83.89	-75.609	143.404	-22.784	-44.536	-102.467	44	28	28	44	56	DEZKOL	-173.665	-147.506	0	0	47.1544	40.0516	0	0	87.206
DEZLAY	47	24	23	1	DEZLAY	24-23	CNC(=O)C(O)C(O)C(=O)NC.CNC(=O)CC(O)C(=O)NC	CNC(=O)C(O)C(O)C(=O)NC	CNC(=O)CC(O)C(=O)NC	-334.69	-202.902	-237.868	440.349	-69.574	-222.48	-334.689	-153.984	-162.113	303.276	-48.121	-147.637	-239.791	-24.61	-43.526	78.993	-10.601	-40.058	-46.844	-24.308	-32.229	58.08	-10.852	-34.785	-48.054	72	14	14	72	28	DEZLAY	-72.507	-205.427	-3.597	0	21.6639	61.3783	1.07473	0	83.0422
DEZMAZ	83	42	41	1	DEZMAZ	42-41	CCCCNC(=O)CC(O)C(=O)NCCCC.CCCCNC(=O)C(O)C(O)C(=O)NCCCC	CCCCNC(=O)CC(O)C(=O)NCCCC	CCCCNC(=O)C(O)C(O)C(=O)NCCCC	-391.72	-202.757	-278.083	513.232	-68.906	-311.907	-391.718	-143.667	-181.805	338.451	-45.7	-196.794	-260.322	-31.495	-56.855	103.868	-11.973	-59.479	-64.915	-27.595	-39.423	70.913	-11.233	-55.634	-66.481	66	17	17	66	34	DEZMAZ	-105.247	-185.432	0	-45.461	26.8679	47.3379	0	11.6055	74.2058
DIBPUZ	73	61	12	49	DIBPUZ	61-12	C1COc2ccccc2OCc2cccc(n2)c2cccc(COc3ccccc3OCCO1)n2.CCCO	C1COc2ccccc2OCc2cccc(n2)c2cccc(COc3ccccc3OCCO1)n2	CCCO	-244.41	-73.837	-302.297	532.604	-38.046	-322.06	-244.412	5.624	-90.978	162.533	-13.34	-86.397	-34.961	-73.113	-181.99	318.474	-24.493	-227.877	-209.556	-6.348	-29.329	51.598	-0.213	-7.786	0.105	14	86	0	14	86	DIBPUZ	0	0	-190.47	-23.941	0	0	77.9303	9.79543	0
DICCUP	28	15	13	2	DICCUP	15-13	Oc1ccc(cc1)N(=O)=O.Nc1cccnc1	Oc1ccc(cc1)N(=O)=O	Nc1cccnc1	-206.39	-183.258	-320.669	606.368	-56.238	-169.396	-206.395	-166.427	-257.561	491.207	-46.444	-69.719	-126.713	-12.113	-37.787	69.301	-6.054	-58.338	-48.618	-4.718	-25.321	45.86	-3.74	-41.339	-31.064	61	24	15	61	39	DICCUP	0	-74.7	-51.726	-9.064	0	36.1936	25.0623	4.39169	36.1936
DICVUH	68	36	32	4	DICVUH	36-32	Oc1ccc2ccccc2c1c1c(O)ccc2ccccc12.NC(C(N)c1ccccc1)c1ccccc1	Oc1ccc2ccccc2c1c1c(O)ccc2ccccc12	NC(C(N)c1ccccc1)c1ccccc1	-281.91	-115.133	-233.334	420.406	-28.58	-292.365	-281.912	-101.364	-182.995	332.425	-24.309	-180.564	-190.086	-10.468	-42.613	74.093	-2.346	-76.515	-59.993	-3.301	-7.726	13.888	-1.925	-35.286	-31.833	67	21	11	67	32	DICVUH	0	-122.247	-55.975	-39.715	0	43.3638	19.8556	14.0878	43.3638
DIDNAI	58	36	22	14	DIDNAI	36-22	Oc1ccc2ccccc2c1c1c(O)ccc2ccccc12.c1ccc2nc3ccccc3nc2c1	Oc1ccc2ccccc2c1c1c(O)ccc2ccccc12	c1ccc2nc3ccccc3nc2c1	-250.43	-81.498	-213.886	387.942	-19.504	-295.529	-250.437	-59.336	-128.062	236.827	-14.6	-170.153	-154.526	-19.693	-68.533	118.629	-3.86	-91.917	-72.779	-2.469	-17.291	32.486	-1.044	-33.459	-23.132	62	29	9	62	38	DIDNAI	0	-60.184	-65.589	-47.738	0	24.0323	26.1906	19.0624	24.0323
DIDZUM	52	45	7	38	DIDZUM	45-7	CN(=O)=O.CS(=O)(=O)NN1C(Nc2ccccc2C1=O)c1ccccc1NS(C)(=O)=O	CN(=O)=O	CS(=O)(=O)NN1C(Nc2ccccc2C1=O)c1ccccc1NS(C)(=O)=O	-278.91	-137.197	-164.766	302.54	-44.207	-213.88	-278.913	-27.368	-31.592	58.37	-12.518	-55.284	-69.793	-96.358	-126.795	232.479	-29.779	-151.793	-190.811	-13.47	-6.379	11.691	-1.909	-6.803	-18.31	25	68	7	25	75	DIDZUM	-75.75	0	-88.7045	-18.575	27.1593	0	31.804	6.65985	27.1593
DIFDOM	34	18	16	2	DIFDOM	16-18	COC1=CC(=O)C=CC1=O.COc1cc(O)ccc1O	COC1=CC(=O)C=CC1=O	COc1cc(O)ccc1O	-208.99	-103.982	-165.124	303.281	-31.888	-184.644	-208.999	-77.993	-135.514	250.968	-22.919	-131.801	-142.88	-15.426	-12.903	23.016	-5.593	-24.241	-35.314	-10.563	-16.706	29.298	-3.377	-28.603	-30.805	68	17	15	68	32	DIFDOM	0	-48.959	0	-47.277	0	23.4265	0	22.6217	23.4265
DIFNUC	48	36	12	24	DIFNUC	12-36	c1cc2cccc(c3ccncc3)c2c(c1)c1ccncc1.OC(=O)C=CC(O)=O	c1cc2cccc(c3ccncc3)c2c(c1)c1ccncc1	OC(=O)C=CC(O)=O	-269.99	-177.694	-266.2	499.162	-48.447	-218.386	-269.994	-164.965	-225.809	424.316	-42.781	-120.564	-188.44	-1.487	-1.818	3.872	-0.433	-8.643	-8.152	-11.241	-38.573	70.974	-5.234	-89.18	-73.402	70	3	27	70	30	DIFNUC	0	-106.091	-36.677	-60.654	0	39.2944	13.5846	22.4653	39.2944
DIFPAK	60	36	24	12	DIFPAK	24-36	OC(=O)c1ccc2cc(ccc2c1)C(O)=O.c1cc2cccc(c3ccncc3)c2c(c1)c1ccncc1	OC(=O)c1ccc2cc(ccc2c1)C(O)=O	c1cc2cccc(c3ccncc3)c2c(c1)c1ccncc1	-317.53	-176.571	-292.452	540.047	-47.545	-285.476	-317.529	-150.386	-205.286	383.872	-37.626	-129.744	-189.521	-8.493	-32.477	61.159	-4.837	-58.24	-45.557	-17.691	-54.69	95.016	-5.081	-97.492	-82.45	60	14	26	60	40	DIFPAK	0	-99.894	-88.005	-64.645	0	31.4597	27.7155	20.3587	31.4597
DIFTIW	86	65	21	44	DIFTIW	21-65	NC1CCCCNC1=O.CC1(C)OC(C(O1)C(O)(c1ccccc1)c1ccccc1)C(O)(c1ccccc1)c1ccccc1	NC1CCCCNC1=O	CC1(C)OC(C(O1)C(O)(c1ccccc1)c1ccccc1)C(O)(c1ccccc1)c1ccccc1	-315.47	-170.992	-283.06	512.571	-50.03	-274.951	-315.47	-143.988	-223.119	406.937	-41.359	-122.274	-175.77	-12.322	-9.364	16.946	-3.981	-17.095	-26.18	-14.682	-50.577	88.688	-4.69	-135.582	-113.52	56	8	36	56	44	DIFTIW	0	-124.96	-34.044	-17.518	0	39.6107	10.7915	5.55298	39.6107
DIFZOK	40	21	19	2	DIFZOK	21-19	Cc1c(cc(cc1N(=O)=O)N(=O)=O)N(=O)=O.Cc1cccc(N)c1N	Cc1c(cc(cc1N(=O)=O)N(=O)=O)N(=O)=O	Cc1cccc(N)c1N	-225.6	-88.195	-155.018	286.124	-24.975	-223.763	-225.612	-74.486	-140.643	258.28	-20.75	-174.698	-173.582	-13.094	-12.652	24.753	-3.511	-35.104	-39.539	-0.615	-1.724	3.09	-0.714	-13.962	-12.492	77	18	6	77	24	DIFZOK	0	-19.504	0	-115.281	0	8.64539	0	51.0997	8.64539
DIJVOH	45	24	21	3	DIJVOH	24-21	COC(=O)c1cc(O)c(O)c(O)c1.CN1C=NC2=C1C(=O)N(C)C(=O)N2C	COC(=O)c1cc(O)c(O)c(O)c1	CN1C=NC2=C1C(=O)N(C)C(=O)N2C	-312.86	-182.684	-273.685	498.648	-50.127	-254.44	-312.86	-177.175	-253.101	461.242	-41.4	-198.899	-262.595	6.481	-8.009	14.585	-4.159	-30.917	-19.084	-11.99	-12.575	22.82	-4.567	-24.625	-31.181	84	6	10	84	16	DIJVOH	0	-130.623	0	-110.173	0	41.7513	0	35.2148	41.7513
DIJVUN	41	24	17	7	DIJVUN	24-17	CN1C=NC2=C1C(=O)N(C)C(=O)N2C.OC(=O)c1cccc(c1)N(=O)=O	CN1C=NC2=C1C(=O)N(C)C(=O)N2C	OC(=O)c1cccc(c1)N(=O)=O	-245.25	-141.204	-220.158	409.503	-43.835	-207.265	-245.254	-114.956	-198.337	369.777	-33.378	-157.906	-177.846	-22.252	-20.544	37.103	-7.54	-34.12	-48.585	-3.996	-1.276	2.623	-2.917	-15.239	-18.822	73	20	8	73	28	DIJVUN	0	-59.863	-23.077	-67.558	0	24.409	9.40958	27.5466	24.409
DIKCOQ	58	36	22	14	DIKCOQ	36-22	OC(=O)c1ccc2ccccc2c1O.CN1C(=C(O)c2ccccc2S1(=O)=O)C(=O)Nc1ccccn1	OC(=O)c1ccc2ccccc2c1O	CN1C(=C(O)c2ccccc2S1(=O)=O)C(=O)Nc1ccccn1	-279.56	-177.806	-358.186	669.702	-45.106	-287.802	-279.561	-148.334	-309.621	582.827	-33.36	-197.548	-184.778	-29.176	-45.146	80.826	-11.006	-74.723	-82.02	-0.296	-3.419	6.049	-0.739	-15.532	-12.763	66	29	5	66	34	DIKCOQ	-13.4475	0	-28.9735	-162.043	4.81024	0	10.364	57.9636	4.81024
DIKCUW	62	36	26	10	DIKCUW	36-26	CN1C(=C(O)c2ccccc2S1(=O)=O)C(=O)Nc1ccccn1.CCCCCCCC(O)=O	CN1C(=C(O)c2ccccc2S1(=O)=O)C(=O)Nc1ccccn1	CCCCCCCC(O)=O	-283.21	-139.626	-243.097	445.902	-40.236	-265.36	-283.209	-100.948	-179.089	331.133	-29.255	-149.729	-164.852	-37.585	-55.422	100.637	-10.601	-90.429	-98.394	-1.094	-8.586	14.131	-0.38	-25.202	-19.963	58	35	7	58	42	DIKCUW	0	-66.156	-66.3345	-24.624	0	23.3593	23.4224	8.69461	23.3593
DIKDEH	52	36	16	20	DIKDEH	36-16	CN1C(=C(O)c2ccccc2S1(=O)=O)C(=O)Nc1ccccn1.OC(=O)c1ccc(O)cc1	CN1C(=C(O)c2ccccc2S1(=O)=O)C(=O)Nc1ccccn1	OC(=O)c1ccc(O)cc1	-276.47	-151.652	-245.876	459.758	-46.02	-245.972	-276.476	-85.392	-145.514	271.803	-24.958	-148.283	-159.868	-18.514	-52.243	95.151	-10.465	-86.428	-76.079	-47.746	-48.12	92.804	-10.597	-11.261	-40.528	58	28	15	58	43	DIKDEH	-33.424	-47.415	-64.691	-61.013	12.0896	17.1501	23.3989	22.0686	29.2397
DIKPUI	60	52	8	44	DIKPUI	52-8	O=C1C=CC(=O)c2cc3c(cc12)c1ccccc1c1ccccc1c1cc2C(=O)C=CC(=O)c2cc31.CC(O)=O	O=C1C=CC(=O)c2cc3c(cc12)c1ccccc1c1ccccc1c1cc2C(=O)C=CC(=O)c2cc31	CC(O)=O	-263.56	-132.51	-223.604	420.253	-42.004	-245.566	-263.558	-12.336	-29.027	55.104	-10.12	-64.042	-60.194	-34.902	-87.2	160.026	-13.376	-175.5	-154.641	-85.273	-107.378	205.122	-18.507	-6.024	-48.723	23	59	18	23	77	DIKPUI	-47.9585	0	-101.725	-14.673	18.1964	0	38.5963	5.56723	18.1964
DILSOI	63	50	13	37	DILSOI	50-13	Oc1ccccc1.CC(=O)N1N=C(CC1c1ccc2ccc3cccc4ccc1c2c34)c1ccccc1	Oc1ccccc1	CC(=O)N1N=C(CC1c1ccc2ccc3cccc4ccc1c2c34)c1ccccc1	-270.71	-106.704	-213.768	389.461	-31.708	-278.987	-270.723	-81.746	-138.224	251.957	-20.949	-118.859	-135.197	-24.102	-75.544	137.498	-10.608	-158.028	-132.68	-0.856	0	0.006	-0.151	-2.1	-2.846	50	49	1	50	50	DILSOI	0	-59.601	-90.624	-18.954	0	22.0165	33.4764	7.00159	22.0165
DINRUP01	32	17	15	2	DINRUP01	17-15	OC(=O)c1ccc(O)cc1O.NC(=O)c1cccnc1	OC(=O)c1ccc(O)cc1O	NC(=O)c1cccnc1	-236.16	-159.344	-205.649	390.3	-44.565	-170.843	-236.159	-138.428	-187.21	355.491	-37.154	-114.346	-169.48	-8.604	-9.475	17.93	-2.724	-29.949	-31.963	-12.312	-8.964	16.879	-4.687	-26.548	-34.716	72	14	15	72	29	DINRUP01	0	-119.745	-8.778	-37.299	0	50.705	3.71697	15.794	50.705
DINSOK	39	23	16	7	DINSOK	16-23	OC(=O)c1cccc(O)c1.c1ccc2nc3ccccc3cc2c1	OC(=O)c1cccc(O)c1	c1ccc2nc3ccccc3cc2c1	-222.85	-114.704	-192.985	361.378	-33.586	-207.552	-222.855	-64.082	-90.24	166.239	-18.95	-90.395	-113.551	-44.569	-51.189	99.61	-11.248	-33.102	-54.363	-6.053	-51.557	95.529	-3.388	-84.055	-54.941	51	24	25	51	49	DINSOK	-33.272	-48.75	-39.3475	-11.594	14.9302	21.8757	17.6565	5.2026	36.8059
DINSOK01	39	23	16	7	DINSOK01	16-23	OC(=O)c1cccc(O)c1.c1ccc2nc3ccccc3cc2c1	OC(=O)c1cccc(O)c1	c1ccc2nc3ccccc3cc2c1	-225.05	-136.669	-247.564	466.42	-39.555	-214.145	-225.054	-91	-146.984	278.147	-27.329	-96.436	-119.391	-36.831	-44.166	83.837	-9.16	-31.496	-48.64	-8.838	-56.415	104.436	-3.066	-86.213	-57.023	53	22	25	53	47	DINSOK01	-31.829	-50.67	-51.742	-23.048	14.1431	22.515	22.9913	10.2413	36.6581
DIPHUH	41	24	17	7	DIPHUH	17-24	CN1C=NC2=C1C(=O)N(C)C(=O)N2C.OC(=O)c1ccc(Cl)c(c1)N(=O)=O	CN1C=NC2=C1C(=O)N(C)C(=O)N2C	OC(=O)c1ccc(Cl)c(c1)N(=O)=O	-242.41	-116.08	-176.627	328.239	-36.607	-213.866	-242.421	-74.634	-117.718	220.292	-22.702	-98.376	-118.023	-14.366	-23.26	44.094	-4.347	-48.121	-47.44	-27.08	-35.649	63.853	-9.558	-67.369	-76.958	49	20	32	49	52	DIPHUH	0	-51.693	-92.628	-25.62	0	21.3246	38.2113	10.5689	21.3246
DIPHUH01	41	24	17	7	DIPHUH01	17-24	CN1C=NC2=C1C(=O)N(C)C(=O)N2C.OC(=O)c1ccc(Cl)c(c1)N(=O)=O	CN1C=NC2=C1C(=O)N(C)C(=O)N2C	OC(=O)c1ccc(Cl)c(c1)N(=O)=O	-244.96	-118.881	-167.87	312.62	-37.427	-207.818	-244.962	-101.51	-124.521	232.628	-29.145	-117.425	-164.378	-4.753	-21.442	40.195	-2.782	-37.89	-28.498	-12.618	-21.908	39.797	-5.5	-52.503	-52.086	67	12	21	67	33	DIPHUH01	0	-48.69	-53.149	-59.848	0	19.8767	21.697	24.4317	19.8767
DIPJAQ	42	21	21	0	DIPJAQ	21-21	CN1C(=O)N(C)C2=C(NC=N2)C1=O.CC(=O)Oc1ccccc1C(O)=O	CN1C(=O)N(C)C2=C(NC=N2)C1=O	CC(=O)Oc1ccccc1C(O)=O	-260.57	-128.739	-165.142	307.423	-37.653	-211.853	-260.57	-105.569	-123.139	230.859	-30.352	-123.393	-174.987	-14.568	-23.327	42.466	-3.562	-47.859	-47.888	-8.602	-18.676	34.099	-3.739	-40.601	-37.695	67	18	14	67	32	DIPJAQ	0	-65.931	-36.2755	-51.727	0	25.3026	13.9216	19.8515	25.3026
DIPRAY	73	70	3	67	DIPRAY	70-3	S=C=S.S1C(Sc2ccccc12)=C1C(=C2Sc3ccccc3S2)C(=C2Sc3ccccc3S2)C(=C2Sc3ccccc3S2)C1=C1Sc2ccccc2S1	S=C=S	S1C(Sc2ccccc12)=C1C(=C2Sc3ccccc3S2)C(=C2Sc3ccccc3S2)C(=C2Sc3ccccc3S2)C1=C1Sc2ccccc2S1	-279.89	-97.411	-432.502	739.031	-16.854	-406.253	-279.891	-23.708	-123.057	209.832	-1.856	-75.506	-38.593	-72.222	-302.094	516.466	-14.994	-326.989	-239.781	-1.481	-7.35	12.732	-0.004	-3.758	-1.516	14	86	1	14	87	DIPRAY	0	0	-206.68	-19.061	0	0	73.8435	6.81018	0
DISBUC	95	74	21	53	DISBUC	74-21	O=C(NC(c1ccccc1)(c1ccccc1)c1ccccc1)NC(c1ccccc1)(c1ccccc1)c1ccccc1.CCOC(=O)CNC(C)=O	O=C(NC(c1ccccc1)(c1ccccc1)c1ccccc1)NC(c1ccccc1)(c1ccccc1)c1ccccc1	CCOC(=O)CNC(C)=O	-342.76	-148.304	-356.4	635.422	-44.606	-373.573	-342.755	-114.454	-214.703	385.788	-38.419	-180.923	-201.302	-31.855	-137.366	242.291	-5.779	-184.85	-134.108	-1.996	-4.331	7.342	-0.408	-7.8	-7.346	59	39	2	59	41	DISBUC	0	-162.01	-106.571	-6.696	0	47.2663	31.092	1.95355	47.2663
DITHUK	30	17	13	4	DITHUK	13-17	Oc1c(Cl)c(Cl)c(Cl)c(Cl)c1Cl.Cc1ccncc1C	Oc1c(Cl)c(Cl)c(Cl)c(Cl)c1Cl	Cc1ccncc1C	-174.46	-87.697	-222.645	394.141	-19.372	-199.052	-174.46	-64.596	-117.762	212.61	-15.197	-78.632	-89.43	-15.694	-83.199	143.214	-1.255	-76.899	-47.415	-7.407	-21.684	38.316	-2.92	-43.521	-37.616	51	27	22	51	49	DITHUK	0	0	-58.468	-22.782	0	0	33.5137	13.0586	0
DITJAS	30	17	13	4	DITJAS	13-17	Cc1cccnc1C.Oc1c(Cl)c(Cl)c(Cl)c(Cl)c1Cl	Cc1cccnc1C	Oc1c(Cl)c(Cl)c(Cl)c(Cl)c1Cl	-177.8	-106.976	-251.593	451.757	-24.551	-195.42	-177.807	-86.707	-155.051	284.461	-21.634	-97.238	-112.423	-14.17	-78.888	135.534	-1.278	-65.803	-38.243	-6.098	-17.653	31.763	-1.639	-32.379	-27.14	63	22	15	63	37	DITJAS	0	-54.545	-44.743	-36.995	0	30.6777	25.1648	20.8071	30.6777
DITJEW	30	17	13	4	DITJEW	13-17	Oc1c(Cl)c(Cl)c(Cl)c(Cl)c1Cl.Cc1cccc(C)n1	Oc1c(Cl)c(Cl)c(Cl)c(Cl)c1Cl	Cc1cccc(C)n1	-184.82	-111.183	-260.417	468.427	-25.374	-203.215	-184.816	-94.356	-189.143	346.045	-23.543	-113.542	-119.145	-10.836	-49.032	83.775	-0.844	-54.771	-38.317	-5.991	-22.242	38.606	-0.986	-34.902	-27.354	64	21	15	64	36	DITJEW	0	-56.162	-49.4925	-49.824	0	30.3874	26.7788	26.9581	30.3874
DIVTAD	35	18	17	1	DIVTAD	17-18	Nc1ccc(cc1)C(O)=O.CN1CCN(C)C1=O	Nc1ccc(cc1)C(O)=O	CN1CCN(C)C1=O	-212.1	-98.037	-122.484	222.979	-36.556	-164.767	-212.101	-60.434	-88.296	161.672	-24.132	-114.344	-136.003	-30.639	-25.173	45.748	-9.146	-29.176	-51.854	-6.965	-9.016	15.559	-3.279	-21.247	-24.245	64	24	11	64	35	DIVTAD	-48.687	-41.047	0	-49.938	22.9547	19.3527	0	23.5446	42.3074
DIWTOU	60	30	30	0	DIWTOU	30-30	Oc1cc(nc(c1)c1ccccn1)c1ccccn1.O=C1C=C(NC(=C1)c1ccccn1)c1ccccn1	Oc1cc(nc(c1)c1ccccn1)c1ccccn1	O=C1C=C(NC(=C1)c1ccccn1)c1ccccn1	-328	-147.038	-271.839	502.244	-54.301	-315.417	-328.009	-130.96	-197.334	365.02	-41.584	-167.709	-211.705	-5.752	-30.05	53.786	-3.596	-64.825	-50.542	-10.326	-44.455	83.438	-9.121	-82.883	-65.762	65	15	20	65	35	DIWTOU	0	-61.663	-54.2075	-121.778	0	18.7997	16.5267	37.1274	18.7997
DIYWAK	97	89	8	81	DIYWAK	89-8	Cc1ccc(cc1)S(=O)(=O)N1CCCC1C(=O)N1CCN(CC1)C(=O)C1CN(CCN1C(=O)OC(C)(C)C)C(C)(C)C.ClCCCl	Cc1ccc(cc1)S(=O)(=O)N1CCCC1C(=O)N1CCN(CC1)C(=O)C1CN(CCN1C(=O)OC(C)(C)C)C(C)(C)C	ClCCCl	-328.06	-97.333	-181.245	316.334	-47.667	-313.877	-328.061	-25.14	-65.17	112.641	-11.821	-81.58	-77.045	-68.238	-112.712	197.958	-35.195	-227.925	-244.009	-3.955	-3.363	5.735	-0.651	-4.372	-7.007	23	74	2	23	76	DIYWAK	0	0	-170.23	0	0	0	51.8899	0	0
DIYYOB	55	29	26	3	DIYYOB	29-26	CC(C)(C)c1cc(O)ccc1O.CCN1C=C(C(O)=O)C(=O)c2ccc(C)nc12	CC(C)(C)c1cc(O)ccc1O	CCN1C=C(C(O)=O)C(=O)c2ccc(C)nc12	-267.61	-125.122	-206.032	380.342	-43.931	-241.719	-267.61	-71.689	-110.948	202.612	-26.464	-126.582	-148.98	-20.245	-50.072	93.715	-8.949	-82.306	-72.74	-33.189	-45.012	84.015	-8.518	-32.831	-45.89	56	27	17	56	44	DIYYOB	-32.835	-33.124	-69.9445	-72.976	12.2697	12.3777	26.1367	27.2695	24.6474
DIYYUH	56	29	27	2	DIYYUH	29-27	CCN1C=C(C(O)=O)C(=O)c2ccc(C)nc12.CCCOC(=O)c1cc(O)c(O)c(O)c1	CCN1C=C(C(O)=O)C(=O)c2ccc(C)nc12	CCCOC(=O)c1cc(O)c(O)c(O)c1	-328.87	-169.257	-278.748	515.516	-54.307	-293.954	-328.872	-56.526	-147.071	269.258	-21.738	-213.899	-186.65	-30.52	-28.096	50.112	-14.224	-43.531	-67.099	-82.211	-103.58	196.146	-18.345	-36.524	-75.124	57	20	23	57	43	DIYYUH	-56.8585	-21.476	-45.984	-114.475	17.2891	6.53024	13.9824	34.8086	23.8193
DIYZES	52	29	23	6	DIYZES	23-29	CCN1C=C(C(O)=O)C(=O)c2ccc(C)nc12.Oc1ccccc1c1ccccc1	CCN1C=C(C(O)=O)C(=O)c2ccc(C)nc12	Oc1ccccc1c1ccccc1	-258.8	-119.846	-212.675	390.164	-46.884	-237.749	-258.8	-76.741	-109.358	203.613	-24.879	-73.601	-105.415	-4.634	-43.86	77.754	-2.443	-62.092	-39.842	-38.472	-59.458	108.796	-19.562	-102.056	-113.543	41	15	44	41	59	DIYZES	0	-41.518	-114.049	-23.998	0	16.0425	44.0684	9.2728	16.0425
DIZTIP	70	63	7	56	DIZTIP	63-7	C1COc2ccccc2Oc2ccccc2Oc2ccccc2OCCOCc2cccc(CO1)n2.CN(=O)=O	C1COc2ccccc2Oc2ccccc2Oc2ccccc2OCCOCc2cccc(CO1)n2	CN(=O)=O	-278.7	-114.281	-250.048	444.359	-31.231	-292.591	-278.701	-56.953	-91.236	164.84	-16.431	-81.255	-97.67	-54.708	-158.812	279.519	-14.715	-211.085	-177.976	-2.62	0	0	-0.085	-0.251	-3.055	35	64	1	35	65	DIZTIP	0	0	-143.389	-64.34	0	0	51.4492	23.0858	0
DMAFBZ01	32	20	12	8	DMAFBZ01	12-20	Fc1c(F)c(F)c(F)c(F)c1F.CN(C)c1ccccc1	Fc1c(F)c(F)c(F)c(F)c1F	CN(C)c1ccccc1	-148.15	-31.939	-89.264	167.103	-8.113	-179.674	-148.155	-30.364	-81.332	152.846	-7.081	-139.334	-114.503	-0.141	-0.454	1.315	-0.142	-14.66	-12.489	-1.434	-7.477	12.942	-0.89	-25.68	-21.163	77	8	14	77	22	DMAFBZ01	0	0	0	-75.635	0	0	0	51.053	0
DMPTCN	38	22	16	6	DMPTCN	16-22	N#Cc1cc(C#N)c(cc1C#N)C#N.CN(C)c1ccc(N)cc1	N#Cc1cc(C#N)c(cc1C#N)C#N	CN(C)c1ccc(N)cc1	-226.06	-98.541	-155.565	286.586	-32.618	-205.155	-226.047	-66.092	-134.521	247.391	-24.785	-152.638	-151.415	-32.503	-17.502	33.037	-7.11	-31.253	-57.25	0.053	-3.542	6.158	-0.722	-21.264	-17.381	67	25	8	67	33	DMPTCN	0	0	-13.4085	-119.831	0	0	5.93139	53.0085	0
DOCWUN	42	26	16	10	DOCWUN	26-16	Cc1cccnc1N.CC1=CC=CN(C1=O)C(=NO)C(C)=NO	Cc1cccnc1N	CC1=CC=CN(C1=O)C(=NO)C(C)=NO	-245.03	-156.237	-215.75	402.314	-44.008	-186.63	-245.028	-105.507	-152.359	283.735	-30.298	-109.585	-148.243	-46.936	-46.559	87.546	-11.898	-52.032	-78.42	-3.794	-16.832	31.033	-1.812	-25.014	-18.364	61	32	7	61	39	DOCWUN	-42.048	-81.108	-14.013	-13.234	17.1603	33.1013	5.71889	5.40097	50.2616
DOFJUD	67	52	15	37	DOFJUD	52-15	CC(=O)N1CC2(CN(CC(C1)(c1ccccc1)C2=O)C(C)=O)c1ccccc1.CCCCO	CC(=O)N1CC2(CN(CC(C1)(c1ccccc1)C2=O)C(C)=O)c1ccccc1	CCCCO	-187.76	-51.211	-227.934	404.383	-29.952	-253.149	-187.748	-0.122	-115.557	205.048	-14.745	-107.444	-49.316	-50.823	-111.591	197.952	-15.075	-140.914	-134.251	-0.266	-0.786	1.383	-0.133	-4.792	-4.18	26	72	2	26	74	DOFJUD	0	0	-107.08	-6.912	0	0	57.0303	3.6813	0
DOGBAF	48	33	15	18	DOGBAF	33-15	CC1=NC=C(N1CCOC(=O)c1ccccc1)N(=O)=O.OC(=O)c1ccccc1	CC1=NC=C(N1CCOC(=O)c1ccccc1)N(=O)=O	OC(=O)c1ccccc1	-248.19	-141.068	-220.248	410.159	-40.997	-213.619	-248.194	-121.234	-169.405	316.537	-32.028	-102.319	-150.089	-18.516	-40.926	75.602	-8.011	-89.615	-82.121	-1.317	-9.918	18.02	-0.957	-21.684	-15.984	60	33	6	60	39	DOGBAF	0	-54.745	-64.907	-23.144	0	22.0577	26.1521	9.32511	22.0577
DOGBEJ	52	33	19	14	DOGBEJ	33-19	Oc1ccc2ccccc2c1.CC1=NC=C(N1CCOC(=O)c1ccccc1)N(=O)=O	Oc1ccc2ccccc2c1	CC1=NC=C(N1CCOC(=O)c1ccccc1)N(=O)=O	-250.31	-111.536	-183.346	337.107	-32.784	-233.222	-250.311	-76.022	-123.763	227.833	-21.485	-127.003	-142.592	-29.603	-47.492	87.411	-9.931	-84.517	-87.593	-5.91	-12.091	21.863	-1.368	-21.702	-20.127	57	35	8	57	43	DOGBEJ	0	-40.943	-66.619	-62.061	0	16.3569	26.6146	24.7937	16.3569
DOGBIN	52	33	19	14	DOGBIN	33-19	CC1=NC=C(N1CCOC(=O)c1ccccc1)N(=O)=O.COc1ccc(cc1)C(O)=O	CC1=NC=C(N1CCOC(=O)c1ccccc1)N(=O)=O	COc1ccc(cc1)C(O)=O	-273.4	-114.7	-174.707	322.61	-34.219	-250.545	-273.398	-87.387	-121.674	226.917	-23.858	-143.266	-169.795	-19.649	-42.999	78.03	-7.462	-84.865	-78.553	-7.663	-10.035	17.664	-2.898	-22.415	-25.05	62	29	9	62	38	DOGBIN	0	-46.601	-61.2185	-37.661	0	17.045	22.3916	13.7751	17.045
DOGBOT	52	33	19	14	DOGBOT	33-19	OC(=O)c1cc(cc(c1)N(=O)=O)N(=O)=O.CC1=NC=C(N1CCOC(=O)c1ccccc1)N(=O)=O	OC(=O)c1cc(cc(c1)N(=O)=O)N(=O)=O	CC1=NC=C(N1CCOC(=O)c1ccccc1)N(=O)=O	-292.53	-168.577	-266.3	503.141	-50.229	-256.582	-292.534	-103.469	-147.902	281.16	-30.565	-66.073	-107.233	-31.484	-67.188	124.63	-12.009	-116.996	-108.573	-33.624	-51.21	97.351	-7.654	-73.513	-76.728	37	37	26	37	63	DOGBOT	0	-59.192	-117.964	-15.996	0	20.2345	40.3254	5.46816	20.2345
DOGBUZ	50	33	17	16	DOGBUZ	33-17	CC1=NC=C(N1CCOC(=O)c1ccccc1)N(=O)=O.Nc1cccc(c1)C(O)=O	CC1=NC=C(N1CCOC(=O)c1ccccc1)N(=O)=O	Nc1cccc(c1)C(O)=O	-264.18	-157.503	-227.27	420.419	-42.557	-212.972	-264.177	-110.792	-166.193	307.664	-27.803	-111.626	-147.53	-29.01	-44.287	82.412	-9.462	-83.798	-87.1	-17.702	-16.79	30.343	-5.292	-17.548	-29.546	56	33	11	56	44	DOGBUZ	-18.601	-68.738	-71.1185	-32.429	7.04103	26.0194	26.9205	12.2753	33.0604
DOGCAG	49	33	16	17	DOGCAG	33-16	CC1=NC=C(N1CCOC(=O)c1ccccc1)N(=O)=O.OC(=O)c1ccccc1O	CC1=NC=C(N1CCOC(=O)c1ccccc1)N(=O)=O	OC(=O)c1ccccc1O	-247.92	-127	-205.496	383.654	-36.183	-226.123	-247.916	-91.668	-134.52	252.698	-24.097	-89.835	-119.982	-31.086	-53.338	98.017	-10.339	-100.764	-100.667	-4.246	-17.638	32.938	-1.747	-35.523	-27.267	48	41	11	48	52	DOGCAG	0	-48.628	-68.5965	-49.396	0	19.6144	27.6688	19.9242	19.6144
DOGCEK	51	33	18	15	DOGCEK	33-18	OC(=O)c1cccc(c1)C(O)=O.CC1=NC=C(N1CCOC(=O)c1ccccc1)N(=O)=O	OC(=O)c1cccc(c1)C(O)=O	CC1=NC=C(N1CCOC(=O)c1ccccc1)N(=O)=O	-294.66	-191.554	-282.186	530.702	-54.007	-236.164	-294.65	-81.356	-114.61	215.136	-23.371	-82.743	-113.279	-29.806	-53.366	97.231	-9.808	-104.442	-102.621	-80.393	-114.21	218.335	-20.828	-48.98	-78.75	38	35	27	38	62	DOGCEK	-39.162	-50.789	-59.853	-35.928	13.2906	17.2365	20.3126	12.193	30.527
DOGQEV	78	42	36	6	DOGQEV	36-42	CCOC(=O)C12CCC(NC1=O)(C(=O)N2)C(=O)OCC.CCCOC(=O)C12CCC(NC1=O)(C(=O)N2)C(=O)OCCC	CCOC(=O)C12CCC(NC1=O)(C(=O)N2)C(=O)OCC	CCCOC(=O)C12CCC(NC1=O)(C(=O)N2)C(=O)OCCC	-340.31	-127.885	-195.947	357.411	-57.089	-301.541	-340.308	-101.775	-137.852	254.096	-45.793	-176.514	-223.399	-11.858	-17.859	32.537	-5.045	-51.19	-51.779	-14.252	-40.236	70.778	-6.251	-73.837	-65.13	66	15	19	66	34	DOGQEV	0	-117.583	-72.743	0	0	34.5517	21.3755	0	34.5517
DOLCAJ	40	20	20	0	DOLCAJ	20-20	NC1=NC(=NN1)c1ccccc1.NC1=NNC(=N1)c1ccccc1	NC1=NC(=NN1)c1ccccc1	NC1=NNC(=N1)c1ccccc1	-295.69	-172.126	-247.683	452.266	-52.219	-231.306	-295.683	-34.135	-65.159	115.637	-13.482	-88.619	-92.058	-71.731	-96.937	179.068	-23.091	-76.913	-109.172	-66.261	-85.587	157.56	-15.646	-65.774	-94.453	31	37	32	31	69	DOLCAJ	-129.123	-19.723	-41.9985	-34.102	43.6682	6.67016	14.2036	11.533	50.3384
DOLXOT	82	66	16	50	DOLXOT	66-16	Oc1c(Cl)c(Cl)c(O)c(C#N)c1C#N.CC1=NN(C(=C1)C)C(N1N=C(C)C=C1C)=C1NC(C=C1)=C(N1N=C(C)C=C1C)N1N=C(C)C=C1C	Oc1c(Cl)c(Cl)c(O)c(C#N)c1C#N	CC1=NN(C(=C1)C)C(N1N=C(C)C=C1C)=C1NC(C=C1)=C(N1N=C(C)C=C1C)N1N=C(C)C=C1C	-388.15	-218.064	-376.329	699.427	-67.357	-352.932	-388.152	-199.314	-303.754	574.068	-61.168	-205.521	-267.985	-14.8	-64.964	112.274	-5.792	-140.001	-112.624	-3.95	-7.61	13.084	-0.397	-7.41	-7.544	69	29	2	69	31	DOLXOT	0	-173.745	-96.061	-49.789	0	44.7623	24.7484	12.8273	44.7623
DOMHAQ	41	24	17	7	DOMHAQ	24-17	Nc1ccc(cc1)C(O)=O.CC1=NC=C(N1CC(O)CCl)N(=O)=O	Nc1ccc(cc1)C(O)=O	CC1=NC=C(N1CC(O)CCl)N(=O)=O	-268.66	-185.448	-292.556	544.582	-54.966	-215.432	-268.669	-162.856	-263.461	492.308	-45.723	-160.439	-204.371	-10.155	-27.84	49.852	-6.629	-41.436	-38.126	-12.437	-1.254	2.423	-2.613	-13.557	-26.172	76	14	10	76	24	DOMHAQ	0	-114.486	-14.884	-85.931	0	42.6137	5.54009	31.985	42.6137
DOMHEU	40	24	16	8	DOMHEU	24-16	CC1=NC=C(N1CC(O)CCl)N(=O)=O.OC(=O)c1ccc(O)cc1	CC1=NC=C(N1CC(O)CCl)N(=O)=O	OC(=O)c1ccc(O)cc1	-261.39	-156.878	-228.244	424.412	-45.309	-210.342	-261.389	-147.119	-200.912	375.495	-37.311	-155.09	-210.367	-9.141	-26.743	47.65	-6.546	-42.882	-38.938	-0.619	-0.588	1.267	-1.452	-12.37	-12.084	80	15	5	80	20	DOMHEU	0	-113.348	-25.218	-75.418	0	43.3636	9.64765	28.8527	43.3636
DOPCUG	61	37	24	13	DOPCUG	37-24	CCCC(=O)Nc1cccc(NC(=O)CCC)n1.CCC1(C)CC(=O)NC(=O)C1	CCCC(=O)Nc1cccc(NC(=O)CCC)n1	CCC1(C)CC(=O)NC(=O)C1	-264.5	-114.319	-176.144	319.652	-37.913	-234.524	-264.504	-95.428	-128.499	235.628	-29.862	-132.93	-172.576	-11.031	-37.775	66.566	-5.159	-81.452	-68.627	-7.859	-9.87	17.458	-2.892	-20.142	-23.3	65	26	9	65	35	DOPCUG	0	-79.227	-26.7105	0	0	29.9535	10.0985	0	29.9535
DOPNAZ	38	21	17	4	DOPNAZ	21-17	OC(=O)c1cccc(O)c1O.CN1C(=O)N(C)C2=C(NC=N2)C1=O	OC(=O)c1cccc(O)c1O	CN1C(=O)N(C)C2=C(NC=N2)C1=O	-257.07	-152.777	-242.212	451.716	-39.749	-224.54	-257.066	-133.6	-208.446	389.481	-32.388	-147.687	-182	-18.299	-25.716	46.211	-6.148	-47.432	-52.543	-0.878	-8.05	16.024	-1.212	-29.422	-22.524	71	20	9	71	29	DOPNAZ	0	-91.811	-31.894	-55.476	0	35.7144	12.4067	21.5801	35.7144
DOPNED	38	21	17	4	DOPNED	21-17	OC(=O)c1ccc(O)cc1O.CN1C(=O)N(C)C2=C(NC=N2)C1=O	OC(=O)c1ccc(O)cc1O	CN1C(=O)N(C)C2=C(NC=N2)C1=O	-270.04	-155.736	-217.656	407.501	-42.602	-219.479	-270.045	-139.644	-195.55	366.242	-35.14	-154.325	-202.597	-14.032	-17.25	31.833	-5.692	-42.942	-47.438	-2.061	-4.856	9.426	-1.769	-22.211	-20.01	75	18	7	75	25	DOPNED	0	-106.791	-26.768	-73.177	0	39.5464	9.91261	27.0986	39.5464
DOQZAN	159	131	28	103	DOQZAN	131-28	N#CCCCCCCCCC#N.COc1cc2Cc3cc(OC)c(Cc4cc(OCCSc5ccncc5)c(Cc5cc(OC)c(Cc6cc(OC)c(Cc1cc2OC)cc6OC)cc5OC)cc4OCCSc1ccncc1)cc3OC	N#CCCCCCCCCC#N	COc1cc2Cc3cc(OC)c(Cc4cc(OCCSc5ccncc5)c(Cc5cc(OC)c(Cc6cc(OC)c(Cc1cc2OC)cc6OC)cc5OC)cc4OCCSc1ccncc1)cc3OC	-533.06	-125.221	-347.752	605.996	-54.217	-597.227	-533.052	-60.585	-121.671	213.115	-28.998	-223.779	-223.892	-54.879	-222.701	386.558	-23.157	-365.178	-291.938	-9.756	-3.381	6.324	-2.062	-8.27	-17.222	42	55	3	42	58	DOQZAN	0	0	-265.838	-159.019	0	0	49.8702	29.8314	0
DORHIE	62	47	15	32	DORHIE	47-15	Cc1cccc(n1)C1=NN2CCCC2=C1c1ccnc2ccc(cc12)C(N)=O.CCCCO	Cc1cccc(n1)C1=NN2CCCC2=C1c1ccnc2ccc(cc12)C(N)=O	CCCCO	-303.27	-151.247	-233.567	421.519	-48.415	-256.784	-303.269	-83.542	-127.584	232.109	-25.384	-110.092	-138.429	-66.908	-104.705	187.172	-22.815	-142.15	-160.469	-0.798	-1.278	2.238	-0.216	-4.541	-4.371	46	53	1	46	54	DORHIE	-30.268	-81.296	-96.714	0	9.98055	26.8065	31.8904	0	36.787
DORHUQ	65	47	18	29	DORHUQ	18-47	Cc1cccc(n1)C1=NN2CCCC2=C1c1ccnc2ccc(cc12)C(N)=O.CC(C)CCO	Cc1cccc(n1)C1=NN2CCCC2=C1c1ccnc2ccc(cc12)C(N)=O	CC(C)CCO	-314.25	-151.328	-245.448	440.152	-49.9	-272.847	-314.253	-84.813	-139.812	252.345	-26.621	-128.489	-151.752	-0.754	-2.333	4.061	-0.322	-6.403	-5.545	-65.762	-103.302	183.747	-22.958	-137.955	-156.956	48	2	50	48	52	DORHUQ	-29.5825	-84.217	-101.209	-21.356	9.41368	26.7994	32.2065	6.79586	36.213
DORJIG	62	47	15	32	DORJIG	47-15	Cc1cccc(n1)C1=NN2CCCC2=C1c1ccnc2ccc(cc12)C(N)=O.C1COCCN1	Cc1cccc(n1)C1=NN2CCCC2=C1c1ccnc2ccc(cc12)C(N)=O	C1COCCN1	-293.13	-128.343	-225.83	403.442	-44.914	-268.604	-293.127	-30.856	-70.562	124.244	-12.349	-106.926	-101.713	-97.065	-153.82	276.776	-32.366	-156.136	-186.593	-0.422	-1.448	2.422	-0.2	-5.542	-4.821	35	64	2	35	66	DORJIG	-102.812	-20.118	-58.536	-15.75	35.074	6.86317	19.9693	5.37304	41.9372
DORJOM	60	47	13	34	DORJOM	13-47	CCC(C)=O.Cc1cccc(n1)C1=NN2CCCC2=C1c1ccnc2ccc(cc12)C(N)=O	CCC(C)=O	Cc1cccc(n1)C1=NN2CCCC2=C1c1ccnc2ccc(cc12)C(N)=O	-295.73	-114.243	-222.532	397.002	-44.626	-286.736	-295.724	-11.078	-40.722	71.718	-9.03	-87.121	-75.107	-6.378	-6.417	11.65	-1.686	-12.538	-15.677	-96.787	-175.392	313.633	-33.909	-187.076	-204.94	25	5	69	25	74	DORJOM	-96	0	-95.2055	-38.352	32.462	0	32.1934	12.9686	32.462
DORLAA	63	47	16	31	DORLAA	47-16	CC(=O)[OH][OH]C(C)=O.Cc1cccc(n1)C1=NN2CCCC2=C1c1ccnc2ccc(cc12)C(N)=O	CC(=O)[OH][OH]C(C)=O	Cc1cccc(n1)C1=NN2CCCC2=C1c1ccnc2ccc(cc12)C(N)=O	-315.47	-112.207	-239.523	428.644	-42.615	-323.976	-315.463	-20.671	-76.791	137.388	-10.124	-126.666	-102.216	-91.702	-162.732	291.256	-32.469	-196.536	-212.732	0.167	0	0.001	-0.023	-0.774	-0.515	32	67	0	32	67	DORLAA	-99.752	0	-93.1715	-79.617	31.6201	0	29.5342	25.2376	31.6201
DOSQEJ	53	42	11	31	DOSQEJ	42-11	C(N1C=CN=C1C1=NC=CN1Cc1ccccc1)c1ccccc1.OC(=O)CC(O)=O	C(N1C=CN=C1C1=NC=CN1Cc1ccccc1)c1ccccc1	OC(=O)CC(O)=O	-296.46	-199.272	-289.318	534.969	-55.681	-225.421	-296.459	-162.707	-205.395	383.883	-45.833	-84.462	-169.244	-28.592	-79.24	142.14	-7.944	-130.655	-111.035	-7.973	-4.683	8.946	-1.903	-10.305	-16.18	57	37	5	57	42	DOSQEJ	0	-121.196	-81.6775	-11.839	0	40.8811	27.5509	3.99346	40.8811
DOWTAM	38	23	15	8	DOWTAM	23-15	Oc1cccc(O)c1O.FC1=CN(C2CCCO2)C(=O)NC1=O	Oc1cccc(O)c1O	FC1=CN(C2CCCO2)C(=O)NC1=O	-251.28	-143.032	-202.965	377.663	-37.937	-206.585	-251.29	-71.521	-109.873	202.314	-20.879	-117.156	-135.987	-48.386	-65.247	122.102	-12.401	-63.515	-80.526	-23.124	-27.844	53.247	-4.657	-25.915	-34.776	54	32	14	54	46	DOWTAM	-36.8025	-52.545	-65.1085	-56.884	14.646	20.9109	25.9107	22.6377	35.5569
DOXDUR	38	23	15	8	DOXDUR	23-15	FC1=CN(C2CCCO2)C(=O)NC1=O.NC(=O)c1cccnc1	FC1=CN(C2CCCO2)C(=O)NC1=O	NC(=O)c1cccnc1	-254.86	-146.49	-208.692	388.102	-45.492	-203.414	-254.862	-87.179	-127.853	238.332	-24.039	-87.051	-117.52	-29.287	-51.16	94.476	-12.183	-77.397	-80.624	-30.024	-29.678	55.294	-9.27	-38.966	-56.717	46	32	22	46	54	DOXDUR	-33.091	-77.354	-57.154	-30.024	12.984	30.3516	22.4256	11.7806	43.3356
DOXFAZ	38	23	15	8	DOXFAZ	23-15	FC1=CN(C2CCCO2)C(=O)NC1=O.NC(=O)c1ccncc1	FC1=CN(C2CCCO2)C(=O)NC1=O	NC(=O)c1ccncc1	-263.13	-151.75	-227.059	422.053	-50.084	-213.673	-263.13	-87.147	-129.161	239.252	-27.423	-97.757	-129.56	-25.093	-39.884	73.907	-10.526	-69.909	-74.182	-39.511	-58.014	108.894	-12.135	-46.007	-59.388	49	28	23	49	51	DOXFAZ	-29.135	-71.457	-72.7905	-29.32	11.0725	27.1565	27.6633	11.1428	38.229
DOXFED	39	23	16	7	DOXFED	23-16	FC1=CN(C2CCCO2)C(=O)NC1=O.OC(=O)c1ccc(O)cc1	FC1=CN(C2CCCO2)C(=O)NC1=O	OC(=O)c1ccc(O)cc1	-262.78	-151.158	-201.141	377.556	-43.627	-206.284	-262.774	-112.48	-149.256	281.951	-32.116	-113.635	-159.683	-27.492	-32.246	59.002	-8.292	-58.475	-69.597	-11.186	-19.64	36.603	-3.22	-34.174	-33.493	61	26	13	61	39	DOXFED	0	-84.286	-68.355	-38.027	0	32.0747	26.0123	14.471	32.0747
DPHPZL	65	34	31	3	DPHPZL	31-34	O=C1NC(=O)C(N1)(c1ccccc1)c1ccccc1.CN(C)C1=C(C)N(C)N(c2ccc(Br)cc2)C1=O	O=C1NC(=O)C(N1)(c1ccccc1)c1ccccc1	CN(C)C1=C(C)N(C)N(c2ccc(Br)cc2)C1=O	-292.04	-122.95	-212.433	382.594	-38.742	-273.873	-292.042	-73.553	-139.562	250.307	-23.158	-170.848	-175.274	-35.056	-46.688	87.114	-10.284	-44.752	-58.672	-14.341	-26.183	45.173	-5.3	-58.274	-58.096	60	20	20	60	40	DPHPZL	-26.0245	-57.263	-62.5405	-73.025	8.91128	19.6079	21.415	25.0051	28.5192
DUCROJ	38	21	17	4	DUCROJ	17-21	OC(=O)c1cc(O)ccc1O.CN1C(=O)N(C)C2=C(NC=N2)C1=O	OC(=O)c1cc(O)ccc1O	CN1C(=O)N(C)C2=C(NC=N2)C1=O	-290.11	-215.463	-325.988	608.451	-55.189	-225.025	-290.113	-160.2	-270.095	503.555	-40.015	-176.178	-208.187	-9.031	-11.214	21.11	-2.6	-17.688	-20.766	-46.233	-44.679	83.786	-12.574	-31.159	-61.161	72	7	21	72	28	DUCROJ	-44.688	-93.345	0	-87.233	15.4038	32.1757	0	30.0689	47.5795
DUGGUH10	84	76	8	68	DUGGUH10	76-8	NC(N)=O.OC(=O)c1c2COCCOCCOCCOCCOCCOCCOCCOCCOCc1ccc2	NC(N)=O	OC(=O)c1c2COCCOCCOCCOCCOCCOCCOCCOCCOCc1ccc2	-433.78	-240.766	-338.311	613.91	-82.671	-331.058	-433.778	-168.341	-206.27	385.946	-53.648	-97.274	-191.397	-69.038	-132.041	227.964	-28.832	-233.417	-238.339	-3.387	0	0	-0.191	-0.368	-4.042	44	55	1	44	56	DUGGUH10	0	-159.417	-183.928	0	0	36.7507	42.4011	0	36.7507
DUGRIG	62	46	16	30	DUGRIG	46-16	CC(C)N(C(C)C)C(=O)C(=O)N(C(C)C)C(C)C.Cc1cccc(O)c1	CC(C)N(C(C)C)C(=O)C(=O)N(C(C)C)C(C)C	Cc1cccc(O)c1	-166.24	-29.335	-85.017	152.255	-20.851	-185.255	-166.24	-15.266	-64.972	116.738	-14.298	-112.882	-93.049	-13.587	-19.34	34.28	-6.374	-66.088	-67.402	-0.482	-0.705	1.237	-0.178	-6.284	-5.789	56	41	3	56	44	DUGRIG	0	0	0	-40.951	0	0	0	24.6337	0
DUGZEL	82	64	18	46	DUGZEL	64-18	O=N(=O)c1cc(cc(c1)N(=O)=O)N(=O)=O.COc1cc(cc(OC)c1O)C12CC3CC(C1)CC(C3)(C2)c1cc(OC)c(O)c(OC)c1	O=N(=O)c1cc(cc(c1)N(=O)=O)N(=O)=O	COc1cc(cc(OC)c1O)C12CC3CC(C1)CC(C3)(C2)c1cc(OC)c(O)c(OC)c1	-334.28	-108.324	-239.52	436.535	-38.119	-359.702	-334.283	-85.453	-172.208	319.426	-26.418	-207.841	-199.956	-17.131	-61.94	106.112	-9.918	-136.943	-117.42	-5.74	-5.372	10.996	-1.782	-14.918	-16.908	60	35	5	60	40	DUGZEL	0	-20.484	-55.799	-160.894	0	6.1278	16.6923	48.1315	6.1278
DUJLOJ	57	39	18	21	DUJLOJ	39-18	Cc1ccc(C)cc1.Oc1ccc(cc1)C(c1ccc(O)cc1)c1cccc(c1)N(=O)=O	Cc1ccc(C)cc1	Oc1ccc(cc1)C(c1ccc(O)cc1)c1cccc(c1)N(=O)=O	-234.01	-84.274	-126.333	230.154	-23.691	-219.923	-234.014	-18.167	-53.719	95.457	-5.674	-128.048	-109.127	-65.986	-72.415	134.347	-17.962	-86.31	-119.964	-0.12	-0.199	0.35	-0.056	-5.566	-4.923	47	51	2	47	53	DUJLOJ	-52.037	0	-18.71	-90.375	22.2371	0	7.99538	38.6201	22.2371
DUJXEN	68	52	16	36	DUJXEN	52-16	Fc1ccc(cc1)C(=O)CCCN1CCC(CC1)N1C(=O)Nc2ccccc12.OCc1ccccc1	Fc1ccc(cc1)C(=O)CCCN1CCC(CC1)N1C(=O)Nc2ccccc12	OCc1ccccc1	-300.25	-156.989	-255.503	468.784	-45.987	-266.4	-300.246	-118.971	-184.799	340.649	-29.797	-114.291	-151.09	-35.813	-66.393	120.031	-15.585	-137.385	-135.898	-2.205	-4.311	8.104	-0.605	-14.724	-13.258	50	45	4	50	49	DUJXEN	0	-99.151	-41.317	-22.894	0	33.0228	13.7609	7.62498	33.0228
DUJYUE	119	102	17	85	DUJYUE	102-17	COc1cc(C)c(c(C)c1)c1cc(cc(c1)c1c(C)cc(OC)cc1C)c1cc(cc(c1)c1c(C)cc(OC)cc1C)c1c(C)cc(OC)cc1C.O=C1CCCCC1	COc1cc(C)c(c(C)c1)c1cc(cc(c1)c1c(C)cc(OC)cc1C)c1cc(cc(c1)c1c(C)cc(OC)cc1C)c1c(C)cc(OC)cc1C	O=C1CCCCC1	-369.3	-70.293	-224.233	389.967	-23.043	-436.734	-369.3	-27.813	-87.264	150.286	-10.348	-143.13	-122.769	-42.255	-136.963	239.663	-12.368	-292.304	-244.927	-0.225	-0.006	0.018	-0.328	-1.3	-1.604	33	66	0	33	66	DUJYUE	0	0	-198.793	-68.369	0	0	53.8297	18.5131	0
DUKKID	77	56	21	35	DUKKID	56-21	CC(C)OC(C)C.CC12CC(c3ccc(F)cc3)C3=C4CCC(=O)C=C4CCC3C1CCC2(O)C#C	CC(C)OC(C)C	CC12CC(c3ccc(F)cc3)C3=C4CCC(=O)C=C4CCC3C1CCC2(O)C#C	-207.83	-70.301	-163.693	293.304	-23.266	-225.482	-207.831	-18.044	-71.939	126.116	-4.462	-106.051	-81.264	-51.605	-89.66	163.562	-18.723	-113.26	-121.389	-0.652	-2.094	3.626	-0.081	-6.171	-5.178	39	58	2	39	60	DUKKID	-34.569	0	0	-43.825	16.6333	0	0	21.0869	16.6333
DULJEA	56	28	28	0	DULJEA	28-28	CC1=CC(=NN1)NC(C)=C1CCOC1=O.CC1=NN2C(=O)C(=C(C)NC2=C1)CCO	CC1=CC(=NN1)NC(C)=C1CCOC1=O	CC1=NN2C(=O)C(=C(C)NC2=C1)CCO	-380.03	-204.131	-298.934	541.932	-80.268	-292.72	-380.024	-98.452	-131.047	240.842	-41.881	-98.866	-153.359	-71.969	-92.198	168.428	-24.97	-91.862	-127.468	-33.71	-75.688	132.662	-13.418	-101.992	-99.196	40	34	26	40	60	DULJEA	-45.886	-96.864	-143.066	-13.205	12.0743	25.4885	37.646	3.47473	37.5628
DUTDUR	81	74	7	67	DUTDUR	74-7	COc1c2COCCOCCOCc3cc(C)cc(c3OC)c3cc(cc(n3)c1cc(C)c2)c1ccccc1.N#CCC#N	COc1c2COCCOCCOCc3cc(C)cc(c3OC)c3cc(cc(n3)c1cc(C)c2)c1ccccc1	N#CCC#N	-336.03	-123.283	-212.819	374.609	-41.646	-315.581	-336.023	-77.05	-77.086	138.886	-28.334	-84.871	-138.159	-38.279	-130.144	224.9	-12.044	-224.12	-186.01	-7.954	-5.589	10.823	-1.268	-6.591	-11.854	41	55	4	41	59	DUTDUR	0	0	-133.887	-108.135	0	0	39.8438	32.1802	0
DUTKIN	80	66	14	52	DUTKIN	14-66	Cc1ccncc1.OC1(c2ccccc2c2ccccc12)c1ccccc1c1ccccc1C1(O)c2ccccc2c2ccccc12	Cc1ccncc1	OC1(c2ccccc2c2ccccc12)c1ccccc1c1ccccc1C1(O)c2ccccc2c2ccccc12	-278.73	-102.698	-216.901	390.962	-29.129	-294.116	-278.731	-81.08	-147.416	269.437	-21.613	-132.52	-141.746	-0.15	0	0	-0.107	-1.144	-1.233	-21.467	-69.485	121.525	-7.409	-160.453	-135.751	51	0	49	51	49	DUTKIN	0	-60.958	-79.876	-64.869	0	21.8699	28.6571	23.2731	21.8699
DUTSOB	43	28	15	13	DUTSOB	15-28	OC(=O)c1ccccc1.Cc1ccc2ccc3ccc(C)nc3c2n1	OC(=O)c1ccccc1	Cc1ccc2ccc3ccc(C)nc3c2n1	-222.57	-88.193	-159.252	286.819	-26.601	-216.388	-222.562	-63.941	-103.792	188.217	-18.544	-119.832	-133.527	-7.048	-8.356	15.184	-2.209	-17.436	-20.054	-17.204	-47.103	83.418	-5.848	-79.12	-68.981	60	9	31	60	40	DUTSOB	0	-52.771	-56.4765	-30.31	0	23.7098	25.3747	13.6182	23.7098
DUXZAX	29	21	8	13	DUXZAX	21-8	CN1C(=O)N(C)C2=C(NC=N2)C1=O.NC(N)=O	CN1C(=O)N(C)C2=C(NC=N2)C1=O	NC(N)=O	-261	-189.923	-223.279	416.561	-62.654	-152.965	-260.992	-130.694	-154.176	290.466	-44.173	-77.423	-154.116	-21.431	-34.718	62.327	-9.038	-67.477	-71.055	-37.798	-34.386	63.768	-9.443	-8.065	-35.821	59	27	14	59	41	DUXZAX	-29.6755	-121.405	-28.9785	0	11.3699	46.5153	11.1029	0	57.8852
DUYWEA	59	42	17	25	DUYWEA	42-17	COC(OC)c1cnc2C(=O)NC(=Nc2n1)NC(=O)C(C)(C)C.OC(=O)c1cccc(c1)N(=O)=O	COC(OC)c1cnc2C(=O)NC(=Nc2n1)NC(=O)C(C)(C)C	OC(=O)c1cccc(c1)N(=O)=O	-318.18	-147.287	-232.252	429.502	-50.604	-283.478	-318.173	-123.255	-145.949	271.048	-35.418	-125.602	-188.624	-23.606	-74.338	135.261	-14.012	-129.714	-110.642	-0.426	-11.966	23.193	-1.174	-28.163	-18.907	59	35	6	59	41	DUYWEA	0	-75.663	-98.3475	-79.762	0	23.7799	30.9094	25.0682	23.7799
DUYXAX	66	51	15	36	DUYXAX	51-15	CN(C)C(C)=O.CC(C)c1cc(Cl)c(C)c(Cc2c(C)c(Cl)cc(C(C)C)c2O)c1O	CN(C)C(C)=O	CC(C)c1cc(Cl)c(C)c(Cc2c(C)c(Cl)cc(C(C)C)c2O)c1O	-239.31	-77.647	-145.519	258.001	-30.429	-234.479	-239.31	-68.91	-88.37	158.895	-24.393	-111.898	-144.781	-9.472	-54.349	94.42	-5.263	-117.414	-91.399	0.735	-2.8	4.686	-0.773	-5.166	-3.131	60	38	1	60	39	DUYXAX	0	-49.913	-37.7935	-55.627	0	20.857	15.7927	23.2447	20.857
EADBAC	50	29	21	8	EADBAC	29-21	CC(C)C1(CC(Br)=C)C(=O)NC(=O)NC1=O.CCN1C=Nc2c(N)ncnc12	CC(C)C1(CC(Br)=C)C(=O)NC(=O)NC1=O	CCN1C=Nc2c(N)ncnc12	-276.58	-204.712	-337.068	618.775	-51.046	-225.514	-276.578	-181.98	-266.437	492.904	-42.576	-132.269	-199.2	-20.085	-49.712	87.426	-5.336	-54.206	-49.089	-2.647	-20.918	38.445	-3.134	-39.039	-28.289	72	18	10	72	28	EADBAC	0	-124.641	-56.322	-32.183	0	45.0651	20.3637	11.6361	45.0651
EADBAR10	46	25	21	4	EADBAR10	21-25	CCC1(CC)C(=O)NC(=O)NC1=O.CCN1C=Nc2c(N)ncnc12	CCC1(CC)C(=O)NC(=O)NC1=O	CCN1C=Nc2c(N)ncnc12	-275.37	-169.694	-256.807	473.776	-45.048	-225.823	-275.371	-155.044	-205.853	381.239	-37.578	-135.465	-201.358	0.534	-22.883	42.091	-3.262	-48.186	-31.945	-15.184	-28.071	50.446	-4.208	-42.172	-42.069	73	12	15	73	27	EADBAR10	0	-118.777	-48.7935	-22.615	0	43.1336	17.7193	8.21259	43.1336
EADIND	37	21	16	5	EADIND	21-16	CCN1[CH][N]c2c(N)ncnc12.N1C=Cc2ccccc12	CCN1[CH][N]c2c(N)ncnc12	N1C=Cc2ccccc12	-178.73	-74.012	-156.765	282.766	-22.755	-185.403	-178.724	-43.075	-86.373	153.119	-9.536	-89.968	-89.722	-30.932	-58.331	108.739	-11.838	-62.38	-64.65	-0.004	-12.061	20.908	-1.382	-33.055	-24.351	50	36	14	50	50	EADIND	-32.986	-30.395	-22.0055	-43.45	18.4558	17.0061	12.3121	24.3104	35.4619
EADPBA	31	21	10	11	EADPBA	21-10	O=C1NC(=O)C(=O)N1.CCN1C=Nc2c(N)ncnc12	O=C1NC(=O)C(=O)N1	CCN1C=Nc2c(N)ncnc12	-246.75	-166.299	-212.214	398.89	-48.89	-172.288	-246.75	-155.12	-177.636	334.71	-39.339	-112.86	-194.39	-17.744	-33.518	61.926	-7.839	-49.06	-49.745	6.566	-1.06	2.254	-1.711	-10.368	-2.615	79	20	1	79	21	EADPBA	-20.559	-107.443	0	-70.413	8.33191	43.5433	0	28.5362	51.8752
EBAEBH	41	21	20	1	EBAEBH	21-20	[H]1C(C)N21C(=NC1=C2N=CNC1=O)Br.CCN1C(=Nc2c(N)ncnc12)Br	[H]1C(C)N21C(=NC1=C2N=CNC1=O)Br	CCN1C(=Nc2c(N)ncnc12)Br	-265.26	-156.298	-296.33	532.423	-40.462	-247.934	-265.26	-106.029	-193.298	349.397	-25.819	-170.128	-182.931	-39.13	-67.389	122.436	-10.466	-40.844	-50.68	-11.139	-35.643	60.59	-4.177	-36.962	-31.65	69	19	12	69	31	EBAEBH	-30.305	-51.075	0	-76.044	11.4246	19.2547	0	28.6677	30.6793
EBALEB	46	26	20	6	EBALEB	26-20	C(Cc1ccncc1)c1ccncc1.Nc1cc(cc(c1)C(O)=O)C(O)=O	C(Cc1ccncc1)c1ccncc1	Nc1cc(cc(c1)C(O)=O)C(O)=O	-290.36	-187.505	-297.462	560.042	-55.851	-244.575	-290.364	-149.447	-248.424	469.93	-43.052	-167.92	-199.279	-6.717	-20.027	36.865	-3.859	-49.355	-42.534	-31.342	-29.011	53.248	-8.94	-27.299	-48.551	69	15	17	69	32	EBALEB	-37.508	-95.91	0	-48.415	12.9178	33.0314	0	16.6741	45.9492
EBEROV	25	14	11	3	EBEROV	14-11	Nc1ccc(Cl)cc1.OC(=O)CC(O)=O	Nc1ccc(Cl)cc1	OC(=O)CC(O)=O	-57.17	73.206	-270.929	534.01	-222.474	-152.096	-57.171	-10.949	-105.544	200.252	-18.226	-65.485	-23.589	-4.134	-27.31	48.116	-3.02	-45.259	-33.172	88.289	-138.076	285.642	-201.228	-41.353	-0.409	41	58	1	41	59	EBEROV	0	-16.785	-29.8325	0	0	29.3598	52.1821	0	29.3598
EBIBEW	65	53	12	41	EBIBEW	53-12	CN(C)CCOC1(CC2CCC1(C)C2(C)C)c1ccccc1.OC(=O)C=CC(O)=O	CN(C)CCOC1(CC2CCC1(C)C2(C)C)c1ccccc1	OC(=O)C=CC(O)=O	-155.51	-41.061	-224.349	407.664	-33.828	-230.013	-155.504	-31.995	-124.965	228.686	-26.827	-112.924	-87.939	-12.336	-67.293	117.69	-1.447	-108.278	-77.278	3.27	-32.091	61.288	-5.554	-8.811	9.713	57	50	-6	57	44	EBIBEW	0	-26.017	-38.733	-34.338	0	16.7301	24.9071	22.0809	16.7301
EBILOR	28	15	13	2	EBILOR	13-15	Oc1ccccc1.CC1=CC(=NN1)C	Oc1ccccc1	CC1=CC(=NN1)C	-167.98	-107.281	-156.358	287.916	-28.004	-132.152	-167.986	-97.203	-142.75	263.883	-24.796	-89.403	-124.15	-3.986	-6.092	10.796	-1.071	-18.584	-18.293	-6.092	-7.516	13.237	-2.138	-24.165	-25.542	74	11	15	74	26	EBILOR	0	-68.982	-20.823	0	0	41.0656	12.3961	0	41.0656
EBILUX	29	15	14	1	EBILUX	14-15	Oc1ccc(O)cc1.CC1=CC(=NN1)C	Oc1ccc(O)cc1	CC1=CC(=NN1)C	-203.24	-160.033	-231.045	428.303	-40.428	-144.668	-203.246	-104.579	-147.774	275.208	-26.42	-74.843	-116.58	-49.395	-63.146	117.598	-10.464	-32.556	-54.681	-6.059	-20.125	35.497	-3.544	-37.27	-31.984	57	27	16	57	43	EBILUX	-32.561	-66.842	-9.651	-23.438	16.021	32.8882	4.74857	11.5322	48.9092
EBIMIM	42	28	14	14	EBIMIM	14-28	Oc1cccc(O)c1.CC1=C(C(=NN1)C)C1=C(C)NN=C1C	Oc1cccc(O)c1	CC1=C(C(=NN1)C)C1=C(C)NN=C1C	-252.26	-180.324	-255.21	469.449	-47.96	-181.964	-252.264	-159.173	-216.084	400.588	-42.023	-104.226	-176.178	-7.087	-6.255	11.447	-1.556	-16.495	-19.802	-14.064	-32.871	57.414	-4.38	-61.244	-56.284	70	8	22	70	30	EBIMIM	0	-112.381	-23.834	-21.692	0	44.5497	9.44819	8.59906	44.5497
EBONAN	35	19	16	3	EBONAN	19-16	CN1C=CC(=O)C(=C1C)O.OC(=O)c1ccc(O)cc1	CN1C=CC(=O)C(=C1C)O	OC(=O)c1ccc(O)cc1	-286.38	-220.049	-295.698	554.252	-71.567	-184.275	-286.38	-70.689	-104.66	193.334	-29.596	-90.097	-120.32	-50.208	-50.884	92.644	-17.387	-53.241	-86.523	-99.151	-140.154	268.275	-24.583	-40.938	-79.537	42	30	28	42	58	EBONAN	-69.1125	-56.104	-36.4175	-38.942	24.1331	19.5908	12.7165	13.598	43.7239
EBONER	36	19	17	2	EBONER	17-19	CN1C=CC(=O)C(=C1C)O.OC(=O)c1cc(O)ccc1O	CN1C=CC(=O)C(=C1C)O	OC(=O)c1cc(O)ccc1O	-272.64	-191.479	-249.906	473.567	-67.601	-181.81	-272.634	-131.008	-185.461	353.788	-47.337	-92.359	-149.996	-38.098	-45.955	85.559	-9.712	-46.201	-63.232	-22.373	-18.49	34.22	-10.553	-43.25	-59.406	55	23	22	55	45	EBONER	-34.114	-74.926	-45.7535	-19.361	12.5125	27.4817	16.7817	7.10131	39.9941
EBONIV	31	19	12	7	EBONIV	12-19	OC(=O)C=CC(O)=O.CN1C=CC(=O)C(=C1C)O	OC(=O)C=CC(O)=O	CN1C=CC(=O)C(=C1C)O	-249.31	-174.084	-226.534	425.843	-68.338	-158.144	-249.307	-146.13	-188.683	354.878	-50.894	-86.869	-165.191	-10.448	-12.032	23.614	-4.05	-21.979	-26.05	-17.507	-25.819	47.351	-13.394	-49.296	-58.066	66	10	23	66	33	EBONIV	0	-113.357	-69.578	-57.436	0	45.4683	27.9082	23.038	45.4683
EBONUG	31	17	14	3	EBONUG	14-17	NC(=O)c1cnccn1.Nc1ccccc1C(O)=O	NC(=O)c1cnccn1	Nc1ccccc1C(O)=O	-215.7	-126.71	-203.257	379.644	-34.876	-189.349	-215.7	-33.137	-95.805	179.174	-12.331	-129.253	-105.211	-48.215	-49.822	92.145	-11.766	-27.484	-57.472	-45.359	-57.63	108.325	-10.778	-32.613	-53.017	49	27	25	49	52	EBONUG	-67.8285	-20.371	-8.318	-54.805	31.4458	9.44414	3.85628	25.408	40.8899
EBPETY	44	23	21	2	EBPETY	23-21	CCN1C=C(C)C(=O)NC1=O.CCN1C(=Nc2c(N)nc(N)nc12)Br	CCN1C=C(C)C(=O)NC1=O	CCN1C(=Nc2c(N)nc(N)nc12)Br	-288.97	-207.399	-356.057	645.401	-56.669	-237.109	-288.975	-165.166	-238.087	435.05	-40.596	-131.82	-197.802	-33.895	-81.441	144.994	-9.952	-64.741	-60.322	-8.338	-36.529	65.357	-6.122	-40.548	-30.85	68	21	11	68	32	EBPETY	-25.746	-123.129	-46.0875	-36.913	8.90958	42.6096	15.9489	12.774	51.5192
EBPMUR	38	23	15	8	EBPMUR	23-15	CN1C=CC(=O)NC1=O.CCN1C(=Nc2c(N)nc(N)nc12)Br	CN1C=CC(=O)NC1=O	CCN1C(=Nc2c(N)nc(N)nc12)Br	-268.18	-188.204	-319.827	584.227	-49.907	-224.593	-268.182	-143.696	-236.039	434.482	-37.202	-151.622	-188.91	-41.368	-76.378	136.688	-10.302	-60.251	-66.583	-3.139	-7.41	13.057	-2.403	-12.719	-12.69	70	25	5	70	30	EBPMUR	-25.336	-95.432	-6.227	-58.375	9.44739	35.5851	2.32195	21.7671	45.0324
ECAKAX	48	36	12	24	ECAKAX	36-12	O=C1CCC(=O)N1.Cc1cc(nc2nc(NC(=O)c3ccccc3)ccc12)C(Br)Br	O=C1CCC(=O)N1	Cc1cc(nc2nc(NC(=O)c3ccccc3)ccc12)C(Br)Br	-278.94	-111.506	-189.233	339.956	-32.84	-263.964	-278.942	-91.128	-99.241	179.189	-24.163	-112.13	-162.483	-20.083	-81.169	144.057	-7.039	-137.775	-107.564	-0.294	-8.823	16.71	-1.637	-14.059	-8.895	58	39	3	58	42	ECAKAX	0	-63.601	-40.3265	-29.105	0	22.801	14.4571	10.4341	22.801
ECAPEG	132	114	18	96	ECAPEG	114-18	CN1c2cccc(n2)N(C)c2cccc(n2)N(C)c2cc(cc(N(C)c3cccc1n3)c2O)c1cc2N(C)c3cccc(n3)N(C)c3cccc(n3)N(C)c3cccc(n3)N(C)c(c1)c2O.NCCCCN	CN1c2cccc(n2)N(C)c2cccc(n2)N(C)c2cc(cc(N(C)c3cccc1n3)c2O)c1cc2N(C)c3cccc(n3)N(C)c3cccc(n3)N(C)c3cccc(n3)N(C)c(c1)c2O	NCCCCN	-478.67	-199.082	-392.463	706.016	-61.454	-478.171	-478.669	-158.52	-231.148	424.942	-48.126	-163.068	-225.506	-39.506	-161.314	281.074	-13.246	-314.309	-251.294	-1.056	0	0	-0.082	-0.795	-1.869	47	52	0	47	52	ECAPEG	0	-184.24	-216.477	0	0	38.49	45.2246	0	38.49
ECARAB	85	69	16	53	ECARAB	69-16	O=C1CC2C=CCC12.CC(CCC(O)=O)C1CCC2C3C(O)CC4CC(O)CCC4(C)C3CC(O)C12C	O=C1CC2C=CCC12	CC(CCC(O)=O)C1CCC2C3C(O)CC4CC(O)CCC4(C)C3CC(O)C12C	-309.79	-163.249	-231.403	423.905	-45.649	-255.304	-309.794	-9.809	-34.946	61.352	-7.762	-97.179	-84.434	-144.27	-187.747	346.692	-35.124	-144.97	-206.583	-9.17	-8.71	15.861	-2.763	-13.155	-18.777	27	67	6	27	73	ECARAB	-137.47	0	0	-12.235	44.3752	0	0	3.94945	44.3752
ECEFID	163	135	28	107	ECEFID	28-135	[CH]1N=CC2[CH2](CCCN3C=CN=C3)N12.CCOc1cc2Cc3cc(OCC)c(Cc4cc(OCC)c(Cc5cc(OCC)c(Cc6cc(OCC)c(Cc1cc2OCC)cc6OCC)cc5OCC)cc4OCC)cc3OCC	[CH]1N=CC2[CH2](CCCN3C=CN=C3)N12	CCOc1cc2Cc3cc(OCC)c(Cc4cc(OCC)c(Cc5cc(OCC)c(Cc6cc(OCC)c(Cc1cc2OCC)cc6OCC)cc5OCC)cc4OCC)cc3OCC	-471.37	-106.826	-263.335	458.434	-42.044	-514.255	-471.372	-76.52	-149.358	261.77	-31.532	-243.94	-247.229	-4.6	-0.063	0.127	-0.63	-2.35	-7.337	-25.707	-113.914	196.537	-9.882	-267.965	-216.805	52	2	46	52	48	ECEFID	0	0	-187.181	-203.567	0	0	39.71	43.1862	0
ECICEY	60	42	18	24	ECICEY	18-42	C1COCCOCCOCCOCCOCCO1.CCOC(=O)C1=NON=C1N	C1COCCOCCOCCOCCOCCO1	CCOC(=O)C1=NON=C1N	-269.01	-101.864	-132.454	232.736	-36.286	-225.549	-269.012	-93.223	-106.742	189.917	-31.128	-149.535	-200.431	2.68	-0.155	0.29	-1.066	-6.524	-3.556	-11.32	-25.557	42.528	-4.091	-69.489	-65.026	75	1	24	75	25	ECICEY	0	-87.432	0	0	0	32.5014	0	0	32.5014
ECUVON	48	30	18	12	ECUVON	18-30	Fc1c(F)c(F)c2c(F)c(F)c(F)c(F)c2c1F.c1ccc2c(c1)c1ccccc1c1ccccc21	Fc1c(F)c(F)c2c(F)c(F)c(F)c(F)c2c1F	c1ccc2c(c1)c1ccccc1c1ccccc21	-224.99	-46.357	-151.238	284.277	-9.981	-287.972	-224.99	-42.251	-136.865	257.77	-8.346	-227.363	-174.155	0.456	-0.722	1.929	-0.236	-16.269	-13.114	-4.561	-13.651	24.578	-1.398	-44.34	-37.722	77	6	17	77	23	ECUVON	0	0	-15.537	-152.259	0	0	6.90564	67.6737	0
EDAFAT	52	42	10	32	EDAFAT	42-10	OCCOC(=O)C1=C(c2ccccc2)C2=C(Nc3ccccc3C2=O)N1.OCCO	OCCOC(=O)C1=C(c2ccccc2)C2=C(Nc3ccccc3C2=O)N1	OCCO	-332.24	-195.001	-253.355	462.815	-68.34	-235.276	-332.242	-131.996	-152.996	283.135	-43.605	-87.688	-167.8	-60.3	-100.324	179.607	-24.308	-145.847	-159.773	-2.705	-0.035	0.073	-0.427	-1.741	-4.669	51	48	1	51	49	EDAFAT	-40.937	-128.286	-65.812	0	12.3215	38.6124	19.8086	0	50.934
EDAWAH	40	22	18	4	EDAWAH	18-22	Nc1cccc2cccc(N)c12.Fc1c(F)c(F)c2c(F)c(F)c(F)c(F)c2c1F	Nc1cccc2cccc(N)c12	Fc1c(F)c(F)c2c(F)c(F)c(F)c(F)c2c1F	-207.7	-55.621	-139.076	262.901	-13.28	-247.522	-207.698	-38.623	-113.416	213.664	-9.432	-183.586	-145.765	-3.221	-5.14	11.816	-0.506	-35.201	-30.31	-13.777	-20.52	37.421	-3.342	-28.735	-31.623	70	15	15	70	30	EDAWAH	-16.757	0	0	-107.113	8.06789	0	0	51.571	8.06789
EDCDMP10	32	19	13	6	EDCDMP10	13-19	Oc1cc(Cl)cc(Cl)c1.Cc1cccc(C)c1O	Oc1cc(Cl)cc(Cl)c1	Cc1cccc(C)c1O	-164.21	-105.344	-219.507	399.991	-24.604	-167.754	-164.208	-88.777	-156.166	288.697	-20.294	-81.052	-97.61	-9.333	-29.64	52.079	-1.743	-39.297	-31.524	-7.234	-33.701	59.215	-2.567	-47.405	-35.074	59	19	21	59	40	EDCDMP10	0	-57.887	-28.969	0	0	35.2518	17.6414	0	35.2518
EDECOF	42	22	20	2	EDECOF	20-22	OCC(O)c1ccccc1.NC1CCCCC1N	OCC(O)c1ccccc1	NC1CCCCC1N	-233.69	-169.305	-281.093	502.537	-41.561	-184.562	-233.69	-151.859	-223.249	403.145	-38.177	-105.825	-169.846	-10.365	-29.678	52.475	-2.676	-40.031	-33.715	-7.081	-28.166	46.917	-0.708	-38.706	-30.129	73	14	13	73	27	EDECOF	0	-118.417	-13.114	-11.305	0	50.6727	5.61171	4.83761	50.6727
EFAHOL	53	44	9	35	EFAHOL	44-9	CCOC(=O)C1=C(C)NC(=C(C1c1cccc(Cl)c1Cl)C(=O)OC)C.N1C=CN=C1	CCOC(=O)C1=C(C)NC(=C(C1c1cccc(Cl)c1Cl)C(=O)OC)C	N1C=CN=C1	-239.28	-112.102	-250.343	444.272	-40.324	-241.977	-239.274	-79.446	-129.768	230.803	-24.702	-106.706	-132.781	-31.358	-117.331	207.466	-14.661	-128.898	-100.565	-1.299	-3.243	6.004	-0.961	-6.373	-5.928	55	42	2	55	44	EFAHOL	0	-38.759	-53.4305	-95.104	0	16.1982	22.3297	39.7459	16.1982
EFAVOY	32	16	16	0	EFAVOY	16-16	OCCCCO.Cc1nc(N)nc(N)n1	OCCCCO	Cc1nc(N)nc(N)n1	-241.18	-168.359	-225.046	411.99	-43.034	-168.581	-241.182	-83.736	-116.312	212.135	-21.253	-95.118	-127.904	-50.224	-62.358	115.214	-13.011	-42.631	-67.202	-34.399	-46.376	84.642	-8.77	-30.832	-46.076	53	28	19	53	47	EFAVOY	-74.8275	-74.053	-16.471	-17.028	31.0256	30.7045	6.82934	7.06029	61.73
EFOZAB03	21	13	8	5	EFOZAB03	13-8	NC(N)=O.O=C1CC(=O)NC(=O)N1	NC(N)=O	O=C1CC(=O)NC(=O)N1	-263.45	-223.182	-264.785	497.907	-66.313	-140.568	-263.447	-123.279	-154.012	289.549	-39.59	-78.725	-144.47	-48.284	-62.382	118.137	-13.11	-46.384	-66.702	-51.619	-48.392	90.22	-13.614	-15.459	-52.275	55	25	20	55	45	EFOZAB03	-66.2155	-70.172	-26.725	-55.498	25.134	26.6358	10.1442	21.0659	51.7698
EFOZAB04	21	13	8	5	EFOZAB04	13-8	NC(N)=O.O=C1CC(=O)NC(=O)N1	NC(N)=O	O=C1CC(=O)NC(=O)N1	-242.36	-222.348	-281.723	531.564	-69.066	-126.887	-242.361	-215.519	-249.821	470.055	-59.352	-75.949	-201.878	-12.218	-29.474	56.604	-7.198	-41.644	-37.759	5.389	-2.428	4.905	-2.516	-9.294	-2.724	83	16	1	83	17	EFOZAB04	0	-161.438	-30.576	-31.894	0	66.6108	12.6159	13.1598	66.6108
EFUCEP	37	20	17	3	EFUCEP	20-17	Nc1ccccc1C(O)=O.Cc1ccc2ccccc2n1	Nc1ccccc1C(O)=O	Cc1ccc2ccccc2n1	-185.49	-76.489	-130.551	240.023	-22.004	-179.082	-185.492	-71.276	-98.322	180.314	-18.725	-103.571	-128.766	-6.353	-23.243	42.346	-1.638	-46.783	-36.873	1.14	-8.986	17.363	-1.64	-28.728	-19.854	69	20	11	69	31	EFUCEP	0	-41.32	-17.073	-23.196	0	22.2761	9.20427	12.5053	22.2761
EGENIP02	39	25	14	11	EGENIP02	25-14	NS(=O)(=O)c1cc2c(NCNS2(=O)=O)cc1Cl.NC(=O)c1cnccn1	NS(=O)(=O)c1cc2c(NCNS2(=O)=O)cc1Cl	NC(=O)c1cnccn1	-320.82	-168.559	-229.316	421.86	-62.076	-247.592	-320.826	-79.806	-151.402	279.071	-31.329	-169.472	-176.273	-65.803	-49.354	89.985	-24.711	-64.301	-118.753	-22.95	-28.56	52.804	-6.036	-13.819	-25.8	55	37	8	55	45	EGENIP02	-56.566	-139.838	-29.695	0	17.6317	43.5877	9.25597	0	61.2194
EGENUB	51	26	25	1	EGENUB	25-26	NS(=O)(=O)c1cc2c(NCNS2(=O)=O)cc1Cl.C(Cc1ccncc1)c1ccncc1	NS(=O)(=O)c1cc2c(NCNS2(=O)=O)cc1Cl	C(Cc1ccncc1)c1ccncc1	-326.4	-179.154	-236.117	431.218	-67.532	-238.245	-326.407	-115.999	-162.078	297.512	-46.307	-126.456	-183.41	-56.492	-57.505	103.468	-18.828	-64.85	-101.756	-6.663	-16.534	30.238	-2.397	-46.94	-41.242	56	31	13	56	44	EGENUB	-55.362	-83.951	-6.657	-17.834	16.9614	25.7203	2.03952	5.46385	42.6817
EGIQAO	33	17	16	1	EGIQAO	17-16	NC(=O)c1ccccc1O.OC(=O)c1ccc(O)cc1	NC(=O)c1ccccc1O	OC(=O)c1ccc(O)cc1	-228.55	-143.881	-186.999	351.485	-42.213	-168.587	-228.544	-143.646	-172.457	324.291	-36.529	-117.705	-187.604	4.178	-3.965	7.56	-3.245	-24.734	-17.297	-4.413	-10.577	19.634	-2.439	-26.148	-23.643	82	8	10	82	18	EGIQAO	0	-122.266	0	-46.684	0	53.4964	0	20.4262	53.4964
EHETOD	35	19	16	3	EHETOD	16-19	CN1C(=O)C(=O)c2ccccc12.NC1=Nc2ccccc2S1	CN1C(=O)C(=O)c2ccccc12	NC1=Nc2ccccc2S1	-205.53	-86.202	-151.499	273.621	-30.306	-192.227	-205.523	-33.078	-100.755	180.114	-14.695	-139.443	-118.254	-37.295	-41.645	76.767	-8.528	-26.115	-46.793	-15.829	-9.099	16.74	-7.083	-26.669	-40.476	58	23	20	58	43	EHETOD	-29.9535	-22.192	0	-63.978	14.5738	10.7975	0	31.1283	25.3712
EHOMUM	76	61	15	46	EHOMUM	61-15	COC(=O)C1=C(NC2=C(C1c1ccc(F)cc1C)c1nc3c4ccccc4OC(=O)c3c(O)c1S2)C(C)C.CCCCO	COC(=O)C1=C(NC2=C(C1c1ccc(F)cc1C)c1nc3c4ccccc4OC(=O)c3c(O)c1S2)C(C)C	CCCCO	-313.65	-111.029	-256.076	460.312	-32.144	-342.942	-313.651	-72.171	-112.472	201.833	-19.713	-106.87	-128.754	-37.817	-140.116	252.719	-12.273	-227.531	-177.644	-1.041	-3.488	5.76	-0.157	-8.541	-7.253	41	57	2	41	59	EHOMUM	0	-90.915	-125.44	0	0	28.9861	39.9935	0	28.9861
EHOTOK	65	38	27	11	EHOTOK	27-38	c1cc(ccn1)C=Cc1ccc(C=Cc2ccncc2)cc1.Oc1ccc(Cc2ccccc2)c(O)c1	c1cc(ccn1)C=Cc1ccc(C=Cc2ccncc2)cc1	Oc1ccc(Cc2ccccc2)c(O)c1	-324.01	-141.539	-255.527	466.991	-41.108	-315.302	-324.011	-124.962	-196.7	359.21	-35.183	-181.716	-216.019	-3.31	-15.788	27.206	-1.341	-34.404	-27.398	-13.267	-43.038	80.574	-4.584	-99.182	-80.594	67	8	25	67	33	EHOTOK	0	-87.37	-56.6025	-91.164	0	26.9652	17.4694	28.1362	26.9652
EJEVUK	58	38	20	18	EJEVUK	38-20	Oc1ccc(cc1)C(c1ccc(O)cc1)c1ccc(O)cc1.c1cc(ccn1)c1ccncc1	Oc1ccc(cc1)C(c1ccc(O)cc1)c1ccc(O)cc1	c1cc(ccn1)c1ccncc1	-305.45	-249.453	-418.362	778.023	-59.334	-252.581	-305.458	-193.615	-314.556	587.392	-44.819	-154.267	-203.683	-53.612	-92.206	169.113	-13.133	-78.168	-86.972	-2.226	-11.599	21.518	-1.382	-20.147	-14.802	67	28	5	67	33	EJEVUK	-29.442	-84.942	-37.826	-69.035	9.63889	27.8088	12.3837	22.6011	37.4477
EJOBEN	51	27	24	3	EJOBEN	27-24	N#CC(C#N)=C1c2ccccc2C(C2=NSN=C12)=C(C#N)C#N.Cc1ccc2ccc(C)cc2c1	N#CC(C#N)=C1c2ccccc2C(C2=NSN=C12)=C(C#N)C#N	Cc1ccc2ccc(C)cc2c1	-254.35	-79.678	-195.132	356.891	-31.968	-282.927	-254.349	-48.02	-152.681	280.076	-20.203	-213.115	-172.605	-32.331	-40.256	73.038	-11.522	-54.916	-70.278	0.674	-2.194	3.778	-0.244	-14.896	-11.466	68	28	5	68	33	EJOBEN	0	0	-40.105	-124.631	0	0	15.7676	48.9998	0
EJUZIS	69	42	27	15	EJUZIS	27-42	OC(=O)C1CC(CC(C1)C(O)=O)C(O)=O.C(Cc1ccc(CCc2ccncc2)cc1)c1ccncc1	OC(=O)C1CC(CC(C1)C(O)=O)C(O)=O	C(Cc1ccc(CCc2ccncc2)cc1)c1ccncc1	-381.69	-292.551	-469.779	879.694	-79.048	-306.707	-381.696	-221.101	-345.841	650.01	-59.229	-180.028	-246.487	-59.1	-73.923	140.898	-14.07	-27.29	-55.296	-12.35	-50.015	88.786	-5.749	-99.389	-79.913	65	14	21	65	35	EJUZIS	0	-99.359	-38.292	-54.14	0	26.0313	10.0322	14.1843	26.0313
EKALIN	84	42	42	0	EKALIN	42-42	COC12C(=O)C=Cc3cccc(Oc4c(CO)cc5ccccc5c14)c23.COC12C(=O)C(=Cc3cccc(Oc4ccc5ccccc5c14)c23)CO	COC12C(=O)C=Cc3cccc(Oc4c(CO)cc5ccccc5c14)c23	COC12C(=O)C(=Cc3cccc(Oc4ccc5ccccc5c14)c23)CO	-355.62	-131.891	-254.598	462.869	-36.651	-364.829	-355.611	-98.187	-192.034	351.658	-25.131	-227.417	-221.845	-13.778	-24.611	43.479	-4.761	-63.974	-62.147	-19.927	-37.953	67.732	-6.758	-73.438	-71.62	62	17	20	62	37	EKALIN	0	-73.048	-44.245	-122.002	0	20.541	12.4417	34.3068	20.541
EKOQAZ	57	33	24	9	EKOQAZ	33-24	CN1C=NC2=C1C(=O)N(C)C(=O)N2C.Oc1cc(O)c2C(=O)C(=C(Oc2c1)c1cc(O)c(O)c(O)c1)O	CN1C=NC2=C1C(=O)N(C)C(=O)N2C	Oc1cc(O)c2C(=O)C(=C(Oc2c1)c1cc(O)c(O)c(O)c1)O	-356.53	-179.657	-252.713	472.708	-49.126	-305.607	-356.531	-104.186	-126.167	234.534	-28.752	-121.284	-170.109	-61.703	-96.553	184.166	-15.145	-122.377	-128.887	-13.768	-29.993	54.008	-5.228	-61.946	-57.534	48	36	16	48	52	EKOQAZ	-58.4335	-76.96	-103.309	-26.77	16.3895	21.5858	28.9762	7.50848	37.9753
ELEGUY01	42	22	20	2	ELEGUY01	22-20	c1cc(ccn1)c1ccncc1.OC(=O)CCC(=O)CCC(O)=O	c1cc(ccn1)c1ccncc1	OC(=O)CCC(=O)CCC(O)=O	-266.21	-189.168	-258.572	484.489	-50.224	-193.608	-266.204	-169.114	-228.559	427.88	-45.27	-116.534	-190.651	-15.394	-16.634	30.99	-3.366	-39.198	-44.027	-4.66	-13.378	25.619	-1.588	-37.877	-31.525	72	17	12	72	29	ELEGUY01	0	-92.344	-30.2195	-40.733	0	34.6884	11.3518	15.3011	34.6884
ELOPOM	39	29	10	19	ELOPOM	10-29	NC1=NC=CS1.Oc1ccc(Cl)cc1C(=O)Nc1ccc(cc1Cl)N(=O)=O	NC1=NC=CS1	Oc1ccc(Cl)cc1C(=O)Nc1ccc(cc1Cl)N(=O)=O	-210.99	-107.857	-252.952	461.314	-30.726	-233.02	-210.996	-70.936	-118.64	220.712	-21.016	-84.184	-100.817	-1.544	-30.998	53.053	-1.015	-19.46	-5.708	-35.377	-103.314	187.548	-8.694	-129.376	-104.47	48	3	50	48	53	ELOPOM	0	-53.026	-97.848	-30.665	0	25.132	46.3757	14.5339	25.132
ELOPUS	38	29	9	20	ELOPUS	29-9	Oc1ccc(Cl)cc1C(=O)Nc1ccc(cc1Cl)N(=O)=O.CC(N)=O	Oc1ccc(Cl)cc1C(=O)Nc1ccc(cc1Cl)N(=O)=O	CC(N)=O	-219.74	-141.578	-295.699	543.311	-47.047	-216.107	-219.736	-82.513	-107.475	200.377	-28.258	-57.029	-100.427	-34.353	-136.624	246.347	-10.315	-140.758	-98.751	-24.712	-51.6	96.587	-8.474	-18.32	-20.558	46	45	9	46	54	ELOPUS	-18.619	-55.823	-58.512	-7.058	8.4732	25.4041	26.6278	3.21198	33.8773
ELOPUS01	38	29	9	20	ELOPUS01	9-29	CC(N)=O.Oc1ccc(Cl)cc1C(=O)Nc1ccc(cc1Cl)N(=O)=O	CC(N)=O	Oc1ccc(Cl)cc1C(=O)Nc1ccc(cc1Cl)N(=O)=O	-244.62	-134.479	-206.457	380.482	-41.486	-205.833	-244.621	-107.254	-114.162	212.467	-32.062	-64.082	-132.2	-5.289	-10.212	17.988	-1.622	-11.169	-11.716	-21.936	-82.082	150.026	-7.803	-130.581	-100.704	54	5	41	54	46	ELOPUS01	0	-94.045	-80.1175	0	0	38.4453	32.7518	0	38.4453
EMEBON	60	32	28	4	EMEBON	28-32	Cc1c2ccccc2nc2ccc3ccccc3c12.OC(=O)C(c1ccccc1)c1ccccc1	Cc1c2ccccc2nc2ccc3ccccc3c12	OC(=O)C(c1ccccc1)c1ccccc1	-274.79	-174.205	-353.741	654.294	-47.454	-276.894	-274.783	-153.683	-291.356	540.756	-39.142	-145.877	-164.429	-14.324	-29.733	52.605	-4.772	-52.919	-50.642	-6.198	-32.652	60.933	-3.54	-78.098	-59.712	60	18	22	60	40	EMEBON	0	-64.78	-39.327	-56.362	0	23.5744	14.3117	20.5109	23.5744
EMOJOH	56	36	20	16	EMOJOH	20-36	N#CC(C#N)=C1C=CC(C=C1)=C(C#N)C#N.c1ccc2c(c1)ccc1c2ccc2c3ccccc3ccc12	N#CC(C#N)=C1C=CC(C=C1)=C(C#N)C#N	c1ccc2c(c1)ccc1c2ccc2c3ccccc3ccc12	-286	-86.786	-240.662	442.152	-30.965	-339.661	-286.01	-61.642	-204.099	375.865	-24.124	-252.499	-196.817	-17.562	-9.614	18.099	-4.541	-21.467	-35.385	-7.581	-26.95	48.188	-2.3	-65.696	-53.808	69	12	19	69	31	EMOJOH	0	0	-32.549	-157.166	0	0	11.3808	54.9531	0
EMUKEE	59	43	16	27	EMUKEE	43-16	NC(=O)c1ccccc1.CC(O)(CS(=O)(=O)c1ccc(F)cc1)C(=O)Nc1ccc(C#N)c(c1)C(F)(F)F	NC(=O)c1ccccc1	CC(O)(CS(=O)(=O)c1ccc(F)cc1)C(=O)Nc1ccc(C#N)c(c1)C(F)(F)F	-334.02	-152.27	-209.465	390.832	-60.564	-275.88	-334.02	-128.487	-157.022	290.277	-42.725	-149.915	-215.704	-25.75	-47.778	92.151	-16.744	-112.341	-110.026	1.967	-4.666	8.404	-1.094	-13.624	-8.289	65	33	2	65	35	EMUKEE	0	-78.538	-45.428	-84.654	0	23.513	13.6004	25.344	23.513
EMUKII	60	43	17	26	EMUKII	43-17	CC(O)(CS(=O)(=O)c1ccc(F)cc1)C(=O)Nc1ccc(C#N)c(c1)C(F)(F)F.NC(=O)c1ccccc1O	CC(O)(CS(=O)(=O)c1ccc(F)cc1)C(=O)Nc1ccc(C#N)c(c1)C(F)(F)F	NC(=O)c1ccccc1O	-330.36	-150.163	-195.013	362.843	-55.453	-268.981	-330.357	-110.845	-151.714	279.979	-38.401	-155.199	-201.525	-39.076	-38.324	73.403	-15.018	-100.179	-117.997	-0.242	-4.976	9.462	-2.034	-13.603	-10.836	61	36	3	61	39	EMUKII	0	-75.16	-45.971	-105.8	0	22.7509	13.9154	32.0257	22.7509
ENAGEG	46	24	22	2	ENAGEG	24-22	O=S(c1ccccc1)c1ccccc1.NC(=S)C1CCCCC1	O=S(c1ccccc1)c1ccccc1	NC(=S)C1CCCCC1	-215.1	-87.281	-136.143	240.86	-32.498	-187.689	-215.107	-47.204	-76.268	133.6	-20.62	-108.625	-124.339	-11.086	-24.476	43.576	-4.86	-52.506	-49.248	-28.991	-35.399	63.684	-7.017	-26.558	-41.52	58	23	19	58	42	ENAGEG	0	-49.933	-31.042	-12.809	0	23.2139	14.4314	5.9549	23.2139
ENAGIK	41	24	17	7	ENAGIK	24-17	O=S(c1ccccc1)c1ccccc1.Nc1ccc(cc1)C(O)=O	O=S(c1ccccc1)c1ccccc1	Nc1ccc(cc1)C(O)=O	-240.49	-113.666	-180.15	327.746	-38.352	-210.276	-240.492	-56.169	-82.516	147.528	-19.88	-115.884	-134.852	-11.024	-38.584	69.575	-4.401	-64.151	-51.63	-46.473	-59.051	110.643	-14.071	-30.24	-54.01	56	21	22	56	43	ENAGIK	-29.3815	-63.696	-32.5915	-60.105	12.2173	26.4859	13.5521	24.9927	38.7033
ENAHAD	46	30	16	14	ENAHAD	30-16	NC(=O)c1ccccc1.O=S(Cc1ccccc1)Cc1ccccc1	NC(=O)c1ccccc1	O=S(Cc1ccccc1)Cc1ccccc1	-251.11	-110.031	-178.367	321.429	-40.802	-221.589	-251.111	-48.68	-70.347	127.684	-17.958	-87.675	-105.687	-33.462	-72.43	128.478	-14.487	-95.101	-94.289	-27.889	-35.59	65.267	-8.357	-38.813	-51.135	42	38	20	42	58	ENAHAD	-35.507	-55.104	-79.075	-9.122	14.14	21.9442	31.4902	3.63267	36.0842
ENAHIL	47	30	17	13	ENAHIL	30-17	O=S(Cc1ccccc1)Cc1ccccc1.NS(=O)(=O)c1ccccc1	O=S(Cc1ccccc1)Cc1ccccc1	NS(=O)(=O)c1ccccc1	-262.05	-122.753	-183.013	331.634	-50.659	-214.276	-262.058	-98.533	-138.208	249.992	-40.02	-125.985	-174.444	-10.004	-27.843	49.817	-4.168	-65.574	-57.197	-14.216	-16.962	31.825	-6.471	-22.717	-30.417	67	22	12	67	34	ENAHIL	0	-96.584	-30.176	-61.246	0	36.8571	11.5154	23.3719	36.8571
ENIBOT	58	36	22	14	ENIBOT	22-36	CN1C(=C(O)c2ccccc2S1(=O)=O)C(=O)NC1=NC=C(C)S1.OC(=O)c1ccc2ccccc2c1O	CN1C(=C(O)c2ccccc2S1(=O)=O)C(=O)NC1=NC=C(C)S1	OC(=O)c1ccc2ccccc2c1O	-297.32	-154.503	-328.039	606.263	-44.612	-313.288	-297.314	-125.07	-274.065	509.647	-32.665	-216.836	-199.705	-2.104	-2.877	4.93	-0.859	-15.793	-15.345	-27.33	-51.097	91.686	-11.088	-80.66	-82.264	67	5	28	67	33	ENIBOT	0	-69.114	-39.1295	-114.639	0	23.2457	13.1607	38.5574	23.2457
ENIBUZ	53	36	17	19	ENIBUZ	36-17	CN1C(=C(O)c2ccccc2S1(=O)=O)C(=O)NC1=NC=C(C)S1.OC(=O)CCCC(O)=O	CN1C(=C(O)c2ccccc2S1(=O)=O)C(=O)NC1=NC=C(C)S1	OC(=O)CCCC(O)=O	-309.04	-193.261	-329.068	611.251	-54.264	-274.285	-309.028	-104.715	-167.66	317.645	-28.634	-111.79	-136.603	-35.806	-102.112	180.478	-13.045	-138.268	-119.506	-52.74	-59.296	113.128	-12.586	-24.227	-52.92	44	39	17	44	56	ENIBUZ	-31.9035	-68.196	-64.82	-41.46	10.3234	22.067	20.9746	13.4157	32.3905
ENICEK	52	36	16	20	ENICEK	36-16	CN1C(=C(O)c2ccccc2S1(=O)=O)C(=O)NC1=NC=C(C)S1.OC(=O)c1ccccc1O	CN1C(=C(O)c2ccccc2S1(=O)=O)C(=O)NC1=NC=C(C)S1	OC(=O)c1ccccc1O	-262.98	-120.496	-216.314	402.548	-36.468	-256.811	-262.973	-90.94	-144.221	271.223	-25.355	-129.281	-149.035	-28.488	-65.284	118.104	-10.398	-111.01	-101.849	-1.067	-6.808	13.22	-0.715	-16.52	-12.088	57	39	5	57	44	ENICEK	0	-62.441	-68.911	-43.339	0	23.7436	26.2039	16.48	23.7436
EQOPAB	66	52	14	38	EQOPAB	52-14	Fc1ccc(cc1)C1c2ccccc2C(=O)C1=C1C(c2ccc(F)cc2)c2ccccc2C1=O.O=C1CCCC1	Fc1ccc(cc1)C1c2ccccc2C(=O)C1=C1C(c2ccc(F)cc2)c2ccccc2C1=O	O=C1CCCC1	-240.44	-53.021	-129.006	234.676	-19.23	-270.35	-240.442	-21.9	-47.976	86.182	-10.3	-95.373	-90.228	-24.187	-79.518	145.576	-7.432	-168.709	-137.184	-6.933	-1.511	2.918	-1.497	-6.268	-13.031	38	57	5	38	62	EQOPAB	0	0	-105.602	-35.682	0	0	43.9203	14.8403	0
EQOPOP	48	37	11	26	EQOPOP	37-11	CC1(O)C2CCC3CC1CC(C2)C3(C)O.CCC(O)=O	CC1(O)C2CCC3CC1CC(C2)C3(C)O	CCC(O)=O	-211.43	-175.768	-275.016	508.019	-41.521	-159.374	-211.425	-117.304	-169.624	316.976	-29.431	-76.85	-121.704	-56.256	-103.886	188.418	-11.834	-75.656	-81.905	-2.209	-1.505	2.625	-0.256	-6.869	-7.816	58	39	4	58	43	EQOPOP	-40.595	-76.597	-8.995	0	19.2002	36.2281	4.25436	0	55.4283
EQOPUV	52	37	15	22	EQOPUV	37-15	OC(=O)c1ccccc1.CC1(O)C2CCC3CC1CC(C2)C3(C)O	OC(=O)c1ccccc1	CC1(O)C2CCC3CC1CC(C2)C3(C)O	-227.33	-176.754	-287.174	530.612	-41.371	-183.945	-227.332	-121.053	-169.295	314.274	-29.316	-72.764	-123.51	-51.693	-103.818	190.166	-10.959	-79.694	-78.829	-4.009	-14.062	26.172	-1.096	-31.487	-24.993	54	35	11	54	46	EQOPUV	0	-85.571	-17.9905	0	0	37.6418	7.91383	0	37.6418
ERIKUL	54	42	12	30	ERIKUL	12-42	C1CCC(C(C1)N1CCCC1)N1CCCC1.OC(=O)C=CC(O)=O	C1CCC(C(C1)N1CCCC1)N1CCCC1	OC(=O)C=CC(O)=O	-146.57	-45.919	-187.288	348.412	-29.091	-202.12	-146.569	4.559	-84.327	152.836	-18.514	-118.527	-69.777	-46.274	-77.39	152.639	-10.383	-10.504	-19.278	-4.204	-25.571	42.937	-0.194	-73.089	-57.514	48	13	39	48	52	ERIKUL	-16.792	0	0	-64.064	11.4566	0	0	43.7088	11.4566
ERIPEA	87	69	18	51	ERIPEA	69-18	Cc1cccc(C)c1.CC(CCC(O)=O)C1CCC2C3C(O)CC4CC(O)CCC4(C)C3CC(O)C12C	Cc1cccc(C)c1	CC(CCC(O)=O)C1CCC2C3C(O)CC4CC(O)CCC4(C)C3CC(O)C12C	-202.24	-56.153	-218.898	400.561	-38.612	-260.121	-202.248	-7.852	-33.841	58.57	-3.436	-92.067	-75.745	-45.979	-176.51	327.143	-34.448	-149.737	-111.446	-2.322	-8.547	14.848	-0.728	-18.317	-15.057	37	55	7	37	62	ERIPEA	-57.552	0	-38.354	-34.251	28.4573	0	18.9646	16.9358	28.4573
ERIPUQ	87	69	18	51	ERIPUQ	69-18	Cc1ccc(C)cc1.CC(CCC(O)=O)C1CCC2C3C(O)CC4CC(O)CCC4(C)C3CC(O)C12C	Cc1ccc(C)cc1	CC(CCC(O)=O)C1CCC2C3C(O)CC4CC(O)CCC4(C)C3CC(O)C12C	-253.26	-108.925	-234.584	430.377	-38.983	-264.332	-253.256	-12.029	-51.641	90.119	-4.546	-114.662	-92.165	-95.16	-176.051	328.327	-34.15	-134.826	-149.227	-1.736	-6.892	11.931	-0.287	-14.844	-11.864	36	59	5	36	64	ERIPUQ	-88.601	0	0	-20.588	34.9842	0	0	8.1292	34.9842
ERUNIO	64	49	15	34	ERUNIO	49-15	N1C(=Nc2c1c1ccccc1c1ccccc21)c1c2ccccc2cc2ccccc12.C1COCCN1	N1C(=Nc2c1c1ccccc1c1ccccc21)c1c2ccccc2cc2ccccc12	C1COCCN1	-190.65	-18.545	-242.387	429.003	-21.17	-310.806	-190.655	-8.141	-130.825	228.98	-10.871	-135.302	-73.848	-10.13	-103.886	186.866	-10.021	-168.757	-113.821	-0.274	-7.676	13.156	-0.278	-6.748	-2.986	39	60	2	39	62	ERUNIO	0	0	-72.917	-45.036	0	0	38.2465	23.6223	0
ERUNOU	65	49	16	33	ERUNOU	49-16	N1C(=Nc2c1c1ccccc1c1ccccc21)c1c2ccccc2cc2ccccc12.C1CNCCN1	N1C(=Nc2c1c1ccccc1c1ccccc21)c1c2ccccc2cc2ccccc12	C1CNCCN1	-246.78	-97.874	-312.525	553.235	-34.785	-305.749	-246.781	-65.263	-129.815	229.904	-18.42	-110.277	-116.843	-31.679	-116.683	206.978	-9.172	-171.488	-133.832	-0.931	-66.027	116.353	-7.193	-23.984	3.893	47	54	-2	47	52	ERUNOU	0	-68.594	-90.161	-18.519	0	27.7956	36.535	7.50425	27.7956
ESAFIP	44	25	19	6	ESAFIP	19-25	OC(C(O)=O)c1ccccc1.CCOC(=O)C(O)c1ccccc1	OC(C(O)=O)c1ccccc1	CCOC(=O)C(O)c1ccccc1	-271.36	-151.716	-202.47	372.311	-41.627	-212.497	-271.353	-117.877	-151.366	279.186	-30.716	-123.251	-175.732	-16.071	-19.201	35.746	-5.52	-34.004	-40.471	-17.767	-31.903	57.38	-5.391	-55.242	-55.149	65	15	20	65	35	ESAFIP	0	-96.983	-53.9775	-37.143	0	35.7396	19.8915	13.6877	35.7396
ESATOH	32	16	16	0	ESATOH	16-16	NC(=O)c1c(F)c(F)c(F)c(F)c1F.NC(=O)c1ccccc1	NC(=O)c1c(F)c(F)c(F)c(F)c1F	NC(=O)c1ccccc1	-233.58	-108.481	-156.95	297.38	-35.278	-206.168	-233.582	-90.652	-132.861	249.577	-27.65	-142.938	-168.676	-8.126	-9.148	16.733	-4.186	-23.115	-27.132	-9.703	-14.941	31.07	-3.442	-40.115	-37.774	72	12	16	72	28	ESATOH	0	-122.05	-15.194	-30.636	0	52.2519	6.50484	13.1158	52.2519
ESATUN	31	16	15	1	ESATUN	15-16	NC(=O)c1ccccc1.OC(=O)c1c(F)c(F)c(F)c(F)c1F	NC(=O)c1ccccc1	OC(=O)c1c(F)c(F)c(F)c(F)c1F	-222.16	-188.662	-294.839	572.757	-52.598	-178.482	-222.168	-185.209	-272.24	528.562	-45.54	-110.421	-167.351	1.966	-16.498	32.741	-2.025	-43.426	-27.215	-5.419	-6.101	11.455	-5.032	-24.634	-27.602	75	12	12	75	24	ESATUN	0	-96.04	-19.482	-50.244	0	43.2301	8.76936	22.6161	43.2301
ESAVIF	50	32	18	14	ESAVIF	32-18	NC(=O)c1ccccc1N.NS(=O)(=O)c1cc(C(O)=O)c(NCC2=CC=CO2)cc1Cl	NC(=O)c1ccccc1N	NS(=O)(=O)c1cc(C(O)=O)c(NCC2=CC=CO2)cc1Cl	-310.28	-219.238	-328.713	618.256	-62.914	-242.033	-310.268	-190.822	-256.809	488.343	-46.29	-117.018	-194.898	-23.93	-61.004	109.401	-14.693	-96.376	-90.199	-4.486	-10.9	20.512	-1.931	-28.638	-25.171	63	29	8	63	37	ESAVIF	0	-156.631	-46.356	0	0	50.4805	14.9401	0	50.4805
ESAWOK	48	36	12	24	ESAWOK	36-12	O=C1C=CC(=O)C=C1.Oc1ccc2cc(Br)ccc2c1c1c(O)ccc2cc(Br)ccc12	O=C1C=CC(=O)C=C1	Oc1ccc2cc(Br)ccc2c1c1c(O)ccc2cc(Br)ccc12	-248.76	-109.4	-235.137	425.492	-27.838	-264.205	-248.767	-65.7	-144.753	263.624	-15.731	-137.863	-127.737	-39.401	-88.459	158.041	-11.196	-118.757	-110.376	-4.299	-1.925	3.827	-0.911	-7.585	-10.654	51	44	4	51	48	ESAWOK	-27.715	-51.452	-60.172	-27.462	11.1413	20.6834	24.1888	11.0396	31.8247
ESOURE11	52	44	8	36	ESOURE11	44-8	NC(N)=O.CC12CCC3C(CCc4cc(O)ccc34)C1CCC2O	NC(N)=O	CC12CCC3C(CCc4cc(O)ccc34)C1CCC2O	-291.08	-245.927	-383.464	702.276	-67.474	-204.482	-291.075	-119.568	-165.826	308.049	-37.796	-70.22	-127.674	-72.211	-157.76	282.888	-15.889	-125.118	-119.772	-54.148	-59.878	111.339	-13.789	-9.144	-43.629	44	41	15	44	56	ESOURE11	-76.017	-88.599	-70.239	0	26.1155	30.438	24.1305	0	56.5535
ESTRDP01	56	44	12	32	ESTRDP01	44-12	CC12CCC3C(CCc4cc(O)ccc34)C1CCC2O.CCCO	CC12CCC3C(CCc4cc(O)ccc34)C1CCC2O	CCCO	-232.72	-135.239	-203.438	371.359	-31.618	-195.275	-232.716	-94.606	-128.16	237.836	-23.035	-79.896	-118.901	-38.85	-71.728	127.61	-8.353	-107.655	-106.494	-1.783	-3.55	5.913	-0.23	-7.724	-7.321	51	46	3	51	49	ESTRDP01	-23.675	-71.821	-55.205	-19.803	10.1732	30.8616	23.7216	8.50937	41.0347
ETABAC	28	20	8	12	ETABAC	20-8	OC(=O)c1cc(ccc1O)S(O)(=O)=O.NC(N)=S	OC(=O)c1cc(ccc1O)S(O)(=O)=O	NC(N)=S	-246.47	-160.921	-218.829	409.853	-69.149	-164.384	-246.471	-96.571	-130.633	244.084	-47.371	-89.716	-145.216	-52.555	-70.076	135.129	-16.491	-66.67	-85.633	-11.795	-18.12	30.64	-5.286	-7.998	-15.621	59	35	6	59	41	ETABAC	-26.458	-97.683	-32.9235	-10.133	10.7348	39.6328	13.358	4.11125	50.3676
ETONIM	52	37	15	22	ETONIM	37-15	Oc1ccc(C=CC(=O)OCCc2ccccc2)cc1O.NC(=O)c1cccnc1	Oc1ccc(C=CC(=O)OCCc2ccccc2)cc1O	NC(=O)c1cccnc1	-300.37	-165.343	-238.706	442.429	-50.113	-246.121	-300.376	-116.38	-165.237	309.831	-35.578	-98.429	-145.764	-23.613	-61.347	109.8	-7.912	-122.83	-107.85	-25.35	-12.122	22.798	-6.622	-24.862	-46.761	49	36	16	49	52	ETONIM	-30.463	-77.027	-90.3095	-38.58	10.1418	25.644	30.0661	12.8442	35.7859
ETOYAP	17	15	2	13	ETOYAP	15-2	BrBr.COc1ccncc1	BrBr	COc1ccncc1	-98.35	-123.119	-248.02	460.033	-19.831	-96.986	-98.35	-119.34	-230.072	428.628	-16.506	-51.505	-60.6	-2.929	-10.2	19.09	-3.148	-36.338	-31.574	-0.85	-7.748	12.316	-0.177	-9.143	-6.176	62	32	6	62	38	ETOYAP	0	0	0	-29.038	0	0	0	29.5252	0
EVEREE04	36	22	14	8	EVEREE04	14-22	Oc1cc(O)c(Cl)cc1Cl.c1cc(ccn1)N=Nc1ccncc1	Oc1cc(O)c(Cl)cc1Cl	c1cc(ccn1)N=Nc1ccncc1	-242.23	-139.752	-228.67	418.712	-38.741	-210.368	-242.234	-118.161	-188.302	344.385	-34.352	-133.636	-170.317	-13.473	-17.839	31.91	-2.745	-23.281	-27.856	-8.118	-22.53	42.417	-1.643	-53.451	-44.061	70	11	18	70	29	EVEREE04	0	-90.736	-27.014	-64.173	0	37.4586	11.1522	26.4926	37.4586
EVEYAH	36	21	15	6	EVEYAH	21-15	CN1C(=O)N(C)C2=C(NC=N2)C1=O.NC(=O)c1ccncc1	CN1C(=O)N(C)C2=C(NC=N2)C1=O	NC(=O)c1ccncc1	-257	-141.974	-201.002	373.328	-47.051	-205.02	-257.007	-143.675	-144.87	269.665	-37.565	-91.379	-182.188	-0.033	-36.685	66.703	-6.105	-74.03	-50.473	1.734	-19.446	36.96	-3.381	-39.612	-24.345	71	20	9	71	29	EVEYAH	0	-98.798	-35.881	-28.826	0	38.4428	13.9615	11.2163	38.4428
EVEZOV	78	40	38	2	EVEZOV	38-40	C(N1c2ccccc2N=C1c1ccccc1)c1ccccc1.Oc1ccc(cc1)C1(CCCCC1)c1ccc(O)cc1	C(N1c2ccccc2N=C1c1ccccc1)c1ccccc1	Oc1ccc(cc1)C1(CCCCC1)c1ccc(O)cc1	-309.57	-120.755	-207.206	377.034	-33.793	-300.63	-309.571	-71.655	-113.837	207.23	-20.481	-151.569	-165.217	-18.52	-46.834	82.764	-4.562	-87.396	-76.866	-30.581	-46.534	87.04	-8.75	-61.665	-67.487	53	25	22	53	47	EVEZOV	-28.407	-47.844	-66.281	-25.106	9.17628	15.455	21.4107	8.10996	24.6313
EVUGEH	70	56	14	42	EVUGEH	56-14	OC1(c2ccc(cc2)C2(O)c3ccccc3c3ccccc23)c2ccccc2c2ccccc12.Nc1ccccc1	OC1(c2ccc(cc2)C2(O)c3ccccc3c3ccccc23)c2ccccc2c2ccccc12	Nc1ccccc1	-262.38	-80.103	-191.767	346.154	-21.913	-294.943	-262.381	-39.033	-97.245	179.523	-12.175	-134.395	-116.486	-40.819	-93.559	165.118	-9.671	-157.036	-142.864	-0.251	-0.963	1.512	-0.068	-3.512	-3.03	44	54	1	44	55	EVUGEH	-43.483	-27.365	-72.5875	-72.102	16.5725	10.4295	27.665	27.48	27.0021
EVUXOI	77	65	12	53	EVUXOI	65-12	CC(CC(O)=O)C1CCC2C3CCC4CC(O)CCC4(C)C3CC(O)C12C.CCCO	CC(CC(O)=O)C1CCC2C3CCC4CC(O)CCC4(C)C3CC(O)C12C	CCCO	-298.66	-251.398	-386.645	713.008	-60.78	-217.598	-298.662	-131.12	-202.191	374.892	-27.682	-74.26	-117.102	-119.758	-182.999	335.581	-32.977	-138.119	-177.042	-0.52	-1.455	2.535	-0.121	-5.219	-4.518	39	59	2	39	61	EVUXOI	-110.203	-73.584	0	0	36.8991	24.638	0	0	61.5372
EVUXUO	80	65	15	50	EVUXUO	65-15	CC(CC(O)=O)C1CCC2C3CCC4CC(O)CCC4(C)C3CC(O)C12C.CC(C)CO	CC(CC(O)=O)C1CCC2C3CCC4CC(O)CCC4(C)C3CC(O)C12C	CC(C)CO	-273.07	-224.089	-367.974	678.253	-55.279	-214.635	-273.075	-125.755	-215.57	399.354	-28.928	-84.662	-114.566	-97.707	-147.665	270.725	-26.143	-123.169	-153.89	-0.627	-4.739	8.174	-0.208	-6.804	-4.619	42	56	2	42	58	EVUXUO	-96.22	-69.38	0	0	35.2364	25.4074	0	0	60.6438
EVUYID	86	65	21	44	EVUYID	65-21	CC(C)CC(C)O.CC(CC(O)=O)C1CCC2C3CCC4CC(O)CCC4(C)C3CC(O)C12C	CC(C)CC(C)O	CC(CC(O)=O)C1CCC2C3CCC4CC(O)CCC4(C)C3CC(O)C12C	-300.99	-280.605	-455.487	843.261	-63.347	-226.167	-300.983	-117.469	-191.531	351.895	-25.422	-112.347	-141.786	-162.682	-263.265	490.137	-37.858	-108.119	-154.028	-0.454	-0.691	1.229	-0.067	-5.701	-5.169	47	51	2	47	53	EVUYID	-106.051	-75.79	0	-7.017	35.2341	25.1802	0	2.33131	60.4143
EWABUZ	86	65	21	44	EWABUZ	65-21	CC(CC(O)=O)C1CCC2C3CCC4CC(O)CCC4(C)C3CC(O)C12C.CCCC(C)CO	CC(CC(O)=O)C1CCC2C3CCC4CC(O)CCC4(C)C3CC(O)C12C	CCCC(C)CO	-322.53	-204.629	-315.592	577.715	-53.093	-262.743	-322.525	-102.364	-161.576	295.201	-23.026	-121.933	-148.91	-100.231	-142.899	264.006	-29.971	-120.224	-158.031	-2.034	-11.117	18.508	-0.096	-20.586	-15.584	46	49	5	46	54	EWABUZ	-93.571	-79.093	0	0	29.0116	24.5227	0	0	53.5342
EWANEW	39	22	17	5	EWANEW	22-17	Cc1cc(O)cc(O)c1.C1N2CN3CN1CN(C2)C3	Cc1cc(O)cc(O)c1	C1N2CN3CN1CN(C2)C3	-230.52	-158.711	-240.227	437.901	-39.841	-178.391	-230.518	-131.53	-191.527	352.944	-33.502	-90.862	-143.275	-16	-32.904	57.129	-3.819	-52.633	-50.607	-11.18	-15.796	27.828	-2.521	-34.896	-36.635	62	22	16	62	38	EWANEW	0	-91.882	-18.0415	-20.384	0	39.8586	7.82644	8.84262	39.8586
EWAPIC	36	19	17	2	EWAPIC	19-17	CN(C)c1ccncc1.Cc1cc(O)cc(O)c1	CN(C)c1ccncc1	Cc1cc(O)cc(O)c1	-217.93	-168.044	-267.499	497.85	-46.897	-169.773	-217.933	-110.782	-180.317	336.4	-31.436	-95.575	-127.213	-10.797	-17.134	30.94	-4.864	-39.788	-41.134	-46.465	-70.048	130.51	-10.597	-34.411	-49.586	58	19	23	58	42	EWAPIC	0	-50.219	-29.217	-31.934	0	23.0436	13.4066	14.6533	23.0436
EWEVUY	41	22	19	3	EWEVUY	19-22	Nc1cc(ccc1C(O)=O)N(=O)=O.O=C(c1ccccn1)c1ccccn1	Nc1cc(ccc1C(O)=O)N(=O)=O	O=C(c1ccccn1)c1ccccn1	-264.94	-120.313	-187.88	349.075	-39.129	-239.259	-264.935	-103.808	-108.263	199.003	-28.6	-103.331	-164.841	-6.158	-30.921	58.929	-2.885	-58.297	-42.112	-10.348	-48.696	91.144	-7.644	-77.631	-57.982	62	16	22	62	38	EWEVUY	0	-93.404	-66.871	-32.435	0	35.2548	25.2401	12.2424	35.2548
EWIKOM	52	36	16	20	EWIKOM	16-36	N#Cc1cc(C#N)c(cc1C#N)C#N.c1cc2ccc3ccc4ccc5ccc6ccc1c1c2c3c4c5c61	N#Cc1cc(C#N)c(cc1C#N)C#N	c1cc2ccc3ccc4ccc5ccc6ccc1c1c2c3c4c5c61	-273.55	-81.826	-219.942	406.13	-35.06	-317.052	-273.547	-55.71	-161.999	300.039	-27.534	-212.666	-179.202	-16.431	-14.397	27.141	-4.558	-19.732	-30.056	-9.685	-43.546	78.95	-2.968	-84.654	-64.289	66	11	24	66	35	EWIKOM	0	0	-55.759	-143.517	0	0	20.3835	52.4646	0
EWIKOM01	52	36	16	20	EWIKOM01	36-16	c1cc2ccc3ccc4ccc5ccc6ccc1c1c2c3c4c5c61.N#Cc1cc(C#N)c(cc1C#N)C#N	c1cc2ccc3ccc4ccc5ccc6ccc1c1c2c3c4c5c61	N#Cc1cc(C#N)c(cc1C#N)C#N	-260.24	-70.614	-160.558	297.147	-30.987	-283.673	-260.247	-46.655	-117.826	219.498	-24.824	-189.827	-170.196	-9.117	-34.885	62.686	-2.527	-77.021	-61.415	-14.842	-7.848	14.963	-3.636	-16.826	-28.637	65	24	11	65	35	EWIKOM01	0	0	-38.4285	-135.659	0	0	14.7666	52.1284	0
EWUYOL	40	23	17	6	EWUYOL	23-17	NC1=Nc2ccccc2N1.CSC(=S)N1C(=Nc2ccccc12)N	NC1=Nc2ccccc2N1	CSC(=S)N1C(=Nc2ccccc12)N	-244.3	-125.114	-208.617	371.87	-38.786	-211.486	-244.301	-83.76	-119.782	217.087	-27.471	-106.863	-141.833	-15.083	-60.41	103.761	-2.836	-70.891	-53.002	-26.271	-28.425	51.022	-8.479	-33.732	-49.466	58	22	20	58	42	EWUYOL	-31.024	-87.965	-12.948	-6.649	12.6991	36.007	5.30004	2.72165	48.7061
EXANAT	50	33	17	16	EXANAT	33-17	OC(=O)c1ccc(O)cc1O.Cc1cc(C)nc(NS(=O)(=O)c2ccc(N)cc2)n1	OC(=O)c1ccc(O)cc1O	Cc1cc(C)nc(NS(=O)(=O)c2ccc(N)cc2)n1	-328.01	-190.465	-273.113	508.543	-56.064	-264.763	-328.001	-139.809	-206.761	388.925	-35.458	-159.406	-200.347	-47.798	-63.992	114.646	-19.509	-91.574	-113.431	-2.858	-2.36	4.972	-1.096	-13.783	-14.223	61	35	4	61	39	EXANAT	-26.329	-86.047	-62.982	-69.49	8.02689	26.233	19.2012	21.1853	34.2599
EXANEX	48	33	15	18	EXANEX	15-33	Cc1cc(C)nc(NS(=O)(=O)c2ccc(N)cc2)n1.OC(=O)c1ccc(Cl)c(Cl)c1	Cc1cc(C)nc(NS(=O)(=O)c2ccc(N)cc2)n1	OC(=O)c1ccc(Cl)c(Cl)c1	-289.09	-139.912	-212.463	387.822	-44.503	-248.696	-289.09	-89.303	-145.152	266.5	-25.133	-129.403	-150.739	-3.926	-20.329	37.967	-0.978	-37.029	-26.223	-46.683	-46.981	83.356	-18.392	-82.264	-112.128	52	9	39	52	48	EXANEX	-22.571	-52.514	-79.7505	-46.306	7.8076	18.1653	27.5867	16.0178	25.9729
EXANIB	49	33	16	17	EXANIB	33-16	Cc1cc(C)nc(NS(=O)(=O)c2ccc(N)cc2)n1.CC=CC=CC(O)=O	Cc1cc(C)nc(NS(=O)(=O)c2ccc(N)cc2)n1	CC=CC=CC(O)=O	-277.08	-155.629	-207.895	386.23	-50.054	-213.198	-277.072	-117.359	-167.008	311.82	-33.221	-129.689	-172.144	-33.758	-34.9	63.322	-15.553	-70.855	-91.344	-4.512	-5.987	11.088	-1.28	-12.654	-13.584	62	33	5	62	38	EXANIB	-26.964	-57.044	-36.4045	-62.689	9.73149	20.5876	13.1386	22.6249	30.319
EXAQEA	44	29	15	14	EXAQEA	29-15	NC(=O)c1cccnc1.OC(=O)c1cccnc1Nc1cccc(c1)C(F)(F)F	NC(=O)c1cccnc1	OC(=O)c1cccnc1Nc1cccc(c1)C(F)(F)F	-256.44	-121.418	-195.57	368.763	-39.885	-236.047	-256.442	-74.463	-106.291	202.239	-24.498	-92.223	-117.891	-12.644	-53.037	99.826	-4.923	-106.58	-80.914	-34.311	-36.242	66.698	-10.464	-37.244	-57.637	46	32	22	46	54	EXAQEA	-33.534	-65.778	-58.315	-35.29	13.0767	25.6504	22.7402	13.7615	38.7272
EXASEB	90	74	16	58	EXASEB	74-16	OC(C#Cc1ccc2c3ccc(cc3C(=O)c2c1)C#CC(O)(c1ccccc1)c1ccccc1)(c1ccccc1)c1ccccc1.CC(=O)c1cccnc1	OC(C#Cc1ccc2c3ccc(cc3C(=O)c2c1)C#CC(O)(c1ccccc1)c1ccccc1)(c1ccccc1)c1ccccc1	CC(=O)c1cccnc1	-391.14	-148.554	-322.564	585.8	-38.899	-422.483	-391.136	-84.48	-164.305	301.545	-21.855	-163.174	-162.809	-65.69	-157.675	283.184	-16.204	-252.744	-224	1.615	-0.583	1.071	-0.84	-6.566	-4.327	42	57	1	42	58	EXASEB	-37.267	-47.178	-153.327	-108.566	9.52779	12.0617	39.1999	27.7563	21.5895
EXEJOH	49	27	22	5	EXEJOH	27-22	Oc1c(Br)cc(Cc2cc(Br)c(O)c(Br)c2)cc1Br.C1N2CN3CN1CN(C2)C3	Oc1c(Br)cc(Cc2cc(Br)c(O)c(Br)c2)cc1Br	C1N2CN3CN1CN(C2)C3	-263.83	-123.592	-304.032	524.403	-21.409	-291.018	-263.827	-91.053	-173.07	302.746	-15.986	-157.367	-165.037	-29.623	-125.263	212.062	-4.894	-117.843	-83.954	-2.917	-5.7	9.595	-0.529	-15.808	-14.836	63	32	6	63	38	EXEJOH	0	-70.847	-54.9135	-67.801	0	26.8533	20.814	25.6987	26.8533
EXEYIQ	34	19	15	4	EXEYIQ	19-15	OC(=O)C=Cc1ccccc1.Cc1cc(Cl)nc(N)n1	OC(=O)C=Cc1ccccc1	Cc1cc(Cl)nc(N)n1	-204.31	-116.013	-170.586	316.504	-29.644	-172.069	-204.314	-77.169	-108.982	204.476	-19.874	-77.149	-104.504	-10.69	-20.405	36.732	-2.965	-46.707	-44.087	-28.154	-41.198	75.296	-6.805	-48.214	-55.723	51	22	27	51	49	EXEYIQ	-25.618	-58.561	-50.065	-18.559	12.5388	28.6628	24.5044	9.08375	41.2016
EXEYOW	30	15	15	0	EXEYOW	15-15	OC(=O)c1ccccc1.Cc1cc(Cl)nc(N)n1	OC(=O)c1ccccc1	Cc1cc(Cl)nc(N)n1	-190.85	-112.594	-168.83	314.908	-29.156	-161.297	-190.86	-81.698	-129.888	244.585	-21.024	-110.578	-127.386	-25.63	-33.035	59.956	-6.292	-30.6	-41.773	-5.267	-5.907	10.366	-1.839	-20.12	-21.701	67	22	11	67	33	EXEYOW	-25.084	-60.446	-9.689	-19.296	13.1433	31.672	5.07676	10.1106	44.8153
EXEYUC	32	17	15	2	EXEYUC	15-17	Cc1cc(Cl)nc(N)n1.OC(=O)c1ccc(cc1)N(=O)=O	Cc1cc(Cl)nc(N)n1	OC(=O)c1ccc(cc1)N(=O)=O	-219.18	-130.025	-188.373	352.601	-35.392	-180.235	-219.188	-89.113	-130.952	247.029	-24.244	-86.423	-115.735	-25.663	-37.584	68.429	-6.098	-48.136	-54.508	-15.249	-19.837	37.143	-5.05	-45.677	-48.945	53	25	22	53	47	EXEYUC	-23.0115	-59.72	-33.2435	0	10.4989	27.247	15.1672	0	37.7459
EXEZEN	30	15	15	0	EXEZEN	15-15	Cc1cc(Cl)nc(N)n1.OC(=O)c1ccccc1Cl	Cc1cc(Cl)nc(N)n1	OC(=O)c1ccccc1Cl	-200.98	-122.344	-184.804	341.929	-32.027	-166.486	-200.972	-84.661	-127.562	238.045	-21.847	-89.667	-115.507	-26.847	-35.577	65.405	-6.662	-40.651	-50.29	-10.836	-21.665	38.48	-3.518	-36.169	-35.175	57	25	18	57	43	EXEZEN	-25.1275	-61.562	-26.2735	-19.993	12.5025	30.6309	13.0727	9.94776	43.1334
EXEZIR	33	18	15	3	EXEZIR	18-15	Cc1ccccc1C(O)=O.Cc1cc(Cl)nc(N)n1	Cc1ccccc1C(O)=O	Cc1cc(Cl)nc(N)n1	-197.66	-110.366	-165.958	307.111	-27.309	-169.884	-197.655	-77.222	-114.665	213.489	-19.002	-90.236	-113.248	-7.916	-17.976	32.389	-2.109	-38.807	-34.82	-25.228	-33.317	61.233	-6.198	-40.842	-49.587	57	18	25	57	43	EXEZIR	-24.295	-57.648	-19.5	-3.339	12.2913	29.1652	9.86543	1.68926	41.4565
EXEZOX	33	18	15	3	EXEZOX	18-15	Cc1cccc(c1)C(O)=O.Cc1cc(Cl)nc(N)n1	Cc1cccc(c1)C(O)=O	Cc1cc(Cl)nc(N)n1	-195.91	-108.688	-166.019	307.389	-27.566	-169.871	-195.911	-78.981	-132.198	246.284	-19.793	-119.676	-131.887	-7.084	-9.212	16.176	-2.324	-24.932	-26.623	-22.622	-24.609	44.93	-5.449	-25.264	-37.402	67	14	19	67	33	EXEZOX	-24.489	-57.63	0	-61.358	12.5001	29.4166	0	31.3195	41.9167
EXEZUD	32	17	15	2	EXEZUD	17-15	Cc1cc(Cl)nc(N)n1.OC(=O)c1cccc(c1)N(=O)=O	Cc1cc(Cl)nc(N)n1	OC(=O)c1cccc(c1)N(=O)=O	-207.95	-130.122	-179.889	339.602	-34.564	-164.745	-207.956	-91.527	-135.084	256.527	-24.724	-104.707	-131.226	-12.157	-16.084	30.531	-3.679	-33.063	-35.445	-26.438	-28.721	52.544	-6.161	-26.976	-41.285	63	17	20	63	37	EXEZUD	-25.5395	-62.999	-12.953	-41.378	12.2816	30.2953	6.2289	19.8981	42.5768
EXIBAP	30	15	15	0	EXIBAP	15-15	OC(=O)c1ccc(Cl)cc1.Cc1cc(Cl)nc(N)n1	OC(=O)c1ccc(Cl)cc1	Cc1cc(Cl)nc(N)n1	-193.78	-120.833	-184.729	342.021	-29.757	-162.095	-193.789	-87.044	-129.579	241.81	-21.194	-87.261	-114.395	-26.109	-40.271	73.582	-6.553	-44.766	-50.862	-7.68	-14.878	26.63	-2.01	-30.069	-28.532	59	26	15	59	41	EXIBAP	-22.4545	-61.516	0	-41.818	11.5876	31.7453	0	21.5801	43.3329
EXIBET	34	19	15	4	EXIBET	19-15	Cc1cc(Cl)nc(N)n1.COc1ccc(cc1)C(O)=O	Cc1cc(Cl)nc(N)n1	COc1ccc(cc1)C(O)=O	-212.32	-121.088	-183.706	340.931	-31.767	-181.349	-212.324	-86.124	-143.906	268.98	-22.888	-127.63	-141.871	-11.538	-12.222	21.77	-3.326	-30.574	-35.383	-23.426	-27.578	50.181	-5.553	-23.145	-35.069	67	17	17	67	34	EXIBET	-23.1785	-60.602	-12.8925	-67.917	10.9168	28.5428	6.0722	31.988	39.4595
EXIBIX	33	18	15	3	EXIBIX	18-15	OC(=O)c1ccccc1Cl.Cc1cc(C)nc(N)n1	OC(=O)c1ccccc1Cl	Cc1cc(C)nc(N)n1	-212.81	-138.966	-206.687	386.258	-37.618	-171.07	-212.806	-105.058	-147.987	279.661	-26.86	-94.451	-131.865	-23.75	-38.407	70.566	-7.252	-41.666	-46.892	-10.158	-20.293	36.032	-3.506	-34.953	-34.049	62	22	16	62	38	EXIBIX	-23.441	-67.828	-27.1985	-21.966	11.015	31.8726	12.7806	10.3219	42.8876
EXIBOD	36	18	18	0	EXIBOD	18-18	Cc1cc(C)nc(N)n1.Cc1ccccc1C(O)=O	Cc1cc(C)nc(N)n1	Cc1ccccc1C(O)=O	-198.68	-117.235	-179.683	333.918	-29.747	-169.922	-198.671	-92.347	-130.676	246.166	-21.888	-94.071	-124.419	-17.311	-30.17	55.062	-5.533	-40.104	-41.944	-7.578	-18.837	32.69	-2.327	-35.748	-32.308	63	21	16	63	37	EXIBOD	-19.479	-63.033	-27.022	-24.883	9.80421	31.7259	13.6008	12.5242	41.5301
EXIBUJ	36	18	18	0	EXIBUJ	18-18	Cc1cc(C)nc(N)n1.Cc1cccc(c1)C(O)=O	Cc1cc(C)nc(N)n1	Cc1cccc(c1)C(O)=O	-204.5	-130.764	-194.234	362.975	-34.066	-166.807	-204.501	-99.965	-139.289	263.085	-23.998	-89.078	-124.557	-23.568	-45.238	82.506	-7.25	-46.816	-48.031	-7.231	-9.706	17.384	-2.818	-30.914	-31.914	61	23	16	61	39	EXIBUJ	-21.9995	-66.205	-12.667	-36.558	10.7577	32.3741	6.19413	17.8768	43.1318
EXICAQ	35	18	17	1	EXICAQ	18-17	Cc1cc(C)nc(N)n1.OC(=O)c1cccc(c1)N(=O)=O	Cc1cc(C)nc(N)n1	OC(=O)c1cccc(c1)N(=O)=O	-232.79	-149.909	-215.614	408.521	-44.938	-183.953	-232.781	-113.964	-155.303	296.359	-31.812	-89.801	-135.098	-22.026	-42.328	77.809	-7.765	-49.724	-50.419	-13.919	-17.983	34.353	-5.36	-44.429	-47.264	58	22	20	58	42	EXICAQ	-22.6005	-70.816	-39.9665	-26.423	9.70854	30.4206	17.1685	11.3506	40.1291
EXICEU	33	18	15	3	EXICEU	15-18	Cc1cc(C)nc(N)n1.OC(=O)c1ccc(Cl)cc1	Cc1cc(C)nc(N)n1	OC(=O)c1ccc(Cl)cc1	-201.2	-133.511	-202.312	378.231	-34.635	-164.287	-201.202	-104.092	-145.708	275.759	-25.595	-91.345	-128.213	-7.758	-15.591	27.684	-2.195	-28.582	-27.252	-21.66	-41.012	74.788	-6.845	-44.36	-45.736	64	14	23	64	37	EXICEU	-21.756	-68.368	-18.602	-38.192	10.8131	33.9801	9.24553	18.9821	44.7932
EXICIY	35	18	17	1	EXICIY	18-17	OC(=O)c1ccc(cc1)N(=O)=O.Cc1cc(C)nc(N)n1	OC(=O)c1ccc(cc1)N(=O)=O	Cc1cc(C)nc(N)n1	-228.28	-143.221	-207.651	392.141	-41.892	-183.518	-228.269	-107.123	-147.75	282.114	-29.453	-88.518	-129.136	-22.587	-42.344	77.393	-7.716	-50.051	-51.527	-13.512	-17.557	32.634	-4.722	-44.95	-47.607	57	23	21	57	44	EXICIY	-22.114	-67.875	-29.242	-11.901	9.68723	29.7332	12.8097	5.21333	39.4204
EXUQEU	63	41	22	19	EXUQEU	41-22	O=C1c2ccccc2c2ccccc12.N1c2cccc3cccc(NC41c1ccccc1c1ccccc41)c23	O=C1c2ccccc2c2ccccc12	N1c2cccc3cccc(NC41c1ccccc1c1ccccc41)c23	-241.88	-45.103	-174.609	315.761	-18.71	-307.24	-241.877	-34.579	-131.101	239.617	-14.077	-211.885	-164.452	-8.825	-39.615	69.345	-3.349	-81.332	-64.262	-1.699	-3.893	6.799	-1.284	-14.023	-13.163	68	27	5	68	32	EXUQEU	0	-43.608	-47.23	-90.383	0	18.0288	19.5262	37.3669	18.0288
EXUQUJ	41	24	17	7	EXUQUJ	24-17	CN1C=NC2=C1C(=O)N(C)C(=O)N2C.OC(=O)CCCC(O)=O	CN1C=NC2=C1C(=O)N(C)C(=O)N2C	OC(=O)CCCC(O)=O	-277.26	-160.791	-227.226	420.207	-47.037	-220.082	-277.258	-109.424	-148.811	276.577	-31.047	-113.627	-158.696	-16.19	-46.126	82.744	-6.838	-78.14	-67.607	-35.178	-32.288	60.886	-9.152	-28.315	-50.955	57	24	18	57	42	EXUQUJ	-26.095	-52.732	-61.715	-71.896	9.41174	19.019	22.2589	25.9309	28.4307
EXUQUJ01	41	24	17	7	EXUQUJ01	24-17	CN1C=NC2=C1C(=O)N(C)C(=O)N2C.OC(=O)CCCC(O)=O	CN1C=NC2=C1C(=O)N(C)C(=O)N2C	OC(=O)CCCC(O)=O	-277.6	-175.344	-259.974	479.471	-51.364	-217.966	-277.606	-135.243	-178.501	329.304	-34.895	-132.44	-190.985	-2.242	-32.15	57.764	-5.663	-64.183	-46.628	-37.859	-49.323	92.403	-10.806	-21.344	-39.994	69	17	14	69	31	EXUQUJ01	-28.88	-51.231	-38.623	-97.654	10.4035	18.455	13.9132	35.178	28.8584
EYASUT	65	49	16	33	EYASUT	49-16	COc1ccccc1.OC12Nc3ccccc3C1(O)C1(CCCCC1)C13CCCCC21O3	COc1ccccc1	OC12Nc3ccccc3C1(O)C1(CCCCC1)C13CCCCC21O3	-211.56	-72.717	-180.089	320.904	-25.258	-233.09	-211.564	-17.491	-43.068	74.384	-8.059	-100.914	-92.983	-50.142	-126.083	226.532	-16.16	-115.919	-103.873	-5.083	-10.938	19.988	-1.039	-16.257	-14.709	44	49	7	44	56	EYASUT	-44.0215	0	-57.658	-55.799	20.808	0	27.2537	26.375	20.808
EYIXUF	25	15	10	5	EYIXUF	15-10	CC1=CN2C=CSC2=N1.NC1=NC=CS1	CC1=CN2C=CSC2=N1	NC1=NC=CS1	-177.66	-100.948	-189.278	336.902	-28.712	-161.776	-177.662	-51.951	-106.108	187.288	-16.472	-85.526	-91.449	-15.432	-43.166	76.332	-4.192	-53.424	-45.448	-33.566	-40.004	73.282	-8.048	-22.827	-40.764	51	26	23	51	49	EYIXUF	-26.2405	-39.184	-34.8715	-12.286	14.7701	22.0556	19.6282	6.91546	36.8257
EYOJOR	73	37	36	1	EYOJOR	37-36	C1CCC(CC1)NC1CCCCC1.CC(C)(C)c1ccc(O)c(c1)C(C)(C)C	C1CCC(CC1)NC1CCCCC1	CC(C)(C)c1ccc(O)c(c1)C(C)(C)C	-235.62	-84.54	-188.967	332.601	-20.841	-252.099	-235.614	-77.6	-157.284	278.527	-20.123	-174.616	-174.1	-3.229	-15.374	26.424	-0.418	-38.425	-30.362	-3.711	-16.309	27.65	-0.301	-39.059	-31.152	74	13	13	74	26	EYOJOR	0	-66.933	0	-37.211	0	28.4072	0	15.7928	28.4072
EZAQED	46	31	15	16	EZAQED	31-15	Oc1ccc(cc1)C=CC(=O)c1ccc(O)cc1O.NC(=O)c1ccncc1	Oc1ccc(cc1)C=CC(=O)c1ccc(O)cc1O	NC(=O)c1ccncc1	-266.51	-125.644	-197.747	371.031	-44.751	-238.396	-266.514	-79.149	-127.796	240.63	-28.313	-132.208	-150.065	-12.795	-40.354	74.74	-8.094	-87.118	-74.136	-33.701	-29.596	55.66	-8.344	-19.071	-42.313	56	28	16	56	44	EZAQED	-27.6835	-75.247	-31.9845	-38.011	10.3874	28.2342	12.0012	14.2625	38.6216
EZEGIA	50	34	16	18	EZEGIA	34-16	OC(=O)c1ccccc1O.OC(CN1C=NC=N1)(CN1C=NC=N1)c1ccc(F)cc1F	OC(=O)c1ccccc1O	OC(CN1C=NC=N1)(CN1C=NC=N1)c1ccc(F)cc1F	-270.1	-162.734	-237.953	445.488	-41.253	-224.75	-270.096	-105.587	-159.533	298.072	-25.335	-122.672	-151.622	-52.045	-69.907	130.632	-14.113	-82.248	-99.583	-5.102	-8.512	16.784	-1.804	-19.83	-18.891	56	37	7	56	44	EZEGIA	-44.8455	-47.801	-35.9345	-81.738	16.6033	17.6975	13.3041	30.2621	34.3008
EZEJOK	50	30	20	10	EZEJOK	30-20	Oc1ccc(cc1)C1=COc2cc(O)cc(O)c2C1=O.c1cc(ccn1)c1ccncc1	Oc1ccc(cc1)C1=COc2cc(O)cc(O)c2C1=O	c1cc(ccn1)c1ccncc1	-288.2	-135.048	-215.196	401.607	-39.162	-265.938	-288.192	-115.676	-160.559	299.519	-31.754	-150.838	-191.309	-13.408	-37.911	70.759	-5.52	-80.695	-68.236	-5.965	-16.726	31.329	-1.888	-34.406	-28.648	66	24	10	66	34	EZEJOK	0	-35.181	-54.2625	-87.18	0	12.2071	18.8281	30.2498	12.2071
EZIDOH	52	35	17	18	EZIDOH	35-17	CC1=NN=C2CN=C(c3ccccc3)c3cc(Cl)ccc3N12.Nc1ccc(cc1)C(O)=O	CC1=NN=C2CN=C(c3ccccc3)c3cc(Cl)ccc3N12	Nc1ccc(cc1)C(O)=O	-276.81	-149.169	-234.699	428.721	-47.758	-233.809	-276.808	-96.089	-156.499	288.186	-27.484	-123.839	-148.43	-29.848	-62.713	111.87	-14.715	-99.643	-98.849	-23.232	-15.487	28.665	-5.559	-10.327	-29.528	54	36	11	54	47	EZIDOH	-23.63	-45.208	-89.98	-64.524	8.53654	16.3318	32.5061	23.3099	24.8683
EZIDUN	50	35	15	20	EZIDUN	35-15	CC1=NN=C2CN=C(c3ccccc3)c3cc(Cl)ccc3N12.OC(=O)c1c(F)cccc1F	CC1=NN=C2CN=C(c3ccccc3)c3cc(Cl)ccc3N12	OC(=O)c1c(F)cccc1F	-260.22	-138.242	-221.181	412.277	-44.492	-228.726	-260.225	-116.013	-165.073	312.302	-31.321	-124.464	-163.28	-21.864	-53.617	94.921	-12.266	-91.456	-86.32	-0.366	-2.491	5.054	-0.905	-12.806	-10.624	63	33	4	63	37	EZIDUN	0	-58.786	-49.7405	-79.327	0	22.5909	19.1148	30.4846	22.5909
EZIFAV	50	35	15	20	EZIFAV	35-15	OC(=O)c1cc(F)cc(F)c1.CC1=NN=C2CN=C(c3ccccc3)c3cc(Cl)ccc3N12	OC(=O)c1cc(F)cc(F)c1	CC1=NN=C2CN=C(c3ccccc3)c3cc(Cl)ccc3N12	-248.69	-124.695	-196.062	362.372	-38.473	-219.477	-248.699	-89.652	-128.587	241.437	-24.536	-88.645	-120.43	-32.193	-59.183	104.89	-13.301	-106.617	-108.487	-2.85	-8.292	16.045	-0.636	-24.216	-19.782	48	44	8	48	52	EZIFAV	0	-48.59	-45.823	-37.251	0	19.5384	18.4258	14.9789	19.5384
EZIFID	50	35	15	20	EZIFID	35-15	CC1=NN=C2CN=C(c3ccccc3)c3cc(Cl)ccc3N12.OC(=O)c1ccccc1	CC1=NN=C2CN=C(c3ccccc3)c3cc(Cl)ccc3N12	OC(=O)c1ccccc1	-248.82	-122.316	-197.761	362.328	-39.371	-220.504	-248.82	-84.407	-123.186	228.364	-23.373	-87.048	-117.374	-33.915	-66.143	117.936	-14.537	-112.251	-112.367	-3.994	-8.432	16.029	-1.461	-21.206	-19.079	47	45	8	47	53	EZIFID	0	-48.482	-77.911	-18.689	0	19.4848	31.3122	7.51105	19.4848
FABWOV	46	38	8	30	FABWOV	38-8	CC(O)=O.Clc1ccc(cc1)C=C1CNCC(=Cc2ccc(Cl)cc2)C1=O	CC(O)=O	Clc1ccc(cc1)C=C1CNCC(=Cc2ccc(Cl)cc2)C1=O	-143.57	-62.714	-255.297	474.599	-32.841	-216.369	-143.564	-35.466	-182.493	344.226	-21.886	-72.993	-17.355	-27.963	-67.634	120.815	-8.69	-133.233	-119.161	0.715	-5.17	9.558	-2.265	-10.144	-7.048	12	83	5	12	88	FABWOV	0	-9.12	-74.945	0	0	6.3523	52.201	0	6.3523
FADGOI	34	17	17	0	FADGOI	17-17	OC(=O)CCCC(O)=O.NNC(=O)c1ccncc1	OC(=O)CCCC(O)=O	NNC(=O)c1ccncc1	-261.09	-208.866	-288.74	539.676	-51.79	-180.214	-261.087	-167.758	-235.896	442.191	-41.762	-115.39	-181.326	-28.33	-32.866	61.076	-6.821	-35.823	-48.771	-12.779	-19.978	36.408	-3.207	-29.001	-30.99	69	19	12	69	31	FADGOI	-33.703	-112.084	-30.7295	-23.977	12.9086	42.9293	11.7697	9.18342	55.8378
FADHAV	40	23	17	6	FADHAV	17-23	OC(=O)CCCCCC(O)=O.NNC(=O)c1ccncc1	OC(=O)CCCCCC(O)=O	NNC(=O)c1ccncc1	-286.59	-203.388	-284.33	528.012	-53.311	-209.713	-286.593	-162.409	-228.651	425.484	-41.18	-132.389	-195.893	-29.132	-27.992	51.922	-7.017	-30.061	-47.389	-11.846	-27.688	50.606	-5.113	-47.263	-43.312	68	17	15	68	32	FADHAV	-34.473	-123.906	-8.154	-47.21	12.0287	43.2346	2.84518	16.473	55.2633
FADHEZ	33	17	16	1	FADHEZ	17-16	NNC(=O)c1ccncc1.OC(=O)c1ccc(O)cc1	NNC(=O)c1ccncc1	OC(=O)c1ccc(O)cc1	-264.4	-218.915	-295.157	550.52	-52.961	-173.946	-264.409	-165.336	-225.571	422.061	-40.384	-87.016	-159.111	-37.242	-47.768	88.508	-9.354	-46.609	-61.725	-16.337	-21.817	39.952	-3.223	-40.322	-43.573	60	23	16	60	39	FADHEZ	-37.759	-72.025	-39.8275	-23.449	14.281	27.2409	15.0634	8.86876	41.5219
FADHID	34	17	17	0	FADHID	17-17	OC(=O)c1ccc(O)cc1O.NNC(=O)c1ccncc1	OC(=O)c1ccc(O)cc1O	NNC(=O)c1ccncc1	-275.07	-201.96	-285.505	535.302	-50.453	-204.957	-275.068	-144.892	-214.792	403.877	-36.451	-128.388	-175.18	-46.003	-49.531	91.778	-11.125	-40.177	-65.765	-11.065	-21.182	39.647	-2.878	-36.392	-34.123	64	24	12	64	36	FADHID	-51.698	-80.963	-16.707	-57.876	18.7945	29.4336	6.07373	21.0405	48.2281
FADHOJ	43	27	16	11	FADHOJ	27-16	OC(=O)c1cccc(O)c1.CCC(C)=NNC(=O)c1ccncc1	OC(=O)c1cccc(O)c1	CCC(C)=NNC(=O)c1ccncc1	-281.55	-198.568	-309.126	575.2	-60.138	-219.878	-281.551	-161.582	-256.681	481.061	-45.88	-142.022	-189.856	-31.416	-39.5	71.292	-13.043	-57.336	-73.153	-5.57	-12.946	22.847	-1.215	-20.52	-18.542	67	26	7	67	33	FADHOJ	-45.301	-106.05	-14.678	-58.346	16.0899	37.6665	5.21328	20.7231	53.7563
FADHUP	40	24	16	8	FADHUP	24-16	OC(=O)c1cccc(O)c1.CC(C)=NNC(=O)c1ccncc1	OC(=O)c1cccc(O)c1	CC(C)=NNC(=O)c1ccncc1	-282.65	-185.969	-268.808	497.92	-57.916	-212.091	-282.652	-140.147	-199.32	371.58	-40.293	-131.321	-185.94	-43.672	-62.762	114.363	-16.451	-60.932	-79.537	-2.151	-6.726	11.977	-1.171	-19.838	-17.176	66	28	6	66	34	FADHUP	-64.048	-104.54	-15.667	-52.45	22.6598	36.9857	5.5429	18.5565	59.6455
FAFGOI	87	67	20	47	FAFGOI	67-20	CC#CC1(O)CCC2C3CCC4=CC(=O)CCC4=C3C(CC12C)c1ccc(cc1)N(C)C.CCCCOC(C)=O	CC#CC1(O)CCC2C3CCC4=CC(=O)CCC4=C3C(CC12C)c1ccc(cc1)N(C)C	CCCCOC(C)=O	-280.92	-90.719	-247.606	435.89	-32.397	-318.476	-280.916	-22.649	-97.661	170.087	-11.77	-149.807	-118.369	-67.47	-146.083	258.938	-20.165	-158.797	-154.826	-0.6	-3.862	6.865	-0.462	-9.872	-7.721	42	55	3	42	58	FAFGOI	-65.26	0	-24.82	-72.515	23.2308	0	8.83526	25.8134	23.2308
FAFGOL01	49	35	14	21	FAFGOL01	14-35	Oc1ccc(O)cc1.COc1ccc2cccc(CCNC(C)=O)c2c1	Oc1ccc(O)cc1	COc1ccc2cccc(CCNC(C)=O)c2c1	-258.33	-163.037	-297.535	543.282	-41.91	-237.398	-258.335	-102.374	-172.017	317.193	-25.98	-115.599	-138.459	-44.331	-67.023	123.801	-9.63	-20.465	-36.756	-16.332	-58.495	102.288	-6.3	-101.334	-83.12	54	14	32	54	46	FAFGOL01	-27.025	-42.704	-69.25	-57.149	10.4614	16.5308	26.8068	22.1225	26.9922
FAFGUR	45	35	10	25	FAFGUR	35-10	COc1ccc2cccc(CCNC(C)=O)c2c1.CC(=O)C(O)=O	COc1ccc2cccc(CCNC(C)=O)c2c1	CC(=O)C(O)=O	-246.36	-127.776	-201.461	371.379	-41.683	-212.889	-246.362	-112.014	-158.979	296.179	-33.84	-114.514	-158.44	-14.889	-42.298	74.776	-6.984	-95.192	-83.741	-0.874	-0.184	0.424	-0.859	-3.183	-4.181	64	34	2	64	36	FAFGUR	0	-93.131	-35.6085	-50.002	0	37.8028	14.4538	20.2963	37.8028
FAFSEL	26	14	12	2	FAFSEL	14-12	N#Cc1nc(nc(n1)C#N)C#N.S1C=CSC1=C1SC=CS1	N#Cc1nc(nc(n1)C#N)C#N	S1C=CSC1=C1SC=CS1	-168.54	-96.718	-234.65	426.334	-23.793	-191.861	-168.551	-82.903	-218.65	397.098	-19.862	-149.9	-122.654	-7.79	-11.448	19.923	-1.93	-25.353	-26.515	-6.025	-4.552	9.314	-2.001	-16.608	-19.381	73	16	11	73	27	FAFSEL	0	0	0	-96.045	0	0	0	56.9865	0
FAFSIO	58	35	23	12	FAFSIO	35-23	COc1cccc(OC)c1C1=CC(=O)c2ccccc2O1.COc1cccc(OC)c1C(O)=O	COc1cccc(OC)c1C1=CC(=O)c2ccccc2O1	COc1cccc(OC)c1C(O)=O	-198.79	-36.02	-195.678	351.835	-44.002	-257.941	-198.782	3.52	-112.017	201.029	-25.742	-127.336	-71.214	-12.825	-54.621	98.346	-7.302	-92.576	-72.566	-26.715	-29.04	52.46	-10.957	-38.029	-55.003	36	37	28	36	65	FAFSIO	0	0	-74.0785	-78.741	0	0	37.2647	39.6101	0
FAGDOI	45	33	12	21	FAGDOI	33-12	O=C1C=CC(=O)C=C1.CC(C)(c1ccc(O)cc1)c1ccc(O)cc1	O=C1C=CC(=O)C=C1	CC(C)(c1ccc(O)cc1)c1ccc(O)cc1	-220.29	-115.046	-203.391	375.459	-27.895	-211.634	-220.285	-96.273	-152.233	286.088	-22.43	-110.404	-131.844	-13.419	-45.674	79.522	-2.901	-82.959	-67.669	-5.354	-5.484	9.849	-2.565	-18.271	-20.772	60	31	9	60	40	FAGDOI	0	-29.165	-60.13	-43.685	0	13.2394	27.2958	19.8307	13.2394
FAGJUW	50	35	15	20	FAGJUW	35-15	CC(C(O)=O)c1ccc2Sc3ccccc3C(=O)Cc2c1.NC(=O)c1cccnc1	CC(C(O)=O)c1ccc2Sc3ccccc3C(=O)Cc2c1	NC(=O)c1cccnc1	-269.64	-143.956	-203.833	378.847	-44.027	-221.61	-269.645	-97.369	-139.761	259.913	-30.927	-104.767	-142.839	-12.063	-30.28	54.951	-5.286	-91.382	-81.002	-34.524	-33.793	63.983	-7.813	-25.461	-45.804	53	30	17	53	47	FAGJUW	-27.221	-69.382	-51.532	-41.844	10.0953	25.7313	19.1114	15.5185	35.8267
FAKKOU	41	23	18	5	FAKKOU	18-23	c1ccc2nc3ccccc3cc2c1.OC(=O)Cc1ccccc1	c1ccc2nc3ccccc3cc2c1	OC(=O)Cc1ccccc1	-218.91	-113.012	-225.898	414.38	-31.884	-220.773	-218.903	-98.849	-158.779	292.23	-23.955	-104.935	-131.179	-10.431	-25.524	45.193	-4.331	-37.211	-34.485	-3.732	-41.596	76.957	-3.599	-78.628	-53.239	60	16	24	60	40	FAKKOU	0	-57.36	-43.2355	-32.842	0	26.2025	19.7504	15.0025	26.2025
FAKLEL	33	18	15	3	FAKLEL	18-15	NC(=O)c1ccncc1.OC(=O)Cc1ccccc1	NC(=O)c1ccncc1	OC(=O)Cc1ccccc1	-230.22	-183.926	-280.332	525.585	-51.377	-171.37	-230.219	-142.828	-203.702	381.662	-37.546	-79.536	-138.128	-4.445	-22.951	42.243	-2.08	-47.12	-35.357	-36.653	-53.679	101.68	-11.751	-44.714	-56.734	60	15	25	60	40	FAKLEL	-30.5725	-88.855	-31.97	-16.479	13.2797	38.5957	13.8867	7.15794	51.8754
FALQEP	62	40	22	18	FALQEP	40-22	OC(=O)C(OC(=O)c1ccccc1)C(OC(=O)c1ccccc1)C(O)=O.CC1CCCCC1O	OC(=O)C(OC(=O)c1ccccc1)C(OC(=O)c1ccccc1)C(O)=O	CC1CCCCC1O	-259.75	-134.036	-179.014	336.988	-37.003	-216.163	-259.744	-75.638	-111.12	207.099	-21.797	-128.152	-148.405	-58.203	-67.403	129.043	-15.088	-82.758	-106.691	-0.195	-0.491	0.846	-0.118	-5.253	-4.648	57	41	2	57	43	FALQEP	-57.056	-100.139	0	0	21.9657	38.5521	0	0	60.5178
FALQOZ	65	40	25	15	FALQOZ	40-25	OC(=O)C(OC(=O)c1ccccc1)C(OC(=O)c1ccccc1)C(O)=O.CCC1CCCCC1O	OC(=O)C(OC(=O)c1ccccc1)C(OC(=O)c1ccccc1)C(O)=O	CCC1CCCCC1O	-262.46	-135.742	-179.408	337.898	-37.177	-217.417	-262.465	-77.819	-113.524	212.161	-22.703	-133.464	-154.376	-57.098	-62.512	120.065	-14.304	-74.613	-100.375	-0.825	-3.372	5.672	-0.17	-9.34	-7.714	59	38	3	59	41	FALQOZ	-54.633	-103.411	0	-8.44	20.8157	39.4007	0	3.21573	60.2164
FALQUF	58	40	18	22	FALQUF	40-18	OC(=O)C(OC(=O)c1ccccc1)C(OC(=O)c1ccccc1)C(O)=O.CCCC(C)O	OC(=O)C(OC(=O)c1ccccc1)C(OC(=O)c1ccccc1)C(O)=O	CCCC(C)O	-242.46	-127.63	-162.754	307.916	-35.566	-196.199	-242.462	-71.502	-95.273	179.424	-20.232	-104.427	-129.531	-56.095	-67.454	128.437	-15.223	-88.942	-110.36	-0.033	-0.027	0.055	-0.111	-2.83	-2.571	53	46	1	53	47	FALQUF	-54.981	-89.537	0	0	22.6763	36.9286	0	0	59.6049
FALRIU	61	40	21	19	FALRIU	40-21	OC(=O)C(OC(=O)c1ccccc1)C(OC(=O)c1ccccc1)C(O)=O.CC(C)CC(C)O	OC(=O)C(OC(=O)c1ccccc1)C(OC(=O)c1ccccc1)C(O)=O	CC(C)CC(C)O	-248.82	-123.973	-158.465	299.249	-35.358	-205.039	-248.818	-68.643	-97.465	182.667	-20.416	-118.875	-138.56	-54.983	-60.982	116.537	-14.821	-82.347	-106.491	-0.347	-0.018	0.045	-0.121	-3.817	-3.767	56	43	2	56	45	FALRIU	-53.724	-94.221	0	0	21.5915	37.8671	0	0	59.4586
FALSUI	45	30	15	15	FALSUI	30-15	CN(C)C(C)=O.Cc1ccnc(NS(=O)(=O)c2ccc(N)cc2)n1	CN(C)C(C)=O	Cc1ccnc(NS(=O)(=O)c2ccc(N)cc2)n1	-258.35	-128.411	-167.52	304.999	-50.021	-195.781	-258.349	-40.418	-56.897	103.371	-22.862	-73.6	-95.037	-78.66	-97.225	178.031	-22.858	-96.119	-133.869	-9.332	-13.397	23.598	-4.302	-26.062	-29.443	37	52	11	37	63	FALSUI	-72.861	-34.402	-44.828	-20.574	28.2024	13.316	17.3517	7.96362	41.5185
FALTAP	44	30	14	16	FALTAP	30-14	O=C1CCCC1.Cc1ccnc(NS(=O)(=O)c2ccc(N)cc2)n1	O=C1CCCC1	Cc1ccnc(NS(=O)(=O)c2ccc(N)cc2)n1	-263.51	-115.053	-183.304	329.876	-43.78	-229.646	-263.509	-46.817	-70.508	126.288	-21.668	-84.247	-104.453	-62.433	-99.164	179.806	-19.88	-119.4	-134.892	-5.803	-13.632	23.782	-2.231	-25.999	-24.164	40	51	9	40	60	FALTAP	-32.0345	-25.407	-77.8155	-32.852	12.1568	9.64176	29.5304	12.4671	21.7986
FALTET	44	30	14	16	FALTET	30-14	Cc1ccnc(NS(=O)(=O)c2ccc(N)cc2)n1.Cc1cccnc1	Cc1ccnc(NS(=O)(=O)c2ccc(N)cc2)n1	Cc1cccnc1	-254.63	-125.538	-184.956	337.224	-46.228	-208.712	-254.636	-43.613	-69.276	126.071	-21.13	-78.952	-95.419	-79.069	-99.145	181.108	-23.595	-98.325	-136.051	-2.855	-16.535	30.044	-1.502	-31.435	-23.167	37	53	9	37	62	FALTET	-72.433	-29.623	-37.067	-38.863	28.4464	11.6337	14.5572	15.2625	40.0801
FAMXOJ	91	70	21	49	FAMXOJ	70-21	Brc1c2ccc3c4C5c6ccccc6C(c6ccccc56)c4c(Br)c4ccc(c5C6c7ccccc7C(c7ccccc67)c15)c2c34.Cc1cc(C)cc(C)c1	Brc1c2ccc3c4C5c6ccccc6C(c6ccccc56)c4c(Br)c4ccc(c5C6c7ccccc7C(c7ccccc67)c15)c2c34	Cc1cc(C)cc(C)c1	-294.23	-40.349	-207.941	362.229	-11.28	-388.749	-294.237	-17.013	-93.653	165.623	-4.866	-173.286	-128.03	-23.358	-113.93	195.959	-6.369	-210.492	-162.041	0.022	-0.358	0.647	-0.045	-4.971	-4.166	44	55	1	44	56	FAMXOJ	0	0	-77.833	-85.76	0	0	26.4531	29.1473	0
FAQWUS	47	30	17	13	FAQWUS	17-30	OC(=O)c1ccc(cc1Cl)N(=O)=O.OC(=O)c1ccccc1Nc1cccc(c1)C(F)(F)F	OC(=O)c1ccc(cc1Cl)N(=O)=O	OC(=O)c1ccccc1Nc1cccc(c1)C(F)(F)F	-252	-147.425	-229.546	437.085	-36.635	-226.457	-251.994	-134.06	-211.827	402.786	-31.92	-145.837	-174.402	-7.711	-5.774	11.107	-2.763	-21.316	-25.468	-5.654	-11.946	23.192	-1.952	-59.305	-52.124	69	10	21	69	31	FAQWUS	0	-70.378	0	-64.492	0	27.9278	0	25.5921	27.9278
FAQXAZ	53	30	23	7	FAQXAZ	23-30	CCOc1ccccc1C(N)=O.OC(=O)c1ccccc1Nc1cccc(c1)C(F)(F)F	CCOc1ccccc1C(N)=O	OC(=O)c1ccccc1Nc1cccc(c1)C(F)(F)F	-248.42	-120.563	-196.026	366.216	-38.471	-226.925	-248.419	-106.986	-178.5	334.323	-32.629	-162.09	-182.15	-7.481	-3.44	6.366	-3.655	-18.259	-24.705	-6.095	-14.086	25.527	-2.187	-46.576	-41.563	73	10	17	73	27	FAQXAZ	0	-65.912	-8.81	-72.762	0	26.5325	3.54641	29.2899	26.5325
FARBIM	94	82	12	70	FARBIM	82-12	CCCO.CC(=C)C1CCC2(CO)CCC3(C)C(CCC4C5(C)CCC(O)C(C)(C)C5CCC34C)C12	CCCO	CC(=C)C1CCC2(CO)CCC3(C)C(CCC4C5(C)CCC(O)C(C)(C)C5CCC34C)C12	-281.3	-102.928	-177.355	313.399	-24.649	-273.618	-281.309	-60.809	-79.385	144.021	-16.071	-84.384	-109.744	-38.951	-91.554	158.779	-7.683	-180.511	-162.539	-3.168	-6.416	10.599	-0.895	-8.723	-9.026	39	58	3	39	61	FARBIM	-64.029	-65.855	-88.368	0	22.7618	23.4109	31.4141	0	46.1728
FARMAM	52	28	24	4	FARMAM	24-28	O=C1c2cc(ccc2c2c1cc(cc2N(=O)=O)N(=O)=O)N(=O)=O.C1=CN2C(=NC3=C2N2C=CC=CC2=N3)C=C1	O=C1c2cc(ccc2c2c1cc(cc2N(=O)=O)N(=O)=O)N(=O)=O	C1=CN2C(=NC3=C2N2C=CC=CC2=N3)C=C1	-291.51	-104.824	-191.356	358.416	-39.188	-292.693	-291.52	-58.25	-143.466	268.337	-25.615	-214.133	-189.877	-22.981	-7.985	14.009	-7.84	-24.082	-47.354	-23.594	-39.904	76.07	-5.733	-54.478	-54.288	65	16	19	65	35	FARMAM	0	0	-42.244	-153.195	0	0	14.4914	52.5522	0
FASJUG	41	24	17	7	FASJUG	24-17	O=C(CN1C=CN=C1)c1ccccc1.OC(=O)c1cccc(c1)N(=O)=O	O=C(CN1C=CN=C1)c1ccccc1	OC(=O)c1cccc(c1)N(=O)=O	-256.82	-145.962	-207.192	389.434	-49.244	-205.122	-256.822	-129.818	-168.296	318.222	-36.059	-118.03	-174.114	-13.301	-26.586	47.266	-9.653	-55.836	-57.059	-2.843	-12.31	23.946	-3.532	-31.256	-25.649	68	22	10	68	32	FASJUG	0	-58.105	-51.217	-44.607	0	22.6248	19.9428	17.369	22.6248
FATLAQ	65	51	14	37	FATLAQ	51-14	OC(=O)c1ccncc1.Cc1ccc(cc1)N=C1C=C(N(c2ccc(C)cc2)C1(C)O)c1ccncc1	OC(=O)c1ccncc1	Cc1ccc(cc1)N=C1C=C(N(c2ccc(C)cc2)C1(C)O)c1ccncc1	-254.73	-97.099	-229.427	424.267	-41.618	-277.453	-254.725	-72.209	-157.038	296.325	-32.437	-131.245	-128.609	-18.118	-66.986	118.662	-7.711	-138.865	-113.87	-6.773	-5.403	9.28	-1.47	-7.343	-12.246	50	45	5	50	50	FATLAQ	0	-48.428	-67.9385	-56.764	0	19.0115	26.6708	22.284	19.0115
FAYXOV	48	30	18	12	FAYXOV	18-30	Nc1ccc(C(O)=O)c(O)c1.NC(=O)N1c2ccccc2C=Cc2ccccc12	Nc1ccc(C(O)=O)c(O)c1	NC(=O)N1c2ccccc2C=Cc2ccccc12	-271.67	-165.674	-252.782	469.228	-50.153	-221.747	-271.677	-131.81	-188.81	352.943	-38.121	-119.195	-169.976	-21.403	-27.199	48.548	-6.244	-28.673	-39.031	-12.461	-36.773	67.736	-5.787	-73.878	-62.67	63	14	23	63	37	FAYXOV	-22.148	-71.952	-31.1835	-59.616	8.15254	26.4851	11.4784	21.9443	34.6376
FAZBOY	84	63	21	42	FAZBOY	63-21	CC(CCC(O)=O)C1CCC2C3C(CC(=O)C12C)C1(C)CCC(=O)CC1CC3=O.COc1ccc(cc1)S(C)=O	CC(CCC(O)=O)C1CCC2C3C(CC(=O)C12C)C1(C)CCC(=O)CC1CC3=O	COc1ccc(cc1)S(C)=O	-263.67	-108.482	-253.774	461.043	-40.48	-283.708	-263.667	-37.943	-82.439	150.16	-14.816	-87.703	-85.618	-38.546	-65.847	116.98	-17.943	-142.086	-146.171	-31.993	-105.488	193.903	-7.721	-53.919	-31.878	32	55	12	32	67	FAZBOY	0	-32.099	-96.434	-30.115	0	12.1739	36.5737	11.4215	12.1739
FAZBUE	80	63	17	46	FAZBUE	63-17	CS(=O)c1ccc(Br)cc1.CC(CCC(O)=O)C1CCC2C3C(CC(=O)C12C)C1(C)CCC(=O)CC1CC3=O	CS(=O)c1ccc(Br)cc1	CC(CCC(O)=O)C1CCC2C3C(CC(=O)C12C)C1(C)CCC(=O)CC1CC3=O	-297.84	-113.287	-203.926	367.446	-42.439	-284.422	-297.847	-50.729	-97.215	178.249	-16.568	-96.488	-99.863	-47.081	-79.874	141.715	-20.095	-146.034	-153.611	-15.477	-26.837	47.482	-5.776	-41.9	-44.373	34	52	15	34	67	FAZBUE	0	-36.236	-95.645	-17.528	0	12.1663	32.1129	5.88504	12.1663
FAZCAL	80	63	17	46	FAZCAL	63-17	CC(CCC(O)=O)C1CCC2C3C(CC(=O)C12C)C1(C)CCC(=O)CC1CC3=O.CS(=O)c1ccccc1	CC(CCC(O)=O)C1CCC2C3C(CC(=O)C12C)C1(C)CCC(=O)CC1CC3=O	CS(=O)c1ccccc1	-228.85	-89.669	-239.387	435.054	-41.904	-257.123	-228.857	-44.653	-133.021	245.848	-17.67	-83.993	-63.738	-47.255	-85.638	151.577	-20.815	-147.192	-152.804	2.239	-20.728	37.629	-3.419	-25.938	-12.315	28	67	5	28	72	FAZCAL	0	0	-101.696	-22.383	0	0	44.4378	9.78064	0
FEBCAR	61	46	15	31	FEBCAR	15-46	CN1CCN(C)C1=Nc1ccccc1N=C1N(C)CCN1C.OC(=O)c1ccccc1	CN1CCN(C)C1=Nc1ccccc1N=C1N(C)CCN1C	OC(=O)c1ccccc1	-186.13	-31.231	-210.344	375.385	-45.205	-254.472	-186.125	-0.64	-137.084	248.813	-33.312	-144.806	-82.412	-4.048	-14.175	25.259	-1.042	-9.95	-6.871	-26.543	-59.084	101.313	-10.851	-99.717	-96.841	44	4	52	44	56	FEBCAR	0	0	-81.3175	-66.61	0	0	43.6886	35.7868	0
FEBCOF	59	46	13	33	FEBCOF	13-46	Oc1ccccc1.CN1CCN(C)C1=Nc1ccccc1N=C1N(C)CCN1C	Oc1ccccc1	CN1CCN(C)C1=Nc1ccccc1N=C1N(C)CCN1C	-178.86	-33.051	-160.247	282.919	-30.255	-226.585	-178.865	-11.78	-117.77	209.86	-21.261	-125.721	-80.78	-0.382	-0.1	0.184	-0.196	-3.173	-3.26	-20.889	-42.376	72.875	-8.798	-97.691	-94.824	45	2	53	45	55	FEBCOF	0	0	-68.9305	-55.554	0	0	38.5388	31.06	0
FEBCUL	62	46	16	30	FEBCUL	16-46	OCc1ccccc1.CN1CCN(C)C1=Nc1ccccc1N=C1N(C)CCN1C	OCc1ccccc1	CN1CCN(C)C1=Nc1ccccc1N=C1N(C)CCN1C	-190.3	-27.305	-149.92	261.746	-25.258	-243.249	-190.302	-4.242	-78.301	138.113	-13.283	-132.641	-92.866	0.589	-14.49	25.321	-2.402	-9.708	-2.92	-23.652	-57.13	98.312	-9.573	-100.9	-94.516	49	2	50	49	52	FEBCUL	0	0	-80.1515	-50.108	0	0	42.1185	26.3311	0
FEBSIR	32	17	15	2	FEBSIR	17-15	NC(=O)c1cccnc1.Nc1ccccc1C(O)=O	NC(=O)c1cccnc1	Nc1ccccc1C(O)=O	-216.82	-142.693	-195.301	366.469	-39.498	-163.581	-216.826	-98.489	-144.614	272.319	-26.799	-87.329	-121.13	-13.997	-21.202	39.419	-3.446	-41.919	-42.603	-30.207	-29.485	54.731	-9.253	-34.333	-53.093	56	20	24	56	44	FEBSIR	-33.849	-65.167	-19.57	-16.44	15.6116	30.0558	9.02592	7.58233	45.6674
FECFEB	32	17	15	2	FECFEB	17-15	NC(=O)c1cccnc1.OC(=O)c1ccc(cc1)N(=O)=O	NC(=O)c1cccnc1	OC(=O)c1ccc(cc1)N(=O)=O	-229.35	-153.052	-208.709	394.287	-46.323	-169.822	-229.346	-107.877	-130.075	246.232	-31.78	-66.357	-123.613	-7.913	-31.809	59.902	-3.286	-57.031	-43.105	-37.262	-46.824	88.153	-11.256	-46.435	-62.628	54	19	27	54	46	FECFEB	-28.5985	-70.926	-59.208	0	12.4694	30.9248	25.8156	0	43.3942
FECFIF	30	15	15	0	FECFIF	15-15	OC(=O)c1ccc(F)cc1.NC(=O)c1cccnc1	OC(=O)c1ccc(F)cc1	NC(=O)c1cccnc1	-214.94	-128.786	-170.655	319.686	-35.594	-165.91	-214.936	-90.08	-117.742	220.887	-23.701	-86.018	-123.98	-6.206	-14.74	27.751	-1.736	-40.084	-34.714	-32.5	-38.172	71.049	-10.157	-39.809	-56.243	58	16	26	58	42	FECFIF	-26.88	-71.405	-13.76	-15.12	12.5058	33.2209	6.40179	7.03452	45.7267
FECGEC	31	16	15	1	FECGEC	15-16	NC(=O)c1ccccc1.OC(=O)c1cccc(F)c1	NC(=O)c1ccccc1	OC(=O)c1cccc(F)c1	-190.03	-100.662	-124.148	235.228	-31.877	-147.725	-190.036	-76.499	-101.469	192.588	-24.776	-91.278	-122.41	-4.913	-10.662	19.987	-1.404	-29.381	-26.057	-19.251	-12.017	22.653	-5.697	-27.067	-41.57	64	14	22	64	36	FECGEC	0	-60.258	0	0	0	31.7097	0	0	31.7097
FECGUS	35	20	15	5	FECGUS	20-15	c1cc(ccn1)c1ccncc1.OC(=O)c1ccccc1F	c1cc(ccn1)c1ccncc1	OC(=O)c1ccccc1F	-198	-102.861	-164.642	308.756	-28.084	-180.852	-198.002	-95.602	-120.329	225.933	-24.374	-86.261	-128.996	-7.731	-27.069	50.29	-2.809	-57.2	-45.721	0.472	-17.244	32.533	-0.901	-37.392	-23.286	65	23	12	65	35	FECGUS	0	-48.287	-38.386	-42.737	0	24.3874	19.3869	21.5843	24.3874
FEDFUS	57	45	12	33	FEDFUS	45-12	CCCCNc1cc(cc(c1Oc1ccccc1)S(N)(=O)=O)C(O)=O.O=C1NC=CC=C1	CCCCNc1cc(cc(c1Oc1ccccc1)S(N)(=O)=O)C(O)=O	O=C1NC=CC=C1	-315.82	-169.963	-219.535	408.145	-61.853	-237.543	-315.821	-71.492	-93.744	176.506	-26.098	-74.445	-108.605	-51.561	-79.57	144.149	-21.533	-141.308	-153.611	-46.91	-46.221	87.49	-14.223	-21.79	-53.606	34	49	17	34	66	FEDFUS	-62.516	-44.45	-107.678	-20.266	19.7948	14.0745	34.0946	6.41695	33.8693
FEDGIH	60	45	15	30	FEDGIH	45-15	NC(=O)c1ccncc1.CCCCNc1cc(cc(c1Oc1ccccc1)S(N)(=O)=O)C(O)=O	NC(=O)c1ccncc1	CCCCNc1cc(cc(c1Oc1ccccc1)S(N)(=O)=O)C(O)=O	-310.12	-158.749	-198.048	368.566	-53.242	-239.095	-310.134	-113.502	-138.675	260.281	-35.209	-117.554	-173.323	-31.453	-54.363	99.203	-14.355	-106.58	-108.991	-13.794	-5.01	9.082	-3.679	-14.961	-27.821	56	35	9	56	44	FEDGIH	-40.172	-129.392	-20.089	0	12.9537	41.7232	6.47782	0	54.6769
FEDGIH01	60	45	15	30	FEDGIH01	45-15	NC(=O)c1ccncc1.CCCCNc1cc(cc(c1Oc1ccccc1)S(N)(=O)=O)C(O)=O	NC(=O)c1ccncc1	CCCCNc1cc(cc(c1Oc1ccccc1)S(N)(=O)=O)C(O)=O	-309.96	-161.111	-205.159	383.08	-53.792	-240.819	-309.962	-121.573	-152.816	287.796	-36.773	-119.558	-176.493	-27.741	-47.251	85.993	-13.769	-106.544	-108.365	-11.798	-5.092	9.29	-3.25	-14.717	-25.103	57	35	8	57	43	FEDGIH01	-38.288	-132.659	-39.588	0	12.3526	42.7987	12.772	0	55.1513
FEDHEE	61	45	16	29	FEDHEE	45-16	COC1=CC=CNC1=O.CCCCNc1cc(cc(c1Oc1ccccc1)S(N)(=O)=O)C(O)=O	COC1=CC=CNC1=O	CCCCNc1cc(cc(c1Oc1ccccc1)S(N)(=O)=O)C(O)=O	-327.95	-151.371	-183.234	334.939	-55.996	-252.858	-327.944	-65.731	-76.581	140.187	-23.66	-95.173	-130.587	-47.256	-70.78	127.017	-19.115	-130.283	-142.815	-38.384	-35.873	67.735	-13.221	-27.402	-54.542	40	44	17	40	61	FEDHEE	-61.9185	-45.373	-107.805	-34.565	18.8805	13.8353	32.8724	10.5397	32.7158
FEDHOO	60	45	15	30	FEDHOO	45-15	CC1=CC=CC(=O)N1.CCCCNc1cc(cc(c1Oc1ccccc1)S(N)(=O)=O)C(O)=O	CC1=CC=CC(=O)N1	CCCCNc1cc(cc(c1Oc1ccccc1)S(N)(=O)=O)C(O)=O	-325.55	-167.669	-211.576	394.45	-65.73	-244.155	-325.554	-86.493	-113.95	215.231	-32.577	-78.411	-121.273	-39.196	-57.406	104.343	-16.862	-130.758	-138.785	-41.981	-40.219	74.875	-16.291	-34.986	-65.496	37	43	20	37	63	FEDHOO	-109.761	-60.8	-41.124	0	33.7154	18.6761	12.6322	0	52.3915
FEFMEL	52	26	26	0	FEFMEL	26-26	OC1(CCCCC1)C1=NNC=C1.OC1(CCCCC1)C1=CC=NN1	OC1(CCCCC1)C1=NNC=C1	OC1(CCCCC1)C1=CC=NN1	-271.01	-160.13	-247.538	448.544	-41.62	-224.019	-271.018	-86.882	-145.86	263.477	-23.711	-136.613	-155.716	-33.428	-37.594	69.368	-9.532	-37.087	-55.064	-39.821	-64.084	115.698	-8.377	-50.32	-60.238	57	20	22	57	42	FEFMEL	-66.6345	-80.381	-30.9505	0	24.5875	29.6598	11.4204	0	54.2473
FEFPUC	83	63	20	43	FEFPUC	63-20	Cc1ccc(cc1)S(C)=O.CC(CCC(O)=O)C1CCC2C3C(CC(=O)C12C)C1(C)CCC(=O)CC1CC3=O	Cc1ccc(cc1)S(C)=O	CC(CCC(O)=O)C1CCC2C3C(CC(=O)C12C)C1(C)CCC(=O)CC1CC3=O	-291.05	-101.955	-163.237	292.2	-44.411	-264.182	-291.052	-62.587	-64.183	117.433	-24.461	-83.099	-123.755	-34.434	-66.895	118.191	-16.848	-139.117	-138.328	-4.934	-32.159	56.576	-3.102	-41.966	-28.969	43	48	10	43	58	FEFPUC	0	-46.374	-101.566	0	0	15.9333	34.8964	0	15.9333
FEFQAJ	80	63	17	46	FEFQAJ	63-17	CC(CCC(O)=O)C1CCC2C3C(CC(=O)C12C)C1(C)CCC(=O)CC1CC3=O.CS(=O)c1ccc(Br)cc1	CC(CCC(O)=O)C1CCC2C3C(CC(=O)C12C)C1(C)CCC(=O)CC1CC3=O	CS(=O)c1ccc(Br)cc1	-267.11	-97.485	-213.47	375.124	-37.867	-270.868	-267.108	-47.733	-62.448	111.202	-17.826	-81.328	-104.368	-36.066	-80.395	141.455	-16.648	-140.679	-135.236	-13.686	-70.627	122.467	-3.393	-48.861	-27.504	39	51	10	39	61	FEFQAJ	0	0	-58.853	-27.313	0	0	22.0332	10.2254	0
FEFYAS	70	38	32	6	FEFYAS	32-38	CN1C=NC2=C1C(=O)N(CCCCC(C)=O)C(=O)N2C.NS(=O)(=O)c1cc(C(O)=O)c(NCC2=CC=CO2)cc1Cl	CN1C=NC2=C1C(=O)N(CCCCC(C)=O)C(=O)N2C	NS(=O)(=O)c1cc(C(O)=O)c(NCC2=CC=CO2)cc1Cl	-381.69	-176.723	-268.451	491.078	-58.641	-331.844	-381.686	-159.727	-230.978	422.877	-43.768	-250.637	-300.985	-12.899	-25.416	46.415	-8.573	-39.532	-41.431	-4.096	-12.056	21.786	-6.299	-41.675	-39.27	79	11	10	79	21	FEFYAS	-25.799	-152.754	0	-81.708	6.75915	40.0204	0	21.4069	46.7796
FEGPOW	56	38	18	20	FEGPOW	38-18	CC(C)C1CC(C)(O)OC2=C1C(=O)Oc1ccccc21.OC1=CC(=O)Oc2ccccc12	CC(C)C1CC(C)(O)OC2=C1C(=O)Oc1ccccc21	OC1=CC(=O)Oc2ccccc12	-276.91	-123.522	-199.1	367.12	-45.82	-248.279	-276.91	-105.183	-132.654	246.066	-36.502	-122.918	-175.192	-12.931	-49.524	89.391	-6.671	-94.508	-76.28	-5.408	-16.922	31.664	-2.647	-30.854	-25.439	63	28	9	63	37	FEGPOW	0	-105.553	-64.139	-13.542	0	38.1182	23.1624	4.8904	38.1182
FEHNAH	93	85	8	77	FEHNAH	85-8	CCC1(OC2CCC3(C)C4CC(O)C5(C)C(CCC5C4CCC13C2)C(C)CCC(O)=O)c1ccc(F)cc1.CC(O)=O	CCC1(OC2CCC3(C)C4CC(O)C5(C)C(CCC5C4CCC13C2)C(C)CCC(O)=O)c1ccc(F)cc1	CC(O)=O	-252.69	-73.96	-180.908	327.877	-43.544	-267.629	-252.688	-32.737	-72.729	137.333	-19.2	-74.599	-73.875	-40.476	-108.179	190.544	-24.272	-192.759	-177.735	-0.747	0	0	-0.072	-0.271	-1.078	29	70	0	29	70	FEHNAH	-55.267	0	-28.115	-9.302	21.8715	0	11.1263	3.68119	21.8715
FEJBUU	69	60	9	51	FEJBUU	60-9	CCC#N.Cc1ccc(cc1)S(=O)(=O)Nc1cccc2C(=O)c3cccc(NS(=O)(=O)c4ccc(C)cc4)c3C(=O)c12	CCC#N	Cc1ccc(cc1)S(=O)(=O)Nc1cccc2C(=O)c3cccc(NS(=O)(=O)c4ccc(C)cc4)c3C(=O)c12	-319.05	-87.948	-210.701	382.077	-44.238	-343.53	-319.053	-27.514	-61.687	111.335	-15.484	-85.962	-84.768	-56.288	-144.366	262.028	-27.367	-250.808	-225.491	-4.146	-4.649	8.714	-1.387	-6.76	-8.794	27	71	3	27	74	FEJBUU	0	0	-151.415	-59.827	0	0	47.4581	18.7516	0
FENRIC	40	23	17	6	FENRIC	23-17	OC(=O)c1ccc(O)c(O)c1.CCOc1ccccc1C(N)=O	OC(=O)c1ccc(O)c(O)c1	CCOc1ccccc1C(N)=O	-198.69	-81.643	-248.658	471.016	-96.6	-204.683	-198.682	-73.705	-78.042	143.628	-26.153	-86.065	-131.712	4.764	-30.964	56.132	-6.138	-66.764	-42.101	-12.702	-139.652	271.256	-64.309	-51.854	-24.869	66	21	13	66	34	FENRIC	-34.8225	-28.534	-38.331	-32.524	17.526	14.3611	19.2919	16.3692	31.8871
FEPPUO	46	24	22	2	FEPPUO	24-22	NC(N)=NS(=O)(=O)c1ccc(N)cc1.c1cnc2c(c1)ccc1cccnc21	NC(N)=NS(=O)(=O)c1ccc(N)cc1	c1cnc2c(c1)ccc1cccnc21	-334.42	-171.596	-202.534	369.32	-70.299	-234.254	-334.418	-80.217	-114.013	206.197	-41.624	-141.45	-181.852	-83.862	-66.976	122.237	-24.678	-45.68	-112.566	-7.516	-21.546	40.886	-3.997	-47.125	-39.999	54	34	12	54	46	FEPPUO	-103.584	-73.388	-18.9685	-47.226	30.9741	21.9449	5.67206	14.1218	52.9189
FEQQUN	52	32	20	12	FEQQUN	20-32	BrC1=CC(C(=CC1=C(C#N)C#N)Br)=C(C#N)C#N.CSC1=C(SC)SC2=C(S1)c1cccc3cccc2c13	BrC1=CC(C(=CC1=C(C#N)C#N)Br)=C(C#N)C#N	CSC1=C(SC)SC2=C(S1)c1cccc3cccc2c13	-267.31	-110.84	-332.273	593.439	-30.356	-331.84	-267.311	-71.14	-231.465	416.073	-20.473	-234.113	-180.201	-27.315	-54.424	98.585	-5.699	-40.969	-41.5	-12.386	-46.384	78.781	-4.184	-56.759	-45.611	67	16	17	67	33	FEQQUN	0	0	-24.525	-122.041	0	0	9.17474	45.6552	0
FEQXEF	42	22	20	2	FEQXEF	22-20	COC(=O)c1cc(O)cc(O)c1.C1N2CN3CN1CN(C2)C3	COC(=O)c1cc(O)cc(O)c1	C1N2CN3CN1CN(C2)C3	-245.69	-148.999	-222.673	407.82	-39.09	-199.348	-245.685	-122.149	-155.408	288.57	-31.834	-105.172	-162.03	-14.083	-33.546	57.963	-4.072	-38.785	-36.594	-12.767	-33.719	61.287	-3.184	-55.391	-47.061	66	15	19	66	34	FEQXEF	0	-93.755	-76.409	-27.314	0	38.1599	31.0998	11.1173	38.1599
FEQXIJ	38	22	16	6	FEQXIJ	22-16	OC(=O)c1ccc(O)cc1.C1N2CN3CN1CN(C2)C3	OC(=O)c1ccc(O)cc1	C1N2CN3CN1CN(C2)C3	-236.08	-154.592	-231.658	426.715	-41.029	-186.891	-236.086	-133.74	-181.337	338.413	-34.637	-111.156	-166.816	-13.606	-37.541	64.612	-3.985	-43.846	-38.792	-7.246	-12.78	23.69	-2.407	-31.89	-30.479	71	16	13	71	29	FEQXIJ	0	-99.472	-16.303	-31.084	0	42.1349	6.90571	13.1667	42.1349
FERPOJ	72	48	24	24	FERPOJ	48-24	Oc1ccc(cc1Br)C12CC3CC(C1)CC(C3)(C2)c1ccc(O)c(Br)c1.c1cc(ccn1)C=Cc1ccncc1	Oc1ccc(cc1Br)C12CC3CC(C1)CC(C3)(C2)c1ccc(O)c(Br)c1	c1cc(ccn1)C=Cc1ccncc1	-338.37	-156.286	-308.275	553.73	-45.318	-334.416	-338.368	-128.959	-207.669	375.106	-36.043	-150.14	-190.333	-20.042	-70.688	123.462	-6.219	-126.622	-103.454	-7.285	-29.918	55.162	-3.056	-57.654	-44.581	56	31	13	56	44	FERPOJ	0	-84.051	-104.237	-48.472	0	24.84	30.8056	14.3251	24.84
FERQAW	68	48	20	28	FERQAW	48-20	Oc1ccc(cc1Br)C12CC3CC(C1)CC(C3)(C2)c1ccc(O)c(Br)c1.c1cc(ccn1)c1ccncc1	Oc1ccc(cc1Br)C12CC3CC(C1)CC(C3)(C2)c1ccc(O)c(Br)c1	c1cc(ccn1)c1ccncc1	-328.15	-162.256	-307.804	549.693	-41.297	-316.329	-328.15	-129.522	-189.969	348.005	-33.009	-125.27	-172.83	-26.775	-103.266	173.706	-6.506	-151.319	-121.382	-5.959	-14.569	27.981	-1.782	-39.741	-33.938	53	37	10	53	47	FERQAW	0	-83.257	-75.614	-37.992	0	25.3716	23.0425	11.5776	25.3716
FERQOK	68	48	20	28	FERQOK	48-20	Oc1ccc(cc1Cl)C12CC3CC(C1)CC(C3)(C2)c1ccc(O)c(Cl)c1.c1cc(ccn1)c1ccncc1	Oc1ccc(cc1Cl)C12CC3CC(C1)CC(C3)(C2)c1ccc(O)c(Cl)c1	c1cc(ccn1)c1ccncc1	-311.11	-147.429	-242.599	439.165	-41.538	-282.392	-311.107	-113.729	-149.642	278.678	-32.59	-108.268	-158.938	-24.3	-75.5	129.066	-6.411	-132.787	-112.979	-9.4	-17.457	31.421	-2.536	-41.337	-39.19	51	36	13	51	49	FERQOK	0	-84.282	-105.172	-45.917	0	27.0907	33.8056	14.7591	27.0907
FERRAX	68	48	20	28	FERRAX	20-48	c1cc(ccn1)c1ccncc1.Oc1ccc(cc1)C12CC3CC(C1)CC(C3)(C2)c1ccc(O)cc1	c1cc(ccn1)c1ccncc1	Oc1ccc(cc1)C12CC3CC(C1)CC(C3)(C2)c1ccc(O)cc1	-298.2	-136.627	-246.811	446.509	-36.459	-287.22	-298.206	-113.342	-167.229	308.966	-31.537	-118.761	-159.048	-9.542	-19.738	36.377	-2.064	-40.406	-36.528	-13.743	-59.844	101.166	-2.858	-128.053	-102.63	53	12	34	53	46	FERRAX	0	-77.714	-79.235	-64.406	0	26.061	26.5711	21.5983	26.061
FERYAD	41	24	17	7	FERYAD	17-24	Oc1cc(O)c(C=O)c(O)c1.c1cc(ccn1)C=Cc1ccncc1	Oc1cc(O)c(C=O)c(O)c1	c1cc(ccn1)C=Cc1ccncc1	-273.86	-161.134	-244.544	454.972	-50.07	-225.575	-273.872	-139.352	-201.677	374.565	-43.114	-134.817	-189.845	-12.422	-17.231	32.218	-3.378	-28.775	-31.431	-9.361	-25.636	48.19	-3.579	-61.984	-52.596	69	11	19	69	30	FERYAD	0	-98.526	-44.3795	-55.446	0	35.9768	16.2052	20.2461	35.9768
FERYEH	44	24	20	4	FERYEH	20-24	CC(=O)c1c(O)cc(O)cc1O.c1cc(ccn1)C=Cc1ccncc1	CC(=O)c1c(O)cc(O)cc1O	c1cc(ccn1)C=Cc1ccncc1	-271.85	-159.636	-248.913	461.27	-48.184	-228.04	-271.846	-142.883	-196.824	364.115	-42.075	-125.88	-188.485	-11.8	-16.016	29.469	-3.189	-34.927	-36.94	-4.953	-36.074	67.686	-2.919	-67.233	-46.421	69	14	17	69	31	FERYEH	0	-96.783	-50.7285	-49.325	0	35.6016	18.6605	18.1442	35.6016
FERYIL	47	24	23	1	FERYIL	23-24	CCC(=O)c1c(O)cc(O)cc1O.c1cc(ccn1)C=Cc1ccncc1	CCC(=O)c1c(O)cc(O)cc1O	c1cc(ccn1)C=Cc1ccncc1	-275.41	-156.362	-247.196	456.582	-47.003	-235.008	-275.416	-137.346	-191.248	352.901	-40.54	-127.921	-186.755	-14.482	-28.431	51.322	-4.047	-47.932	-45.905	-4.533	-27.518	52.359	-2.415	-59.155	-42.756	68	17	16	68	33	FERYIL	0	-95.41	-42.43	-36.546	0	34.6429	15.4061	13.2697	34.6429
FERYOR	50	26	24	2	FERYOR	26-24	CCCC(=O)c1c(O)cc(O)cc1O.c1cc(ccn1)C=Cc1ccncc1	CCCC(=O)c1c(O)cc(O)cc1O	c1cc(ccn1)C=Cc1ccncc1	-280.73	-153.702	-243.526	449.503	-45.998	-242.788	-280.733	-136.163	-196.015	361.251	-39.338	-136.854	-190.18	-12.285	-23.844	43.215	-4.366	-51.892	-49.444	-5.254	-23.666	45.038	-2.294	-54.042	-41.11	68	18	15	68	33	FERYOR	0	-93.551	-42.579	-44.185	0	33.3242	15.1672	15.7393	33.3242
FERYUX	53	29	24	5	FERYUX	29-24	CCCCC(=O)c1c(O)cc(O)cc1O.c1cc(ccn1)C=Cc1ccncc1	CCCCC(=O)c1c(O)cc(O)cc1O	c1cc(ccn1)C=Cc1ccncc1	-287.82	-151.233	-238.795	438.458	-44.732	-250.494	-287.816	-137.735	-185.351	341.93	-38.972	-136.652	-196.761	-6.627	-28.743	50.083	-3.223	-58.632	-47.265	-6.871	-24.701	46.445	-2.537	-55.211	-43.791	68	16	15	68	31	FERYUX	0	-94.941	-52.76	-64.388	0	32.9862	18.3309	22.3709	32.9862
FERZAE	56	32	24	8	FERZAE	32-24	CCCCCC(=O)c1c(O)cc(O)cc1O.c1cc(ccn1)C=Cc1ccncc1	CCCCCC(=O)c1c(O)cc(O)cc1O	c1cc(ccn1)C=Cc1ccncc1	-291.35	-150.962	-242.318	446.672	-45.381	-257.662	-291.358	-138.474	-189.021	348.572	-38.981	-139.392	-198.095	-6.214	-29.651	52.863	-4.081	-63.548	-50.6	-6.275	-23.646	45.238	-2.319	-54.723	-42.663	68	17	15	68	32	FERZAE	0	-94.962	-54.3725	-63.787	0	32.5938	18.6623	21.8936	32.5938
FERZEI	59	35	24	11	FERZEI	35-24	CCCCCCC(=O)c1c(O)cc(O)cc1O.c1cc(ccn1)C=Cc1ccncc1	CCCCCCC(=O)c1c(O)cc(O)cc1O	c1cc(ccn1)C=Cc1ccncc1	-296.61	-149.094	-240.028	442.544	-46.053	-264.114	-296.605	-136.311	-182.912	338.008	-39.372	-134.357	-194.443	-5.396	-26.735	47.476	-3.974	-69.395	-56.263	-7.387	-30.381	57.06	-2.707	-60.362	-45.898	66	19	15	66	34	FERZEI	0	-94.415	-53.3875	-68.419	0	31.8314	17.9992	23.067	31.8314
FERZIM	51	27	24	3	FERZIM	27-24	Oc1cc(O)c(c(O)c1)C(=O)c1ccccc1.c1cc(ccn1)C=Cc1ccncc1	Oc1cc(O)c(c(O)c1)C(=O)c1ccccc1	c1cc(ccn1)C=Cc1ccncc1	-291.63	-160.374	-241.502	446.406	-47.242	-245.375	-291.625	-136.233	-188.367	348.589	-39.343	-147.157	-202.326	-18.699	-33.512	61.013	-5.82	-51.547	-51.977	-5.441	-19.623	36.804	-2.079	-46.672	-37.322	69	18	13	69	31	FERZIM	0	-95.717	-51.0535	-51.812	0	32.8214	17.5063	17.7663	32.8214
FEVKUO	57	33	24	9	FEVKUO	33-24	Cc1cc(C)nc(NS(=O)(=O)c2ccc(N)cc2)n1.OC(=O)c1cc(C(O)=O)c(cc1C(O)=O)C(O)=O	Cc1cc(C)nc(NS(=O)(=O)c2ccc(N)cc2)n1	OC(=O)c1cc(C(O)=O)c(cc1C(O)=O)C(O)=O	-421.62	-297.602	-393.112	750.873	-91.397	-298.918	-421.617	-159.933	-240.699	460.286	-47.037	-186.921	-231.051	-44.199	-48.651	87.025	-17.889	-70.485	-97.643	-93.47	-103.762	203.562	-26.47	-41.512	-92.923	55	23	22	55	45	FEVKUO	-95.139	-99.472	-13.544	-92.887	22.5651	23.5928	3.21237	22.031	46.1579
FEWDOB	56	49	7	42	FEWDOB	49-7	NC(=O)c1ccc(cc1)C(c1ccccc1)(c1ccccc1)c1ccccc1.CN(=O)=O	NC(=O)c1ccc(cc1)C(c1ccccc1)(c1ccccc1)c1ccccc1	CN(=O)=O	-247.61	-92.727	-169.098	304.67	-30.36	-242.134	-247.612	-27.847	-42.602	77.551	-13.48	-59.696	-69.811	-53.2	-118.66	212.038	-14.83	-173.982	-161.047	-11.679	-7.836	15.082	-2.05	-8.456	-16.754	28	65	7	28	72	FEWDOB	-28.724	-22.469	-133.776	-18.155	11.6005	9.07435	54.0269	7.33209	20.6749
FEWPED	96	82	14	68	FEWPED	82-14	O=Cc1ccccc1.OC(c1ccccc1)(c1ccccc1)c1ccc2ccccc2c1c1c2ccccc2ccc1C(O)(c1ccccc1)c1ccccc1	O=Cc1ccccc1	OC(c1ccccc1)(c1ccccc1)c1ccc2ccccc2c1c1c2ccccc2ccc1C(O)(c1ccccc1)c1ccccc1	-292.04	-80.68	-199.633	355.218	-20.843	-330.063	-292.039	-58.309	-102.918	187.071	-15.007	-133.94	-137.408	-21.961	-96.715	168.147	-5.71	-195.213	-153.314	-0.41	0	0	-0.126	-0.91	-1.317	47	52	0	47	52	FEWPED	0	-43.222	-128.259	-79.18	0	14.8	43.9183	27.1127	14.8
FEXSEJ	33	17	16	1	FEXSEJ	17-16	Nc1ccc(cc1)C(O)=O.CC(=O)c1ccncc1	Nc1ccc(cc1)C(O)=O	CC(=O)c1ccncc1	-205.44	-117.722	-150.277	277.864	-32.418	-155.935	-205.44	-61.665	-86.797	161.446	-16.663	-66.297	-89.156	-42.431	-47.532	86.845	-11.234	-49.356	-71.87	-13.626	-15.948	29.573	-4.521	-40.282	-44.414	43	35	22	43	57	FEXSEJ	-23.408	-35.588	-30.02	-40.315	11.3941	17.3228	14.6125	19.6237	28.7169
FEYSAG	40	28	12	16	FEYSAG	28-12	Fc1c(F)c(F)c(F)c(F)c1F.Fc1cccc(c1)C(=O)Nc1cccc(c1)C#C	Fc1c(F)c(F)c(F)c(F)c1F	Fc1cccc(c1)C(=O)Nc1cccc(c1)C#C	-206.48	-62.841	-142.711	268.408	-18.3	-234.42	-206.475	-19.557	-65.207	125.227	-6.009	-133.868	-104.633	-42.824	-77.013	141.723	-12.196	-87.958	-90.915	-0.459	-0.492	1.458	-0.095	-12.594	-10.926	51	44	5	51	49	FEYSAG	-58.812	0	0	-69.75	28.4831	0	0	33.7805	28.4831
FEYSOU	43	31	12	19	FEYSOU	31-12	FC(F)(F)c1cccc(c1)C(=O)Nc1cccc(c1)C#C.Fc1c(F)c(F)c(F)c(F)c1F	FC(F)(F)c1cccc(c1)C(=O)Nc1cccc(c1)C#C	Fc1c(F)c(F)c(F)c(F)c1F	-218.74	-65.274	-142.046	270.586	-19.515	-246.527	-218.737	-17.318	-57.92	112.243	-6.301	-133.381	-105.569	-47.608	-82.713	154.585	-13.118	-100.605	-103.256	-0.347	-1.413	3.758	-0.096	-12.541	-9.913	48	47	5	48	52	FEYSOU	-64.563	0	-14.3845	-57.98	29.5159	0	6.57607	26.5064	29.5159
FEYSUA	40	28	12	16	FEYSUA	28-12	Fc1ccccc1C(=O)Nc1cccc(c1)C#C.Fc1c(F)c(F)c(F)c(F)c1F	Fc1ccccc1C(=O)Nc1cccc(c1)C#C	Fc1c(F)c(F)c(F)c(F)c1F	-215.77	-68.794	-150.939	283.428	-21.367	-240.09	-215.773	-21.859	-70.745	135.57	-7.124	-138.109	-108.61	-46.371	-79.576	146.088	-14.148	-89.177	-96.055	-0.564	-0.618	1.77	-0.096	-12.804	-11.108	50	45	5	50	50	FEYSUA	-61.491	0	0	-60.088	28.4984	0	0	27.8482	28.4984
FEYTAH	40	28	12	16	FEYTAH	28-12	Clc1ccc(cc1)C(=O)Nc1cccc(c1)C#C.Fc1c(F)c(F)c(F)c(F)c1F	Clc1ccc(cc1)C(=O)Nc1cccc(c1)C#C	Fc1c(F)c(F)c(F)c(F)c1F	-214.89	-68.138	-161.467	303.343	-18.3	-249.121	-214.891	-22.445	-77.093	148.932	-5.864	-151.997	-116.057	-45.775	-83.826	152.807	-12.347	-86.451	-90.214	0.081	-0.548	1.604	-0.089	-10.673	-8.621	54	42	4	54	46	FEYTAH	-60.496	0	0	-95.885	28.1521	0	0	44.6205	28.1521
FEYTEL	40	28	12	16	FEYTEL	28-12	Brc1ccc(cc1)C(=O)Nc1cccc(c1)C#C.Fc1c(F)c(F)c(F)c(F)c1F	Brc1ccc(cc1)C(=O)Nc1cccc(c1)C#C	Fc1c(F)c(F)c(F)c(F)c1F	-217.06	-70.982	-173.9	324.678	-17.887	-254.827	-217.053	-23.29	-80.469	155.277	-5.665	-153.494	-116.276	-47.784	-92.972	168.042	-12.138	-91.07	-92.435	0.092	-0.458	1.36	-0.084	-10.262	-8.343	54	43	4	54	47	FEYTEL	-61.236	0	0	-91.033	28.2116	0	0	41.9391	28.2116
FEYTIP	43	31	12	19	FEYTIP	31-12	Fc1c(F)c(F)c(F)c(F)c1F.FC(F)(F)c1ccc(cc1)C(=O)Nc1cccc(c1)C#C	Fc1c(F)c(F)c(F)c(F)c1F	FC(F)(F)c1ccc(cc1)C(=O)Nc1cccc(c1)C#C	-221.52	-68.21	-147.432	279.216	-18.358	-249.431	-221.522	-20.49	-69.939	135.641	-5.783	-149.361	-115.432	-47.746	-77.438	143.377	-12.508	-92.519	-99.573	0.026	-0.054	0.198	-0.067	-7.551	-6.518	52	45	3	52	48	FEYTIP	-60.324	0	-2.9515	-91.382	27.2319	0	1.33239	41.2523	27.2319
FEYTOV	40	28	12	16	FEYTOV	12-28	Fc1c(F)c(F)c(F)c(F)c1F.O=C(Nc1cccc(c1)C#C)c1ccccc1	Fc1c(F)c(F)c(F)c(F)c1F	O=C(Nc1cccc(c1)C#C)c1ccccc1	-204.8	-68.505	-149.494	280.432	-18.568	-229.099	-204.799	-24.471	-71.725	138.089	-5.991	-144.949	-115.531	0.158	-0.098	0.32	-0.07	-8.452	-7.117	-44.191	-77.671	142.023	-12.507	-75.698	-82.151	56	3	40	56	43	FEYTOV	-56.627	0	-4.1275	-96.38	27.6499	0	2.01538	47.0605	27.6499
FEYZAM	55	37	18	19	FEYZAM	37-18	COc1ccc(NS(=O)(=O)c2ccc3ccccc3c2)cc1.Cc1ccc(C)cc1	COc1ccc(NS(=O)(=O)c2ccc3ccccc3c2)cc1	Cc1ccc(C)cc1	-236.62	-74.112	-157.242	281.312	-25.547	-248.031	-236.606	-18.316	-67.293	118.833	-5.659	-119.361	-95.667	-53.218	-83.5	150.826	-19.504	-109.712	-124.642	-2.578	-6.448	11.654	-0.384	-18.957	-16.297	40	53	7	40	60	FEYZAM	-24.662	0	-75.892	-77.063	10.4226	0	32.0734	32.5683	10.4226
FEYZEQ	55	37	18	19	FEYZEQ	37-18	COc1ccc(NS(=O)(=O)c2ccc3ccccc3c2)cc1.Cc1ccccc1C	COc1ccc(NS(=O)(=O)c2ccc3ccccc3c2)cc1	Cc1ccccc1C	-238.56	-74.4	-158.577	282.364	-26.32	-249.058	-238.564	-16.809	-56.678	100.302	-5.727	-108.807	-89.815	-54.454	-90.886	163.124	-20.078	-115.653	-128.522	-3.136	-11.013	18.938	-0.515	-24.598	-20.228	38	54	8	38	62	FEYZEQ	-27.014	0	-91.578	-63.216	11.3238	0	38.3878	26.499	11.3238
FICCAX	105	80	25	55	FICCAX	25-80	CCC(Br)C(=O)Nc1ccccc1.CC(NC(c1ccccc1)(c1ccccc1)c1ccccc1)C(=O)NC(c1ccccc1)(c1ccccc1)c1ccccc1	CCC(Br)C(=O)Nc1ccccc1	CC(NC(c1ccccc1)(c1ccccc1)c1ccccc1)C(=O)NC(c1ccccc1)(c1ccccc1)c1ccccc1	-359.28	-94.673	-238.019	419.853	-33.942	-397.77	-359.277	-79.662	-165.449	292.779	-28.05	-236.533	-232.305	-0.475	-0.532	0.882	-0.389	-5.162	-5.069	-14.536	-72.038	126.192	-5.503	-156.075	-121.903	65	1	34	65	35	FICCAX	0	-143.825	-44.257	-71.467	0	40.0315	12.3182	19.8917	40.0315
FICCEB	105	80	25	55	FICCEB	80-25	CCC(Cl)C(=O)Nc1ccccc1.CC(NC(c1ccccc1)(c1ccccc1)c1ccccc1)C(=O)NC(c1ccccc1)(c1ccccc1)c1ccccc1	CCC(Cl)C(=O)Nc1ccccc1	CC(NC(c1ccccc1)(c1ccccc1)c1ccccc1)C(=O)NC(c1ccccc1)(c1ccccc1)c1ccccc1	-353.89	-94.736	-227.776	404.133	-34.562	-387.111	-353.889	-79.209	-154.708	275.885	-28.227	-225.799	-226.406	-15.086	-72.512	127.325	-5.945	-156.51	-122.777	-0.442	-0.556	0.922	-0.389	-4.802	-4.705	64	35	1	64	36	FICCEB	0	-141.074	-43.9435	-56.831	0	39.8638	12.4173	16.0589	39.8638
FICCIF	108	80	28	52	FICCIF	80-28	CCC(C)C(=O)Nc1ccccc1.CC(NC(c1ccccc1)(c1ccccc1)c1ccccc1)C(=O)NC(c1ccccc1)(c1ccccc1)c1ccccc1	CCC(C)C(=O)Nc1ccccc1	CC(NC(c1ccccc1)(c1ccccc1)c1ccccc1)C(=O)NC(c1ccccc1)(c1ccccc1)c1ccccc1	-346.3	-84.689	-205.759	365.065	-30.526	-381.909	-346.296	-71.415	-135.952	242.606	-24.532	-223.803	-222.669	-13.967	-69.316	121.646	-5.733	-153.372	-120.244	0.693	-0.492	0.813	-0.261	-4.734	-3.384	64	35	1	64	36	FICCIF	0	-137.274	-27.8455	-55	0	39.6402	8.04086	15.8822	39.6402
FICCUR	99	80	19	61	FICCUR	80-19	CC(=O)Nc1ccccc1.CC(NC(c1ccccc1)(c1ccccc1)c1ccccc1)C(=O)NC(c1ccccc1)(c1ccccc1)c1ccccc1	CC(=O)Nc1ccccc1	CC(NC(c1ccccc1)(c1ccccc1)c1ccccc1)C(=O)NC(c1ccccc1)(c1ccccc1)c1ccccc1	-327.26	-101.366	-213.704	382.797	-34.707	-343.184	-327.266	-72.359	-122.858	223.162	-25.704	-153.334	-167.096	-20.77	-76.92	135.144	-6.303	-176.825	-144.641	-8.237	-13.926	24.491	-2.7	-13.025	-15.529	51	44	5	51	49	FICCUR	0	-124.556	-129.858	-14.803	0	38.0603	39.6804	4.52331	38.0603
FICDAY	99	80	19	61	FICDAY	80-19	CC(NC(c1ccccc1)(c1ccccc1)c1ccccc1)C(=O)NC(c1ccccc1)(c1ccccc1)c1ccccc1.CNC(=O)c1ccccc1	CC(NC(c1ccccc1)(c1ccccc1)c1ccccc1)C(=O)NC(c1ccccc1)(c1ccccc1)c1ccccc1	CNC(=O)c1ccccc1	-326.17	-93.482	-208.533	371.69	-32.468	-349.206	-326.174	-64.457	-117.123	211.522	-23.293	-156.138	-163.037	-21.803	-82.149	144.031	-6.286	-179.892	-146.135	-7.222	-9.261	16.137	-2.889	-13.176	-17.002	50	45	5	50	50	FICDAY	0	-121.507	-132.419	0	0	37.2527	40.5982	0	37.2527
FICYEX	41	26	15	11	FICYEX	26-15	Cc1ccc(cc1)c1nc(N)nc(N)n1.OC(=O)c1ccccc1	Cc1ccc(cc1)c1nc(N)nc(N)n1	OC(=O)c1ccccc1	-257.58	-158.465	-268.246	499.659	-42.985	-231.009	-257.577	-99.587	-170.454	320.603	-25.276	-128.68	-143.305	-57.279	-90.243	164.873	-16.373	-81.144	-97.236	-1.6	-7.548	14.183	-1.335	-21.185	-17.035	56	38	7	56	45	FICYEX	-58.762	-61.275	-34.185	-50.857	22.8131	23.7887	13.2716	19.7442	46.6018
FICYIB	44	26	18	8	FICYIB	26-18	Cc1ccc(cc1)C(O)=O.Cc1ccc(cc1)c1nc(N)nc(N)n1	Cc1ccc(cc1)C(O)=O	Cc1ccc(cc1)c1nc(N)nc(N)n1	-259.35	-148.852	-246.289	456.543	-40.435	-231.879	-259.351	-92.51	-157.15	292.747	-23.719	-138.713	-152.403	-56.309	-82.881	151.197	-15.17	-70.112	-89.613	-0.033	-6.258	12.599	-1.546	-23.054	-17.335	59	35	7	59	42	FICYIB	-58.726	-60.313	-21.781	-79.733	22.6435	23.2554	8.3983	30.7434	45.899
FICZIC	42	34	8	26	FICZIC	8-34	OC(=O)C(F)(F)F.CCOC(=O)C1=C2N(C=N1)C(=O)c1cccc3cccc2c13	OC(=O)C(F)(F)F	CCOC(=O)C1=C2N(C=N1)C(=O)c1cccc3cccc2c13	-247.5	-151.708	-267.419	506.59	-44.019	-232.285	-247.503	-131.309	-172.155	330.798	-34.468	-78.531	-134.723	3.699	-1.012	2.608	-0.386	-7.325	-1.771	-24.098	-94.251	173.184	-9.165	-146.429	-111.009	54	1	45	54	46	FICZIC	0	-68.863	-97.551	-14.016	0	27.8234	39.4145	5.66303	27.8234
FIDLIO	56	29	27	2	FIDLIO	29-27	Oc1ccc(Cc2ccc(O)cc2)cc1.Nc1ccc(Cc2ccc(N)cc2)cc1	Oc1ccc(Cc2ccc(O)cc2)cc1	Nc1ccc(Cc2ccc(N)cc2)cc1	-297.41	-165.405	-263.002	472.59	-38.558	-256.606	-297.418	-145.565	-235.665	425.084	-34.044	-186.731	-224.707	-11.585	-13.694	23.563	-2.333	-36.35	-39.534	-8.255	-13.644	23.944	-2.182	-33.525	-33.176	76	13	11	76	24	FIDLIO	0	-119.471	-21.3665	-90.76	0	40.1705	7.18419	30.5168	40.1705
FIDLOU	54	29	25	4	FIDLOU	25-29	Oc1ccc(Sc2ccc(O)cc2)cc1.Nc1ccc(Cc2ccc(N)cc2)cc1	Oc1ccc(Sc2ccc(O)cc2)cc1	Nc1ccc(Cc2ccc(N)cc2)cc1	-288.53	-160.504	-251.052	453.612	-38.772	-247.194	-288.534	-138.763	-223.703	406.133	-34.042	-180.564	-216.453	-11.583	-17.071	29.921	-2.788	-33.026	-35.138	-10.158	-10.279	17.558	-1.941	-33.604	-36.943	75	12	13	75	25	FIDLOU	0	-99.087	-8.2275	-84.175	0	34.342	2.85152	29.1737	34.342
FIDLUA	54	27	27	0	FIDLUA	27-27	Oc1ccc(Cc2ccc(O)cc2)cc1.Nc1ccc(Sc2ccc(N)cc2)cc1	Oc1ccc(Cc2ccc(O)cc2)cc1	Nc1ccc(Sc2ccc(N)cc2)cc1	-299.39	-160.581	-283.775	510.918	-39.803	-276.126	-299.392	-109.898	-138.314	254.812	-26.716	-77.258	-131.282	-18.178	-48.121	85.284	-3.534	-88.393	-75.861	-32.505	-97.34	170.822	-9.553	-110.474	-92.249	44	25	31	44	56	FIDLUA	0	-99.264	-132.98	-10.202	0	33.1554	44.4168	3.4076	33.1554
FIDMAH	52	27	25	2	FIDMAH	27-25	Oc1ccc(Sc2ccc(O)cc2)cc1.Nc1ccc(Sc2ccc(N)cc2)cc1	Oc1ccc(Sc2ccc(O)cc2)cc1	Nc1ccc(Sc2ccc(N)cc2)cc1	-289.25	-170.55	-284.799	509.936	-40.696	-250.201	-289.243	-95.789	-198.533	353.849	-24.339	-177.001	-177.482	-39.903	-50.334	89.196	-8.405	-41.166	-60.247	-34.858	-35.932	66.891	-7.952	-32.034	-51.514	61	21	18	61	39	FIDMAH	-54.275	-54.527	0	-81.313	18.764	18.8512	0	28.1117	37.6152
FIFLAI	68	53	15	38	FIFLAI	53-15	CCCCCCCCCCCCCCCCC(O)=O.NC(=O)c1cccnc1	CCCCCCCCCCCCCCCCC(O)=O	NC(=O)c1cccnc1	-298.83	-142.526	-222.421	409.759	-43.746	-265.823	-298.826	-78.674	-102.599	192.589	-20.837	-42.751	-80.237	-5.092	-45.718	78.304	-1.488	-159.982	-125.677	-58.76	-74.104	138.867	-21.42	-63.089	-92.912	27	42	31	27	73	FIFLAI	-31.629	-41.765	0	-28.638	10.5843	13.9762	0	9.58338	24.5605
FIHSUL	55	33	22	11	FIHSUL	33-22	COc1ccc(cc1)C1C=CC(=C(Br)Br)C(C1O)=C(Br)Br.c1ccc2nc3ccccc3nc2c1	COc1ccc(cc1)C1C=CC(=C(Br)Br)C(C1O)=C(Br)Br	c1ccc2nc3ccccc3nc2c1	-214.26	-53.49	-220.541	387.433	-14.876	-286.846	-214.265	-33.693	-166.064	293.882	-11.078	-191.416	-131.559	-19.394	-50.164	85.095	-3.297	-76.293	-67.804	-0.403	-4.314	8.457	-0.501	-19.137	-14.901	61	32	7	61	39	FIHSUL	0	0	-14.1135	-84.131	0	0	6.58709	39.2658	0
FIMHUH	94	47	47	0	FIMHUH	47-47	CC(C)C1=Cc2c(S1)nc1NC(=Nc1c2c1ccccc1Cl)c1ccccc1O.CC(C)C1=Cc2c(S1)nc1N=C(Nc1c2c1ccccc1Cl)c1ccccc1O	CC(C)C1=Cc2c(S1)nc1NC(=Nc1c2c1ccccc1Cl)c1ccccc1O	CC(C)C1=Cc2c(S1)nc1N=C(Nc1c2c1ccccc1Cl)c1ccccc1O	-389.9	-126.677	-327.816	584.703	-38.242	-443.667	-389.896	-98.577	-236.172	420.314	-28.502	-277.618	-253.314	-17.489	-51.269	92.822	-6.633	-92.229	-78.047	-10.61	-40.375	71.566	-3.106	-73.819	-58.535	65	20	15	65	35	FIMHUH	0	-118.386	-101.641	-82.951	0	30.3632	26.0686	21.2749	30.3632
FIMRUO	93	76	17	59	FIMRUO	76-17	CC(=O)OC1CCC2(C)C(CC3CC(OC(C)=O)C(=C(C(OC(C)=O)C2OC(C)=O)C3(C)C)C)C1=C.CCCCC	CC(=O)OC1CCC2(C)C(CC3CC(OC(C)=O)C(=C(C(OC(C)=O)C2OC(C)=O)C3(C)C)C)C1=C	CCCCC	-207.94	-58.076	-226.653	397.437	-19.149	-273.147	-207.941	-20.347	-130.544	227.618	-5.496	-121.265	-71.221	-37.547	-94.222	166.468	-13.62	-147.454	-133.555	-0.182	-1.887	3.351	-0.033	-4.428	-3.165	34	64	2	34	66	FIMRUO	0	0	-49.79	-42.997	0	0	23.9444	20.6776	0
FIWYIW	27	15	12	3	FIWYIW	15-12	N#Cc1ccncc1.OC(=O)c1ccc(F)cc1F	N#Cc1ccncc1	OC(=O)c1ccc(F)cc1F	-164.99	-76.493	-113.018	214.687	-23.645	-148.621	-165.001	-59.759	-97.703	186.636	-16.83	-107.161	-114.023	-6.923	-8.338	15.518	-4.024	-27.051	-29.421	-9.812	-6.977	12.532	-2.791	-14.409	-21.557	69	18	13	69	31	FIWYIW	0	-34.48	0	-39.561	0	20.8982	0	23.9778	20.8982
FIXNOS	97	55	42	13	FIXNOS	42-55	CCCCNC(=O)NC1=NC(=CC(=O)N1)N(CCCC)CCCC.CC(C)C(=O)Nc1ccc2ccc(NC(=O)C(C)C)nc2n1	CCCCNC(=O)NC1=NC(=CC(=O)N1)N(CCCC)CCCC	CC(C)C(=O)Nc1ccc2ccc(NC(=O)C(C)C)nc2n1	-452.96	-203.798	-326.534	595.306	-72.223	-401.989	-452.962	-192.136	-275.439	504.477	-58.611	-272.222	-342.095	-7.121	-15.33	26.734	-5.003	-46.225	-44.446	-4.541	-35.765	64.095	-8.609	-83.542	-66.421	76	10	15	76	25	FIXNOS	0	-148.855	-70.253	-147.354	0	32.8627	15.5098	32.5313	32.8627
FIXQUB	150	80	70	10	FIXQUB	80-70	C1CCOc2ccc(CCCc3cccc(n3)c3cccc(CCCc4ccc(OC1)cc4)n3)cc2.CC(C)(C)c1cc(cc(c1)C(C)(C)C)C(O)C1=CN(N=N1)c1cc(cc(c1)C(C)(C)C)C(C)(C)C	C1CCOc2ccc(CCCc3cccc(n3)c3cccc(CCCc4ccc(OC1)cc4)n3)cc2	CC(C)(C)c1cc(cc(c1)C(C)(C)C)C(O)C1=CN(N=N1)c1cc(cc(c1)C(C)(C)C)C(C)(C)C	-461.02	-127.389	-369.21	652.864	-46.431	-536.501	-461.024	-66.912	-233.078	409.038	-28.404	-350.753	-288.506	-51.6	-90.896	163.835	-13.891	-90.818	-98.868	-8.877	-45.236	79.992	-4.135	-94.929	-73.65	63	21	16	63	37	FIXQUB	-41.1925	0	-40.045	-216.159	8.93508	0	8.68617	46.8871	8.93508
FIXRAI	148	78	70	8	FIXRAI	78-70	CC(C)(C)c1cc(NC(=O)C=Cc2cc(cc(c2)C(C)(C)C)C(C)(C)C)cc(c1)C(C)(C)C.C1CCOc2ccc(CCCc3cccc(n3)c3cccc(CCCc4ccc(OC1)cc4)n3)cc2	CC(C)(C)c1cc(NC(=O)C=Cc2cc(cc(c2)C(C)(C)C)C(C)(C)C)cc(c1)C(C)(C)C	C1CCOc2ccc(CCCc3cccc(n3)c3cccc(CCCc4ccc(OC1)cc4)n3)cc2	-430.7	-95.707	-237.749	418.451	-33.165	-478.396	-430.697	-75.957	-164.746	290.561	-28.157	-315.209	-297.913	-3.596	-24.354	42.306	-1.018	-71.883	-56.061	-16.154	-48.649	85.584	-3.99	-91.304	-76.723	69	13	18	69	31	FIXRAI	0	-138.12	-77.673	-82.184	0	32.0687	18.0341	19.0815	32.0687
FIXREM	144	78	66	12	FIXREM	78-66	CC(C)(C)c1cc(NC(=O)C=Cc2cc(cc(c2)C(C)(C)C)C(C)(C)C)cc(c1)C(C)(C)C.C1CCOc2ccc(COCc3cccc(n3)c3cccc(COCc4ccc(OC1)cc4)n3)cc2	CC(C)(C)c1cc(NC(=O)C=Cc2cc(cc(c2)C(C)(C)C)C(C)(C)C)cc(c1)C(C)(C)C	C1CCOc2ccc(COCc3cccc(n3)c3cccc(COCc4ccc(OC1)cc4)n3)cc2	-434.71	-85.161	-253.015	445.186	-35.17	-502.237	-434.719	-67.559	-177.902	313.755	-27.01	-340.847	-304.312	-11.238	-42.777	74.647	-5.354	-88.684	-73.385	-6.364	-32.336	56.784	-2.806	-72.706	-57.022	70	17	13	70	30	FIXREM	0	-158.361	-75.814	-94.853	0	36.4291	17.4401	21.8198	36.4291
FIXROV01	53	33	20	13	FIXROV01	33-20	Oc1cc(O)c2C(=O)C(=C(Oc2c1)c1cc(O)c(O)c(O)c1)O.NC(=O)CN1CCCC1=O	Oc1cc(O)c2C(=O)C(=C(Oc2c1)c1cc(O)c(O)c(O)c1)O	NC(=O)CN1CCCC1=O	-368.78	-209.748	-302.418	564.319	-65.19	-299.213	-368.783	-160.429	-208.152	388.272	-49.054	-166.921	-240.018	-24.585	-79.886	149.955	-8.493	-108.462	-83.441	-24.734	-14.38	26.092	-7.643	-23.83	-45.324	65	23	12	65	35	FIXROV01	0	-166.588	-13.952	-57.765	0	45.1727	3.78329	15.6638	45.1727
FIYXAM	49	39	10	29	FIYXAM	39-10	NC(=S)C(N)=S.C1COCCOc2ccccc2OCCOCCO1	NC(=S)C(N)=S	C1COCCOc2ccccc2OCCOCCO1	-252.87	-123.391	-224.536	390.266	-36.075	-227.47	-252.869	-112.815	-171.894	300.588	-30.949	-136.797	-181.813	-15.378	-52.56	89.517	-4.398	-86.961	-72.412	4.803	-0.082	0.161	-0.728	-3.712	1.356	72	29	-1	72	28	FIYXAM	0	-140.239	-49.508	0	0	55.4589	19.5784	0	55.4589
FIZFUR	42	25	17	8	FIZFUR	25-17	Nc1ccc(cc1)S(=O)(=O)N=C1NC=CS1.OC(=O)c1ccc(cc1)N(=O)=O	Nc1ccc(cc1)S(=O)(=O)N=C1NC=CS1	OC(=O)c1ccc(cc1)N(=O)=O	-333.85	-219.45	-323.087	600.965	-79.83	-246.208	-333.848	-31.731	-83.017	150.659	-18.838	-117.624	-108.133	-105.561	-116.004	211.182	-37.444	-79.83	-150.038	-82.157	-124.066	239.124	-23.548	-48.755	-75.678	32	45	23	32	68	FIZFUR	-155.697	0	-63.9625	-71.5	46.6368	0	19.1591	21.4168	46.6368
FLABPC	44	26	18	8	FLABPC	18-26	Brc1c(cc(cc1N(=O)=O)N(=O)=O)N(=O)=O.c1ccc2c(c1)c1cccc3cccc2c13	Brc1c(cc(cc1N(=O)=O)N(=O)=O)N(=O)=O	c1ccc2c(c1)c1cccc3cccc2c13	-216.24	-62.935	-157.274	289.317	-18.26	-250.059	-216.25	-37.835	-112.521	208.186	-14.075	-176.267	-144.825	-20.338	-23.528	44.244	-2.924	-30.753	-37.655	-4.762	-21.225	36.886	-1.261	-43.039	-33.77	67	17	16	67	33	FLABPC	0	0	-7.924	-100.665	0	0	3.66445	46.5524	0
FOBBOQ	108	90	18	72	FOBBOQ	90-18	C1CCCCC1.Cc1cc(C)c(c(C)c1)c1c2cccc3C=Cc4cccc5c4cc4c(cccc4c5c4c(C)cc(C)cc4C)C=Cc4cccc1c4cc23	C1CCCCC1	Cc1cc(C)c(c(C)c1)c1c2cccc3C=Cc4cccc5c4cc4c(cccc4c5c4c(C)cc(C)cc4C)C=Cc4cccc1c4cc23	-273.6	-42.679	-207.707	362.935	-6.599	-366.878	-273.604	-13.279	-77.492	133.307	-2.004	-131.549	-95.603	-29.372	-130.191	229.581	-4.594	-234.123	-176.93	-0.028	-0.024	0.047	-0.001	-1.207	-1.07	35	65	0	35	65	FOBBOQ	0	0	-164.264	-61.425	0	0	60.038	22.4507	0
FOBMIV	27	15	12	3	FOBMIV	15-12	OC(=O)c1ccccc1.O=C1NC=CC=C1	OC(=O)c1ccccc1	O=C1NC=CC=C1	-193.64	-151.151	-214.465	408.205	-46.35	-136.904	-193.642	-128.941	-191.548	365.858	-38.05	-91.492	-136.478	-4.493	-8.04	15.067	-2.783	-27.322	-26.263	-17.716	-14.877	27.28	-5.517	-18.089	-30.901	70	14	16	70	30	FOBMIV	0	-78.328	-10.3375	-36.982	0	40.4503	5.33851	19.0983	40.4503
FOCXAX	61	41	20	21	FOCXAX	41-20	CC(N)c1ccccc1.COC(=O)C1CC(CN(C1)C(=O)OC(C)(C)C)C(O)=O	CC(N)c1ccccc1	COC(=O)C1CC(CN(C1)C(=O)OC(C)(C)C)C(O)=O	-150.51	-21.786	-204.959	383.523	-47.522	-232.664	-150.506	-12.984	-175.898	331.732	-42.008	-142.291	-72.46	-7.263	-24.824	44.293	-5.073	-73.328	-63.264	-1.539	-4.237	7.498	-0.441	-17.045	-14.782	48	42	10	48	52	FOCXAX	0	-12.724	-13.168	-14.079	0	8.45392	8.74892	9.3542	8.45392
FODLOC	60	45	15	30	FODLOC	15-45	OC(=O)c1c(F)c(F)c(Br)c(F)c1F.c1ccc(cc1)c1cc(nc2ccc(cc12)c1ccncc1)c1ccccn1	OC(=O)c1c(F)c(F)c(Br)c(F)c1F	c1ccc(cc1)c1cc(nc2ccc(cc12)c1ccncc1)c1ccccn1	-304.05	-121.093	-264.372	494.4	-31.94	-338.155	-304.055	-89.408	-153.515	289.685	-23.725	-158.585	-166.071	-11.045	-21.904	42	-1.996	-26.149	-23.515	-20.639	-88.953	162.715	-6.219	-153.421	-114.468	55	8	38	55	46	FODLOC	0	-55.426	-106.655	-48.053	0	18.2292	35.0781	15.8043	18.2292
FODTIB	80	53	27	26	FODTIB	53-27	O=C1CCCOc2ccc3ccc(OCCCC(=O)Nc4cccc(N1)n4)cc3c2.CCCCN1C=C(C)C(=O)NC1=O	O=C1CCCOc2ccc3ccc(OCCCC(=O)Nc4cccc(N1)n4)cc3c2	CCCCN1C=C(C)C(=O)NC1=O	-373.28	-200.992	-334.142	608.692	-64.463	-324.573	-373.285	-170.41	-291.839	534.014	-51.54	-217.049	-257.739	-27.034	-41.922	73.943	-11.576	-98.271	-102.948	-3.549	-0.382	0.734	-1.347	-9.253	-12.598	69	28	3	69	31	FODTIB	0	-132.719	-14.247	-105.975	0	35.5548	3.81671	28.3902	35.5548
FODXUT	144	76	68	8	FODXUT	76-68	C1NCc2cccc(CNCc3ccc(COCc4cccc(COCc5ccc1cc5)n4)cc3)n2.CC(C)(C)c1cc(NC(=O)Nc2cc(cc(c2)C(C)(C)C)C(C)(C)C)cc(c1)C(C)(C)C	C1NCc2cccc(CNCc3ccc(COCc4cccc(COCc5ccc1cc5)n4)cc3)n2	CC(C)(C)c1cc(NC(=O)Nc2cc(cc(c2)C(C)(C)C)C(C)(C)C)cc(c1)C(C)(C)C	-417.61	-97.509	-219.252	390.948	-33.124	-454.813	-417.616	-83.101	-169.116	302.841	-28.907	-325.083	-309.738	-3.224	-23.058	39.552	-0.692	-59.597	-45.639	-11.184	-27.078	48.555	-3.525	-70.133	-62.239	74	11	15	74	26	FODXUT	0	-168.225	-28.902	-46.472	0	40.2828	6.92081	11.1281	40.2828
FOFZEH	64	44	20	24	FOFZEH	44-20	CCOC(=O)C1=C(C)NC(=C(C1c1cccc(Cl)c1Cl)C(=O)OC)C.c1cc(ccn1)c1ccncc1	CCOC(=O)C1=C(C)NC(=C(C1c1cccc(Cl)c1Cl)C(=O)OC)C	c1cc(ccn1)c1ccncc1	-280.14	-82.696	-183.391	326.084	-28.167	-298.585	-280.137	-56.441	-114.14	202.715	-17.862	-162.315	-159.517	-20.182	-54.982	96.767	-7.826	-103.984	-91.868	-6.073	-14.269	26.603	-2.479	-32.286	-28.752	57	33	10	57	43	FOFZEH	0	-35.694	-74.7885	-114.593	0	12.7415	26.6968	40.9056	12.7415
FOFZEH01	64	44	20	24	FOFZEH01	44-20	c1cc(ccn1)c1ccncc1.CCOC(=O)C1=C(C)NC(=C(C1c1cccc(Cl)c1Cl)C(=O)OC)C	c1cc(ccn1)c1ccncc1	CCOC(=O)C1=C(C)NC(=C(C1c1cccc(Cl)c1Cl)C(=O)OC)C	-267.69	-87.547	-187.23	332.632	-28.035	-280.428	-267.69	-61.261	-128.032	228.798	-18.926	-181.809	-174.855	-18.038	-47.64	83.827	-7.071	-87.722	-78.334	-8.248	-11.557	20.007	-2.038	-10.897	-14.5	65	29	5	65	34	FOFZEH01	0	-36.599	-50.464	-98.866	0	13.6722	18.8517	36.933	13.6722
FOGWIH	56	47	9	38	FOGWIH	47-9	COc1ccc(cc1OC)C(C)CNC(C)c1ccccc1.CS(O)(=O)=O	COc1ccc(cc1OC)C(C)CNC(C)c1ccccc1	CS(O)(=O)=O	-185.73	-91.704	-347.812	624.21	-53.429	-252.603	-185.731	-49.15	-219.547	399.454	-41.595	-107.608	-65.318	-36.724	-123.941	216.756	-9.553	-139.868	-110.367	-5.83	-4.324	8	-2.281	-5.127	-10.046	35	59	5	35	64	FOGWIH	0	-15.546	-76.166	-26.701	0	8.37021	41.009	14.3762	8.37021
FOJCAK	90	52	38	14	FOJCAK	52-38	CC(C)(C)c1cc(O)c(O)c(c1)C(C)(C)C.COc1ccccc1C1=Nc2cc(cc(c2O1)C(C)(C)C)C(C)(C)C	CC(C)(C)c1cc(O)c(O)c(c1)C(C)(C)C	COc1ccccc1C1=Nc2cc(cc(c2O1)C(C)(C)C)C(C)(C)C	-283.84	-91.283	-196.533	354.668	-26.073	-305.132	-283.842	-76.412	-158.419	287.224	-21.879	-195.455	-187.626	-12.517	-28.402	50.342	-3.612	-81.728	-73.52	-2.353	-9.712	17.101	-0.582	-27.95	-22.695	66	26	8	66	34	FOJCAK	0	-64.996	-33.462	-53.334	0	22.8988	11.789	18.7902	22.8988
FOMLAV	63	41	22	19	FOMLAV	41-22	c1ccc2c(c1)c1ccccc1C12c2ccccc2c2ccccc12.c1ccc(cc1)c1ccccc1	c1ccc2c(c1)c1ccccc1C12c2ccccc2c2ccccc12	c1ccc(cc1)c1ccccc1	-228.52	-47.094	-153.847	268.075	-8.798	-278.796	-228.521	-29.084	-101.065	175.324	-5.977	-175.643	-142.255	-14.442	-46.253	80.761	-2.301	-85.36	-69.987	-3.568	-6.529	11.99	-0.52	-17.793	-16.279	62	31	7	62	38	FOMLAV	0	0	-61.474	-121.889	0	0	26.9009	53.3384	0
FOMSIM	35	19	16	3	FOMSIM	16-19	CN1C=NC2=C1N=C(N)NC2=O.CN1C=CC(=NC1=O)N	CN1C=NC2=C1N=C(N)NC2=O	CN1C=CC(=NC1=O)N	-322.92	-243.076	-354.545	655.078	-91.057	-211.421	-322.915	-232.699	-290.896	538.392	-72.087	-125.81	-256.1	-3.59	-23.915	43.293	-6.023	-31.921	-24.095	-6.787	-39.734	73.393	-12.947	-53.691	-42.72	79	7	13	79	20	FOMSIM	0	-184.5	-28.7105	-16.393	0	57.1349	8.8909	5.07649	57.1349
FONHOH	69	48	21	27	FONHOH	21-48	Cc1c(cc(cc1N(=O)=O)N(=O)=O)N(=O)=O.Nc1ccc(cc1)c1cc(cc(c1)c1ccc(N)cc1)c1ccc(N)cc1	Cc1c(cc(cc1N(=O)=O)N(=O)=O)N(=O)=O	Nc1ccc(cc1)c1cc(cc(c1)c1ccc(N)cc1)c1ccc(N)cc1	-359.75	-150.353	-313.164	571.454	-44.855	-375.67	-359.748	-65.967	-190.085	350.816	-22.084	-238.334	-194.352	-0.577	-2.7	5.232	-1.02	-11.29	-9.627	-83.808	-120.379	215.405	-21.75	-126.047	-155.769	54	3	43	54	46	FONHOH	-35.8335	0	-64.6615	-154.623	9.96067	0	17.974	42.9807	9.96067
FOPFUL10	53	45	8	37	FOPFUL10	45-8	OC(=O)c1cc2OCCOCCOCCOCCOc2cc1C(O)=O.NC(N)=O	OC(=O)c1cc2OCCOCCOCCOCCOc2cc1C(O)=O	NC(N)=O	-279.35	-183.362	-306.753	570.013	-72.219	-223.528	-279.344	-155.237	-226.151	425.755	-53.123	-93.626	-161.675	-22.385	-80.602	144.258	-18.613	-129.176	-110.605	-5.74	0	0	-0.483	-0.726	-7.064	58	40	3	58	43	FOPFUL10	0	-119.771	-51.643	0	0	42.8749	18.4868	0	42.8749
FOPWUD	55	38	17	21	FOPWUD	38-17	Cc1ccc(cc1)C1(O)c2ccccc2Oc2ccccc12.O=C1CCCCC1	Cc1ccc(cc1)C1(O)c2ccccc2Oc2ccccc12	O=C1CCCCC1	-223.6	-76.367	-161.672	289.54	-22.864	-235.317	-223.605	-56.332	-101.952	185.255	-16.863	-109.597	-116.017	-12.865	-51.391	89.631	-3.478	-107.904	-86.529	-7.17	-8.329	14.654	-2.524	-17.817	-21.059	52	39	9	52	48	FOPWUD	0	-43.26	-38.1235	-29.375	0	19.347	17.0499	13.1373	19.347
FOPXAK	53	38	15	23	FOPXAK	38-15	Cc1ccc(cc1)C1(O)c2ccccc2Oc2ccccc12.CN(C)C(C)=O	Cc1ccc(cc1)C1(O)c2ccccc2Oc2ccccc12	CN(C)C(C)=O	-227.85	-80.87	-165.718	296.365	-28.884	-231.607	-227.839	-56.42	-100.088	182.637	-22.991	-114.236	-125.142	-14.94	-55.764	96.729	-3.173	-101.124	-80.897	-9.51	-9.866	16.999	-2.72	-16.247	-21.8	55	36	10	55	46	FOPXAK	0	-60.76	-84.6345	0	0	26.6667	37.1448	0	26.6667
FORBAQ	44	30	14	16	FORBAQ	14-30	O=C1c2cc(cc(c2c2c1cc(cc2N(=O)=O)N(=O)=O)N(=O)=O)N(=O)=O.S1C=CSC1=C1SC=CS1	O=C1c2cc(cc(c2c2c1cc(cc2N(=O)=O)N(=O)=O)N(=O)=O)N(=O)=O	S1C=CSC1=C1SC=CS1	-223.76	-108.542	-273.247	496.823	-27.228	-260.623	-223.763	-82.483	-225.163	404.987	-18.724	-174.385	-141.842	-7.243	-16.708	29.06	-1.262	-16.183	-15.059	-18.816	-31.376	62.776	-7.242	-70.056	-66.861	63	7	30	63	37	FORBAQ	0	0	-59.415	-90.611	0	0	26.553	40.4947	0
FORBEU	54	28	26	2	FORBEU	26-28	O=C1c2cc(ccc2c2c1cc(cc2N(=O)=O)N(=O)=O)N(=O)=O.CC1=C(C)SC(S1)=C1SC(=C(C)S1)C	O=C1c2cc(ccc2c2c1cc(cc2N(=O)=O)N(=O)=O)N(=O)=O	CC1=C(C)SC(S1)=C1SC(=C(C)S1)C	-276.59	-110.013	-270.635	485.987	-30.459	-310.908	-276.588	-77.873	-221.823	396.717	-22.528	-226.924	-188.589	-5.426	-18.359	31.878	-2.2	-37.274	-31.479	-26.715	-30.452	57.392	-5.73	-46.711	-56.521	68	11	20	68	31	FORBEU	0	0	-44.801	-140.209	0	0	16.1976	50.692	0
FOSFIE	41	24	17	7	FOSFIE	17-24	NNC(=O)c1ccncc1.COc1cc(C=CC(O)=O)ccc1O	NNC(=O)c1ccncc1	COc1cc(C=CC(O)=O)ccc1O	-295.93	-214.889	-306.151	573.233	-58.325	-218.827	-295.928	-50.785	-85.426	157.34	-15.221	-82.724	-92.565	-51.817	-58.474	107.094	-10.694	-55.372	-80.884	-112.288	-162.251	308.799	-32.41	-80.731	-122.479	31	27	41	31	68	FOSFIE	-88.9555	-49.548	-50.205	-18.237	30.0596	16.7431	16.9652	6.16261	46.8028
FOSFOK	31	17	14	3	FOSFOK	17-14	NNC(=O)c1ccncc1.Oc1cccc(O)c1	NNC(=O)c1ccncc1	Oc1cccc(O)c1	-248.34	-194.221	-273.792	504.309	-47.516	-172.486	-248.33	-150.53	-219.351	403.4	-36.196	-113.493	-171.083	-39.7	-42.283	78.168	-9.749	-37.568	-59.738	-3.992	-12.158	22.741	-1.57	-21.425	-17.509	69	24	7	69	31	FOSFOK	-47.699	-101.1	-11.7	-62.232	19.2071	40.7103	4.71128	25.0592	59.9175
FOSFUQ	37	20	17	3	FOSFUQ	17-20	NNC(=O)c1ccncc1.COc1cc(ccc1O)C(O)=O	NNC(=O)c1ccncc1	COc1cc(ccc1O)C(O)=O	-265.91	-179.962	-237.413	444.023	-47.354	-193.171	-265.909	-51.852	-81.315	150.93	-15.173	-74.195	-87.657	-52.883	-61.701	113.337	-11.398	-58.403	-83.308	-75.227	-94.398	179.756	-20.783	-60.573	-94.944	33	31	36	33	67	FOSFUQ	-85.16	-49.988	-47.2795	-16.501	32.0259	18.7988	17.7803	6.20548	50.8247
FOSFUQ01	37	20	17	3	FOSFUQ01	20-17	NNC(=O)c1ccncc1.COc1cc(ccc1O)C(O)=O	NNC(=O)c1ccncc1	COc1cc(ccc1O)C(O)=O	-252.39	-168.272	-239.984	446.377	-44.314	-194.273	-252.393	-124.43	-169.865	318.75	-31.22	-95.578	-145.928	-13.073	-35.457	63.05	-4.192	-55.082	-47.849	-30.769	-34.662	64.576	-8.902	-43.613	-58.617	58	19	23	58	42	FOSFUQ01	-33.512	-85.185	-43.784	-19.585	13.2779	33.7513	17.3478	7.75982	47.0292
FOSMIL	38	21	17	4	FOSMIL	21-17	OC(=O)C=Cc1ccc(O)c(O)c1.NNC(=O)c1ccncc1	OC(=O)C=Cc1ccc(O)c(O)c1	NNC(=O)c1ccncc1	-310.35	-278.329	-423.391	794.886	-68.999	-223.355	-310.348	-219.791	-347.204	652.147	-53.093	-156.684	-219.744	-18.277	-29.366	55.727	-5.19	-41.031	-42.609	-40.262	-46.822	87.013	-10.715	-25.64	-47.995	71	14	15	71	29	FOSMIL	-46.57	-134.819	0	-37.903	15.0056	43.441	0	12.213	58.4466
FOSMIL01	38	21	17	4	FOSMIL01	21-17	OC(=O)C=Cc1ccc(O)c(O)c1.NNC(=O)c1ccncc1	OC(=O)C=Cc1ccc(O)c(O)c1	NNC(=O)c1ccncc1	-304.92	-256.66	-394.405	740.888	-65.807	-228.379	-304.916	-239.275	-357.979	672.304	-56.909	-164.841	-244.478	-14.707	-25.839	49.363	-5.887	-39.635	-39.898	-2.677	-10.588	19.222	-3.01	-23.903	-20.54	80	13	7	80	20	FOSMIL01	0	-173.639	-5.685	-38.328	0	56.9458	1.86442	12.5699	56.9458
FOTSEO	52	28	24	4	FOTSEO	28-24	O=C1c2cc(ccc2c2c1cc(cc2N(=O)=O)N(=O)=O)N(=O)=O.c1ccc2cc3ccccc3cc2c1	O=C1c2cc(ccc2c2c1cc(cc2N(=O)=O)N(=O)=O)N(=O)=O	c1ccc2cc3ccccc3cc2c1	-264.84	-85.938	-205.64	383.377	-25.229	-304.417	-264.845	-57.22	-162.599	302.109	-18.041	-226.66	-185.059	-27.718	-37.294	71.532	-6.662	-55.859	-61.733	-1	-5.747	9.736	-0.525	-21.898	-18.052	70	23	7	70	30	FOTSEO	0	0	-47.3245	-142.864	0	0	17.8691	53.9435	0
FOVZEW	69	61	8	53	FOVZEW	61-8	CC(O)=O.CC(C)C1=CC23CCC4C(C)(CCCC4(C)C(O)=O)C2CC1C1C3C(=O)OC1=O	CC(O)=O	CC(C)C1=CC23CCC4C(C)(CCCC4(C)C(O)=O)C2CC1C1C3C(=O)OC1=O	-258.06	-157.104	-201.298	378.942	-50.796	-188.439	-258.063	-128.849	-154.699	295.521	-37.886	-70.193	-138.405	-26.628	-46.599	83.42	-12.767	-117.528	-117.207	-1.627	0	0.001	-0.143	-0.718	-2.451	54	45	1	54	46	FOVZEW	0	-82.925	-50.525	-7.133	0	32.134	19.5788	2.76409	32.134
FOXMOU	98	50	48	2	FOXMOU	48-50	CN(C)c1cccc2C3=C(c4ccccc4)c4ccccc4C3CC(=O)c12.OC(c1ccccc1)(c1ccccc1)C(O)(c1ccccc1)c1ccccc1	CN(C)c1cccc2C3=C(c4ccccc4)c4ccccc4C3CC(=O)c12	OC(c1ccccc1)(c1ccccc1)C(O)(c1ccccc1)c1ccccc1	-317.52	-80.402	-229.696	404.397	-20.433	-373.553	-317.517	-49.853	-120.585	214.308	-13.975	-181.677	-163.369	-22.412	-80.234	139.558	-4.271	-113.278	-88.857	-8.137	-28.877	50.53	-2.186	-78.598	-65.292	51	28	21	51	49	FOXMOU	0	-43.47	-116.128	-55.302	0	13.6905	36.5734	17.4169	13.6905
FOYSUJ	26	15	11	4	FOYSUJ	11-15	C1CNC2=NN=NN2N1.O=C1NN=C(N1)N(=O)=O	C1CNC2=NN=NN2N1	O=C1NN=C(N1)N(=O)=O	-277.2	-204.85	-234.607	444.879	-71.276	-158.185	-277.202	-72.62	-88.36	167.109	-26.959	-54	-95.113	-69.661	-92.174	178.298	-18.652	-47.771	-75.858	-62.568	-54.072	99.472	-25.664	-56.414	-106.23	34	27	38	34	65	FOYSUJ	-119.984	-41.221	-49.7545	-12.594	43.2841	14.8705	17.949	4.54329	58.1546
FOYTES	99	50	49	1	FOYTES	49-50	CCC1CN2CCC1CC2CC1CCNc2ccccc12.CCC1CN2CCC1CC2C(O)C1CCNc2ccccc12	CCC1CN2CCC1CC2CC1CCNc2ccccc12	CCC1CN2CCC1CC2C(O)C1CCNc2ccccc12	-323.57	-143.697	-350	614.782	-34.654	-355.478	-323.58	-97.328	-225.956	399.995	-24.477	-220.482	-205.513	-11.022	-43.073	73.689	-2.503	-64.603	-50.855	-35.347	-80.971	141.098	-7.674	-70.393	-67.212	64	16	21	64	37	FOYTES	-48.132	-68.133	-34.871	-60.885	14.8753	21.0566	10.777	18.8166	35.9319
FUFMUP	57	46	11	35	FUFMUP	11-46	CNC(N)=S.C1COCCOCCOc2ccccc2OCCOCCO1	CNC(N)=S	C1COCCOCCOc2ccccc2OCCOCCO1	-298.75	-122.96	-155.409	269.858	-50.118	-232.38	-298.754	-115.922	-110.69	192.991	-40.943	-116.444	-203.423	-2.293	-0.421	0.764	-1.282	-3.558	-6.26	-4.745	-44.298	76.103	-7.893	-112.378	-89.07	68	2	30	68	32	FUFMUP	0	-151.567	-21.882	0	0	50.7337	7.32452	0	50.7337
FUFSOQ	31	21	10	11	FUFSOQ	21-10	CC(C)N1N=C(N=C1N(=O)=O)N(=O)=O.O=N(=O)C1=NNC=N1	CC(C)N1N=C(N=C1N(=O)=O)N(=O)=O	O=N(=O)C1=NNC=N1	-211.74	-126.589	-191.22	359.923	-47.962	-168.359	-211.742	-15.934	-44.164	83.274	-22.069	-72.502	-72.16	-40.601	-42.302	79.798	-11.484	-67.01	-86.62	-70.054	-104.755	196.851	-14.409	-28.847	-52.962	34	41	25	34	66	FUFSOQ	0	0	-72.504	-23.278	0	0	34.242	10.9937	0
FUHPAA	39	22	17	5	FUHPAA	22-17	OCc1ccccc1O.c1cnc2c(c1)ccc1cccnc21	OCc1ccccc1O	c1cnc2c(c1)ccc1cccnc21	-241.54	-136.137	-218.441	399.868	-38.828	-207.779	-241.537	-66.689	-87.995	155.779	-18.918	-101.967	-131.429	-6.293	-42.901	80.699	-4.769	-74.27	-51.509	-63.155	-87.545	163.389	-15.14	-31.542	-58.598	54	21	24	54	45	FUHPAA	-42.902	-49.88	-40.8635	-23.776	17.7619	20.6508	16.9179	9.8435	38.4127
FUMKAB	56	39	17	22	FUMKAB	39-17	OC(=O)c1cccc(c1)N(=O)=O.CC(c1ncncc1F)C(O)(CN1C=NC=N1)c1ccc(F)cc1F	OC(=O)c1cccc(c1)N(=O)=O	CC(c1ncncc1F)C(O)(CN1C=NC=N1)c1ccc(F)cc1F	-260.05	-145.233	-228.524	431.973	-41.745	-231.14	-260.046	-117.157	-168.577	320.202	-32.333	-97.419	-138.97	-14.967	-43.224	79.819	-5.916	-98.45	-83.325	-13.109	-16.723	31.952	-3.496	-35.271	-37.751	53	32	15	53	47	FUMKAB	0	-64.488	-88.375	-32.378	0	24.7983	33.9838	12.4507	24.7983
FUMKIJ	56	39	17	22	FUMKIJ	39-17	Nc1ccc(cc1)C(O)=O.CC(c1ncncc1F)C(O)(CN1C=NC=N1)c1ccc(F)cc1F	Nc1ccc(cc1)C(O)=O	CC(c1ncncc1F)C(O)(CN1C=NC=N1)c1ccc(F)cc1F	-253.24	-112.279	-163.646	303.265	-29.836	-228.186	-253.239	-82.129	-117.724	217.415	-22.377	-103.065	-131.557	-15.682	-27.708	52.516	-4.37	-92.194	-84.764	-14.468	-18.214	33.334	-3.089	-32.927	-36.918	52	33	15	52	48	FUMKIJ	0	-62.369	-59.623	-54.383	0	24.6284	23.5441	21.4749	24.6284
FUMRAG	82	64	18	46	FUMRAG	64-18	c1ccc2cc3c(cc2c1)c1cc2ccccc2cc1c1cc2ccccc2cc1c1cc2ccccc2cc31.Cc1ccc(C)cc1	c1ccc2cc3c(cc2c1)c1cc2ccccc2cc1c1cc2ccccc2cc1c1cc2ccccc2cc31	Cc1ccc(C)cc1	-253.67	-40.064	-152.84	268.965	-8.876	-317.491	-253.667	-15.302	-62.816	109.973	-3.448	-126.141	-99.446	-23.512	-81.302	143.174	-4.838	-177.001	-144.351	-1.25	-8.722	15.818	-0.589	-14.35	-9.869	39	57	4	39	61	FUMRAG	0	0	-108.544	-57.606	0	0	42.7895	22.709	0
FUPLIL	69	62	7	55	FUPLIL	62-7	C1CCC2OCCOCCOC3CCCCC3OCCOCCOC2C1.N#CCC#N	C1CCC2OCCOCCOC3CCCCC3OCCOCCOC2C1	N#CCC#N	-276.53	-99.487	-104.764	182.499	-33.634	-223.317	-276.519	-81.995	-52.08	94.863	-26.077	-86.435	-154.836	-15.183	-52.684	87.637	-7.369	-136.286	-118.586	-2.308	0	0	-0.188	-0.596	-3.097	56	43	1	56	44	FUPLIL	0	0	0	-113.111	0	0	0	40.9037	0
FUREHX	32	20	12	8	FUREHX	20-12	CCN1C=NC2=C1N=CNC2=O.FC1=CNC(=O)NC1=O	CCN1C=NC2=C1N=CNC2=O	FC1=CNC(=O)NC1=O	-282.6	-225.418	-311.643	587.06	-73.295	-183.906	-282.608	-153.693	-209.875	395.055	-46.172	-93.028	-163.294	-24.787	-34.334	62.89	-12.79	-55.478	-66.345	-46.937	-67.435	129.114	-14.333	-35.4	-52.969	58	23	19	58	42	FUREHX	-26.4635	-96.344	-34.9355	-33.653	9.3643	34.092	12.3622	11.9084	43.4563
FURMCY	28	16	12	4	FURMCY	16-12	FC1=CNC(=O)NC1=O.CN1C=CC(=NC1=O)N	FC1=CNC(=O)NC1=O	CN1C=CC(=NC1=O)N	-300.33	-235.187	-296.802	558.324	-83.98	-173.299	-300.331	-167.494	-218.194	410.309	-57.382	-117.116	-202.949	-24.586	-22.891	41.294	-13.45	-32.251	-52.714	-43.107	-55.716	106.72	-13.148	-23.932	-44.667	68	18	15	68	33	FURMCY	-25.4745	-125.618	0	-61.682	8.48217	41.8267	0	20.5381	50.3088
FURMIQ	126	111	15	96	FURMIQ	111-15	CCCCO.CC(=O)OC12COC1CC(O)C1(C)C2C(OC(=O)c2ccccc2)C2(O)CC(OC(=O)C(O)C(NC(=O)OC(C)(C)C)c3ccccc3)C(=C(C(O)C1=O)C2(C)C)C	CCCCO	CC(=O)OC12COC1CC(O)C1(C)C2C(OC(=O)c2ccccc2)C2(O)CC(OC(=O)C(O)C(NC(=O)OC(C)(C)C)c3ccccc3)C(=C(C(O)C1=O)C2(C)C)C	-361.45	-150.229	-236.867	432.299	-42.964	-334.788	-361.448	-73.049	-116.373	215.094	-21.771	-89.494	-110.297	-74.882	-115.186	208.223	-20.164	-232.081	-238.725	-2.298	-5.308	8.982	-1.029	-13.213	-12.426	31	66	3	31	69	FURMIQ	-116.65	-69.256	-64.292	-6	32.2728	19.1606	17.7872	1.65998	51.4334
FURWIA	32	20	12	8	FURWIA	20-12	NS(=O)(=O)c1ccc(cc1)C(O)=O.O=C1NC=CC=C1	NS(=O)(=O)c1ccc(cc1)C(O)=O	O=C1NC=CC=C1	-263.03	-165.36	-186.623	352.594	-57.439	-170.228	-263.03	-115.396	-141.057	266.45	-42.729	-96.289	-160.003	-38.988	-37.621	71.142	-12.54	-59.177	-81.322	-10.976	-7.945	15.002	-2.17	-14.763	-21.706	61	31	8	61	39	FURWIA	-40.102	-115.79	-16.296	-16.438	15.2462	44.0216	6.19549	6.24948	59.2678
FURWIA01	32	20	12	8	FURWIA01	20-12	NS(=O)(=O)c1ccc(cc1)C(O)=O.O=C1NC=CC=C1	NS(=O)(=O)c1ccc(cc1)C(O)=O	O=C1NC=CC=C1	-248.53	-166.297	-211.556	397.038	-61.716	-162.552	-248.548	-156.147	-165.336	309.878	-46.735	-69.563	-171.017	-16.371	-35.491	66.51	-10.211	-66.18	-63.356	6.221	-10.73	20.65	-4.77	-26.809	-14.175	69	25	6	69	31	FURWIA01	-40.467	-113.66	-2.3585	-14.394	16.2825	45.7329	0.94898	5.79165	62.0155
FURWIA02	32	20	12	8	FURWIA02	20-12	N[S]([O])(=O)c1ccc(cc1)C(O)=O.NS(=O)(=O)c1ccc(cc1)C(O)=O	N[S]([O])(=O)c1ccc(cc1)C(O)=O	NS(=O)(=O)c1ccc(cc1)C(O)=O	-265.57	-154.823	-169.137	318.385	-58.804	-172.87	-265.572	-66.292	-85.335	161.745	-29.771	-83.171	-117.345	-41.797	-40.626	74.983	-15.15	-68.43	-93.781	-46.734	-43.176	81.657	-13.884	-21.269	-54.446	44	35	21	44	56	FURWIA02	-88.312	-45.199	-44.828	-12.56	33.2538	17.0196	16.8799	4.72945	50.2734
FURWOG	35	20	15	5	FURWOG	20-15	NS(=O)(=O)c1ccc(cc1)C(O)=O.NC(=O)c1ccncc1	NS(=O)(=O)c1ccc(cc1)C(O)=O	NC(=O)c1ccncc1	-309.33	-240.597	-344.931	650.308	-73.687	-217.103	-309.332	-161.803	-233.98	442.282	-46.672	-95.762	-160.324	-49.492	-66.303	123.472	-17.2	-73.749	-93.969	-29.302	-44.648	84.553	-9.815	-47.592	-55.038	52	30	18	52	48	FURWOG	-61.483	-89.663	-71.063	-43.912	19.8762	28.9862	22.9732	14.1958	48.8624
FURYEY	35	20	15	5	FURYEY	20-15	NS(=O)(=O)c1ccc(cc1)C(O)=O.NC(=O)c1ccccn1	NS(=O)(=O)c1ccc(cc1)C(O)=O	NC(=O)c1ccccn1	-266.87	-158.148	-170.783	321.024	-50.018	-178.519	-266.883	-114.697	-126.831	239.098	-34.096	-106.713	-170.076	-42.064	-37.546	70.258	-13.293	-51.51	-78.967	-1.387	-6.406	11.668	-2.63	-20.297	-17.839	64	30	7	64	37	FURYEY	-60.812	-83.434	0	-15.335	22.7871	31.2639	0	5.74624	54.051
FURYOI	36	20	16	4	FURYOI	20-16	NS(=O)(=O)c1ccc(cc1)C(O)=O.O=C1CCCCN1	NS(=O)(=O)c1ccc(cc1)C(O)=O	O=C1CCCCN1	-261.44	-156.452	-165.296	310.069	-56.594	-164.865	-261.44	-130.631	-136.405	256.31	-43.812	-100.337	-183.852	-25.413	-25.879	48.632	-10.327	-50.091	-64.073	-0.408	-3.012	5.128	-2.456	-14.438	-13.515	70	25	5	70	30	FURYOI	-32.12	-110.642	-15.761	-53.226	12.2858	42.3202	6.02853	20.3588	54.606
FUSCIH	56	32	24	8	FUSCIH	32-24	C=CCN1C(=O)C2=C(SC3=C(S2)C(=O)N(CC=C)C3=O)C1=O.Brc1c2ccccc2cc2ccccc12	C=CCN1C(=O)C2=C(SC3=C(S2)C(=O)N(CC=C)C3=O)C1=O	Brc1c2ccccc2cc2ccccc12	-259.42	-73.185	-259.751	460.195	-17.976	-335.949	-259.42	-58.044	-228.119	403.46	-12.321	-258.202	-187.024	-12.395	-23.085	42.303	-4.821	-54.644	-52.388	-2.747	-8.548	14.433	-0.833	-23.103	-20.008	72	20	8	72	28	FUSCIH	0	0	0	-145.918	0	0	0	56.2478	0
FUVNEP	53	40	13	27	FUVNEP	13-40	Oc1c(F)c(F)c(F)c(F)c1F.CN(C)c1ccc(cc1)C(=O)c1ccc(cc1)N(C)C	Oc1c(F)c(F)c(F)c(F)c1F	CN(C)c1ccc(cc1)C(=O)c1ccc(cc1)N(C)C	-263.17	-104.448	-189.394	354.926	-36.397	-261.881	-263.161	-86.549	-161.044	305.397	-25.811	-169.035	-168.625	-0.841	-0.202	0.598	-0.285	-7.359	-7.27	-17.058	-28.147	48.93	-10.302	-85.488	-87.265	64	3	33	64	36	FUVNEP	0	-51.937	-20.8365	-71.663	0	19.7352	7.91751	27.2307	19.7352
GABSAD	86	79	7	72	GABSAD	79-7	COc1c2COCCOCCOCCOCc3cc(C)cc(c3OC)c3cc(C)cc(c3OC)c1cc(C)c2.N#CCC#N	COc1c2COCCOCCOCCOCc3cc(C)cc(c3OC)c3cc(C)cc(c3OC)c1cc(C)c2	N#CCC#N	-325.16	-118.552	-161.95	283.764	-36.281	-285.047	-325.159	-94.002	-71.994	130.37	-27.121	-95.48	-166.54	-22.448	-89.956	153.394	-9.032	-189.07	-155.868	-2.101	0	0	-0.128	-0.498	-2.75	51	48	1	51	49	GABSAD	0	0	-122.844	-123.225	0	0	37.7796	37.8967	0
GABSOR	81	74	7	67	GABSOR	74-7	N#CCC#N.COc1c2COCc3cccc(COCc4cc(C)cc(c4OC)c4cc(C)cc(c4OC)c1cc(C)c2)n3	N#CCC#N	COc1c2COCc3cccc(COCc4cc(C)cc(c4OC)c4cc(C)cc(c4OC)c1cc(C)c2)n3	-303.37	-95.872	-178.193	314.833	-34.315	-299.734	-303.373	-68.609	-60.481	110.594	-26.865	-88.826	-138.811	-24.974	-117.712	204.239	-7.295	-210.278	-161.475	-2.29	0	0	-0.155	-0.63	-3.086	46	53	1	46	54	GABSOR	0	0	-127.424	-100.806	0	0	42.0028	33.2287	0
GACZUF	43	35	8	27	GACZUF	35-8	CC(O)=O.COc1cc(cc(Cl)c1OC(C)=O)C=C(OC(C)=O)C(O)=O	CC(O)=O	COc1cc(cc(Cl)c1OC(C)=O)C=C(OC(C)=O)C(O)=O	-227.96	-142.86	-221.862	413.73	-42.898	-187.967	-227.954	-105.883	-131.593	251.705	-26.44	-51.242	-101.943	-34.777	-89.224	160.008	-15.969	-130.967	-118.907	-2.2	-1.046	2.018	-0.49	-5.759	-7.104	45	52	3	45	55	GACZUF	0	-64.41	-105.641	0	0	28.255	46.3419	0	28.255
GADBIX	83	67	16	51	GADBIX	67-16	OC(=O)C1C(c2ccccc2)C2(c3ccccc3)C(=O)C1(c1ccccc1)c1c3ccccc3c3ccccc3c21.CCC(=O)CC	OC(=O)C1C(c2ccccc2)C2(c3ccccc3)C(=O)C1(c1ccccc1)c1c3ccccc3c3ccccc3c21	CCC(=O)CC	-281.36	-100.647	-197.604	359.48	-30.24	-290.033	-281.352	-69.932	-101.996	188.905	-18.978	-107.911	-128.261	-23.828	-89.394	158.938	-8.795	-171.95	-138.474	-6.888	-6.214	11.636	-2.467	-10.171	-14.616	46	49	5	46	54	GADBIX	0	-42.298	-128.094	-59.113	0	15.0334	45.5265	21.0097	15.0334
GADGUN	27	14	13	1	GADGUN	13-14	Oc1c(Cl)c(Cl)c(Cl)c(Cl)c1Cl.Cc1ccncc1	Oc1c(Cl)c(Cl)c(Cl)c(Cl)c1Cl	Cc1ccncc1	-178.75	-171.084	-342.402	633.857	-40.991	-169.44	-178.744	-154.316	-278.269	522.587	-37.931	-86.098	-115.28	-12.583	-55.97	96.026	-1.511	-60.589	-42.45	-4.185	-8.163	15.244	-1.548	-22.754	-21.015	64	24	12	64	36	GADGUN	0	-62.184	-39.464	-11.969	0	34.7883	22.0778	6.69594	34.7883
GAFTUE	42	21	21	0	GAFTUE	21-21	CN1C(=O)N(C)C2=C(NC=N2)C1=O.COC(=O)c1cc(O)c(O)c(O)c1	CN1C(=O)N(C)C2=C(NC=N2)C1=O	COC(=O)c1cc(O)c(O)c(O)c1	-312.72	-191.818	-261.549	484.562	-51.248	-240.875	-312.718	-95.808	-149.564	275.333	-25.617	-144.361	-168.266	-51.659	-58.205	109.349	-14.58	-45.158	-73.138	-44.351	-53.78	99.88	-11.051	-51.356	-71.315	54	23	23	54	46	GAFTUE	-75.7925	-78.687	-22.1635	-61.815	24.2365	25.1621	7.08733	19.7669	49.3987
GAGBEV	61	52	9	43	GAGBEV	52-9	O1C=CC=C1.ClC(Cl)c1c(C(Cl)Cl)c(C(Cl)Cl)c(c(C(Cl)Cl)c1C(Cl)Cl)c1c(C(Cl)Cl)c(C(Cl)Cl)c(C(Cl)Cl)c(C(Cl)Cl)c1C(Cl)Cl	O1C=CC=C1	ClC(Cl)c1c(C(Cl)Cl)c(C(Cl)Cl)c(c(C(Cl)Cl)c1C(Cl)Cl)c1c(C(Cl)Cl)c(C(Cl)Cl)c(C(Cl)Cl)c(C(Cl)Cl)c1C(Cl)Cl	-172.99	-63.117	-282.596	487.94	-3.562	-264.656	-172.993	-10.82	-50.558	88.393	-1.499	-68.945	-49.228	-52.395	-231.139	397.594	-1.851	-191.307	-120.532	0.098	-0.899	1.953	-0.212	-4.404	-3.233	28	70	2	28	72	GAGBEV	0	0	0	-23.851	0	0	0	13.7875	0
GAHZOI	25	16	9	7	GAHZOI	16-9	N1C=CC=N1.OC(=O)c1ccccc1O	N1C=CC=N1	OC(=O)c1ccccc1O	-181.44	-124.642	-185.456	347.41	-32.506	-144.27	-181.444	-108.457	-159.708	298.635	-28.676	-89.001	-127.581	-9.197	-21.588	41.098	-2.957	-44.195	-38.353	-6.987	-4.16	7.676	-0.873	-11.074	-15.509	70	21	9	70	30	GAHZOI	0	-81.468	-9.1395	-21.863	0	44.9008	5.0372	12.0497	44.9008
GAJNOU	46	31	15	16	GAJNOU	31-15	CN1CCC2Sc3ccc(Cl)cc3C(=O)C2C1.CCCCO	CN1CCC2Sc3ccc(Cl)cc3C(=O)C2C1	CCCCO	-123.06	-20.332	-173.825	305.979	-19.027	-194.202	-123.066	7.452	-89.354	159.593	-13.229	-79.042	-27.364	-25.469	-72.51	126.286	-5.514	-100.504	-85.311	-2.316	-11.961	20.1	-0.284	-14.656	-10.391	22	69	8	22	77	GAJNOU	0	0	-62.2075	0	0	0	50.5505	0	0
GAJSUI	28	15	13	2	GAJSUI	15-13	Oc1c(F)c(F)c(F)c(F)c1F.N1SNc2ccccc12	Oc1c(F)c(F)c(F)c(F)c1F	N1SNc2ccccc12	-95.51	34.633	-229.551	443.952	-133.178	-190.65	-95.513	33.003	-213.391	413.904	-128.477	-146.639	-64.006	-2.234	-14.248	25.245	-3.541	-23.273	-18.454	3.863	-1.912	4.803	-1.16	-20.739	-13.053	67	19	14	67	33	GAJSUI	0	0	0	-67.643	0	0	0	70.823	0
GALJUB	52	44	8	36	GALJUB	44-8	COc1ccccc1NC(=O)C1=C(C)NC(=O)NC1c1ccccc1Cl.CC(O)=O	COc1ccccc1NC(=O)C1=C(C)NC(=O)NC1c1ccccc1Cl	CC(O)=O	-254.27	-125.911	-175.532	322.34	-40.532	-208.806	-254.27	-66.235	-83.396	157.784	-20.262	-63.522	-94.392	-54.893	-88.14	157.381	-19.084	-137.773	-149.369	-4.782	-3.996	7.174	-1.186	-7.511	-10.509	37	59	4	37	63	GALJUB	-33.42	-58.467	-88.1435	0	13.1435	22.9941	34.6653	0	36.1376
GANBUS	59	40	19	21	GANBUS	40-19	OC1CCCCC1.Oc1ccc(cc1)C1(CCCCC1)c1ccc(O)cc1	OC1CCCCC1	Oc1ccc(cc1)C1(CCCCC1)c1ccc(O)cc1	-226.74	-171.988	-324.442	596.927	-36.764	-213.577	-226.732	-92.812	-152.361	282.699	-21.149	-75.282	-98.827	-77.646	-168.931	308.797	-15.201	-120.36	-111.763	-1.53	-3.15	5.431	-0.414	-17.935	-16.141	44	49	7	44	56	GANBUS	-27.263	-50.878	-69.2035	0	12.0239	22.4389	30.5211	0	34.4628
GANYEA	36	24	12	12	GANYEA	24-12	CN1C=NC2=C1C(=O)N(C)C(=O)N2C.OC(=O)C=CC(O)=O	CN1C=NC2=C1C(=O)N(C)C(=O)N2C	OC(=O)C=CC(O)=O	-266.78	-201.249	-308.424	585.748	-68.241	-200.725	-266.776	-195.041	-279.682	533.886	-57.122	-139.281	-212.752	-4.313	-28.545	51.42	-7.781	-54.258	-43.435	-1.896	-0.196	0.441	-3.337	-7.187	-10.589	80	16	4	80	20	GANYEA	0	-68.511	-34.8065	-69.363	0	25.6807	13.0469	26.0001	25.6807
GANYEA01	36	24	12	12	GANYEA01	24-12	OC(=O)C=CC(O)=O.CN1C=NC2=C1C(=O)N(C)C(=O)N2C	OC(=O)C=CC(O)=O	CN1C=NC2=C1C(=O)N(C)C(=O)N2C	-250.24	-143.51	-178.784	333.482	-41.856	-187.305	-250.241	-83.489	-90.942	170.737	-23.721	-82.918	-128.739	-23.318	-52.268	93.694	-9.034	-86.951	-81.465	-36.703	-35.575	69.05	-9.101	-17.436	-40.037	51	33	16	51	49	GANYEA01	-29.3665	-50.159	-82.9155	-43.994	11.7353	20.0444	33.1344	17.5807	31.7797
GAPPOF	73	57	16	41	GAPPOF	57-16	Cc1ccc(O)cc1.Cc1ccc(OC2=C(CCC3C4CCCN5CCCC(CN23)C45)C=O)cc1	Cc1ccc(O)cc1	Cc1ccc(OC2=C(CCC3C4CCCN5CCCC(CN23)C45)C=O)cc1	-256.48	-86.168	-146.626	260.245	-34.11	-241.521	-256.479	-61.206	-97.467	175.559	-20.709	-117.222	-133.873	-24.977	-48.112	82.873	-13.27	-117.899	-117.423	0.015	-1.047	1.813	-0.131	-6.4	-5.183	52	46	2	52	48	GAPPOF	0	-43.851	-105.38	-51.286	0	17.0972	41.087	19.9961	17.0972
GAPPUK	29	21	8	13	GAPPUK	21-8	CC(O)=O.Clc1c(cc2C(=O)NC=Nc2c1N(=O)=O)N(=O)=O	CC(O)=O	Clc1c(cc2C(=O)NC=Nc2c1N(=O)=O)N(=O)=O	-209.38	-119.368	-143.021	273.546	-39.284	-154.713	-209.382	-21.048	-29.536	55.999	-9.913	-62.296	-67.494	-55.259	-73.742	140.401	-19.016	-85.09	-105.419	-43.061	-39.742	77.146	-10.355	-7.327	-36.469	32	50	17	32	67	GAPPUK	-64.7445	0	-57.758	-7.373	30.922	0	27.5853	3.52135	30.922
GAQZUV	22	14	8	6	GAQZUV	14-8	NC(N)=O.Cc1ccccn1	NC(N)=O	Cc1ccccn1	-183.85	-109.495	-109.954	202.329	-39.131	-110.462	-183.849	-52.062	-56.525	102.516	-22.132	-62.592	-97.506	-0.932	-11.372	21.125	-1.519	-34.721	-26.322	-56.501	-42.057	78.688	-15.48	-13.15	-60.021	53	14	33	53	47	GAQZUV	-60.33	-46.17	0	-14.282	32.8148	25.1129	0	7.76829	57.9277
GAUTAM01	42	23	19	4	GAUTAM01	23-19	CN(C)c1ccc(cc1)C(O)=O.OC(=O)c1cc(cc(c1)N(=O)=O)N(=O)=O	CN(C)c1ccc(cc1)C(O)=O	OC(=O)c1cc(cc(c1)N(=O)=O)N(=O)=O	-267.56	-148.846	-239.86	452.804	-50.161	-234.964	-267.56	-44.84	-124.47	230.66	-19.679	-172.986	-147.018	-52.512	-66.184	125.084	-16.629	-33.33	-60.46	-51.494	-49.205	97.06	-13.853	-28.648	-60.082	55	23	22	55	45	GAUTAM01	-70.9045	0	-14.814	-103.715	26.5004	0	5.5367	38.7633	26.5004
GAUTAM15	42	23	19	4	GAUTAM15	23-19	CN(C)c1ccc(cc1)C(O)=O.OC(=O)c1cc(cc(c1)N(=O)=O)N(=O)=O	CN(C)c1ccc(cc1)C(O)=O	OC(=O)c1cc(cc(c1)N(=O)=O)N(=O)=O	-275.88	-238.782	-542.609	1012.68	-64.191	-305.804	-275.885	-84.358	-308.924	567.069	-23.131	-228.441	-145.774	-84.77	-140.653	264.508	-22.915	-41.833	-66.504	-69.653	-93.032	181.106	-18.144	-35.53	-63.607	53	24	23	53	47	GAUTAM15	-71.759	0	-31.4705	-99.275	26.0109	0	11.4073	35.9848	26.0109
GAVHER	21	15	6	9	GAVHER	15-6	NC=O.NC(=O)c1ccncc1	NC=O	NC(=O)c1ccncc1	-203.66	-137.77	-166.071	307.648	-48.627	-125.701	-203.653	-67.102	-76.38	139.929	-26.264	-45.991	-91.177	-41.328	-58.585	108.954	-12.923	-65.259	-78.97	-29.34	-31.106	58.766	-9.44	-14.451	-33.506	45	39	16	45	55	GAVHER	-58.2035	-64.505	-22.092	0	28.5788	31.6729	10.8475	0	60.2516
GAVHUH01	23	15	8	7	GAVHUH01	15-8	NC(N)=O.Oc1ccc(cc1)N(=O)=O	NC(N)=O	Oc1ccc(cc1)N(=O)=O	-218.02	-142.37	-160.188	302.218	-51.784	-134.197	-218.01	-100.053	-106.268	201.573	-35.162	-53.391	-119.444	-17.426	-36.096	66.831	-7.11	-61.721	-58.452	-24.89	-17.824	33.814	-9.512	-19.086	-40.114	55	27	18	55	45	GAVHUH01	-26.7235	-61.066	-29.8075	0	12.2574	28.0094	13.6719	0	40.2667
GAWVAE	98	80	18	62	GAWVAE	80-18	C1CCCCC1.COC(=O)C1=C(O)CC(C)C2(C1CC1N(CCC3=C1N(C(=O)OC(C)(C)C)c1ccccc31)C2=O)S(=O)(=O)c1ccccc1	C1CCCCC1	COC(=O)C1=C(O)CC(C)C2(C1CC1N(CCC3=C1N(C(=O)OC(C)(C)C)c1ccccc31)C2=O)S(=O)(=O)c1ccccc1	-270.22	-48.545	-126.089	220.397	-25.307	-296.774	-270.225	-8.176	-46.959	80.165	-5.226	-109.887	-87.69	-39.835	-75.804	134.765	-20.078	-180.352	-177.603	-0.534	-3.326	5.468	-0.004	-6.535	-4.932	32	66	2	32	68	GAWVAE	0	0	-88.6645	-29.936	0	0	32.812	11.0784	0
GAXKUO	40	20	20	0	GAXKUO	20-20	c1cc(ccn1)c1ccncc1.OC(=O)c1cccc(c1C(O)=O)N(=O)=O	c1cc(ccn1)c1ccncc1	OC(=O)c1cccc(c1C(O)=O)N(=O)=O	-262.97	-167.84	-242.553	455.645	-48.989	-207.733	-262.973	-146.889	-204.796	384.599	-39.174	-117.346	-175.416	-17.635	-23.598	45.041	-7.29	-48.418	-52.95	-3.317	-14.159	26.005	-2.525	-41.969	-34.607	67	20	13	67	33	GAXKUO	0	-88.538	-24.8045	-38.122	0	33.6685	9.43244	14.4967	33.6685
GAXRUU	43	26	17	9	GAXRUU	26-17	O=C1CC2(CCCCC2)CN1.Nc1ccc(cc1)C(O)=O	O=C1CC2(CCCCC2)CN1	Nc1ccc(cc1)C(O)=O	-234.08	-115.091	-146.048	267.833	-41.821	-179.918	-234.084	-73.545	-102.684	189.45	-27.008	-104.342	-135.013	-25.182	-21.276	37.463	-8.78	-43.836	-61.299	-16.364	-22.087	40.92	-6.032	-31.74	-37.772	58	26	16	58	42	GAXRUU	-40.235	-47.485	-11.791	-50.811	17.1886	20.2858	5.03717	21.7067	37.4744
GAXSAB	43	26	17	9	GAXSAB	26-17	O=C1CC2(CCCCC2)CN1.OC(=O)c1cc(O)ccc1O	O=C1CC2(CCCCC2)CN1	OC(=O)c1cc(O)ccc1O	-258.96	-158.942	-239.162	446.39	-52.537	-206.749	-258.968	-155.925	-197.34	370.74	-44.534	-112.752	-188.897	-8.356	-24.975	42.332	-4.634	-54.501	-49.009	5.34	-16.846	33.318	-3.368	-39.495	-21.062	73	19	8	73	27	GAXSAB	0	-119.658	-19.1295	-27.081	0	46.2071	7.38705	10.4576	46.2071
GAZCES	30	15	15	0	GAZCES	15-15	NC(=O)c1cccnc1.OC(=O)c1ccccc1	NC(=O)c1cccnc1	OC(=O)c1ccccc1	-205.81	-159.275	-252.599	472.457	-44.548	-161.046	-205.805	-114.836	-187.635	351.035	-31.685	-81.962	-115.303	-36.978	-49.786	92.697	-10.544	-40.786	-55.91	-7.462	-15.179	28.726	-2.319	-38.299	-34.592	56	27	17	56	44	GAZCES	-25.003	-71.98	-23.1835	-15.1	12.1486	34.974	11.2645	7.33686	47.1226
GAZCES01	30	15	15	0	GAZCES01	15-15	OC(=O)c1ccccc1.NC(=O)c1cccnc1	OC(=O)c1ccccc1	NC(=O)c1cccnc1	-186.92	-141.948	-221.491	417.768	-40.373	-147.224	-186.924	-110.668	-157.074	296.615	-26.444	-50.59	-94.442	-30.994	-48.078	90.805	-12.004	-53.497	-61.847	-0.287	-16.338	30.348	-1.925	-43.138	-30.635	51	33	16	51	49	GAZCES01	-33.842	-53.771	-5.559	-14.772	18.1051	28.7669	2.974	7.90285	46.8719
GAZWUB	45	30	15	15	GAZWUB	30-15	NC(=O)c1cccnc1.Oc1cc2OC(=CC(=O)c2c(O)c1O)c1ccccc1	NC(=O)c1cccnc1	Oc1cc2OC(=CC(=O)c2c(O)c1O)c1ccccc1	-275.57	-148.557	-256.051	477.081	-42.026	-257.165	-275.566	-108.555	-167.965	314.713	-29.26	-113.762	-144.836	-12.701	-59.062	109.06	-4.655	-107.243	-79.379	-27.3	-29.024	53.308	-8.111	-36.16	-51.352	53	29	19	53	48	GAZWUB	-35.192	-78.521	-62.6675	-48.68	12.7706	28.494	22.741	17.6652	41.2647
GECCOI	124	109	15	94	GECCOI	109-15	COC(=O)C12CCC(C)(C)CC1C1=CCC3C4(C)CC(O)C5OC(OCC5(C)C4CCC3(C)C1(C)CC2)c1c2ccccc2cc2ccccc12.CCC(C)O	COC(=O)C12CCC(C)(C)CC1C1=CCC3C4(C)CC(O)C5OC(OCC5(C)C4CCC3(C)C1(C)CC2)c1c2ccccc2cc2ccccc12	CCC(C)O	-302.03	-71.293	-152.379	267.982	-21.535	-323.978	-302.037	-46.433	-78.402	139.908	-11.948	-114.391	-119.56	-24.345	-73.977	128.074	-9.517	-208.526	-180.957	-0.515	0	0	-0.07	-1.061	-1.52	40	60	1	40	61	GECCOI	0	-83.48	-68.172	-18.71	0	27.6396	22.5713	6.19475	27.6396
GECJEF	80	72	8	64	GECJEF	72-8	CC(O)=O.CC(C)(C)OC(=O)N(C(=O)c1cccc(c1Cl)C1(CC1)C#N)c1cc(Oc2ccc3N=C(NC(=O)C4CC4)Sc3n2)ccc1F	CC(O)=O	CC(C)(C)OC(=O)N(C(=O)c1cccc(c1Cl)C1(CC1)C#N)c1cc(Oc2ccc3N=C(NC(=O)C4CC4)Sc3n2)ccc1F	-349.44	-158.467	-267.667	491.18	-50.395	-324.604	-349.437	-90.655	-119.364	225.378	-23.763	-75.027	-113.283	-63.729	-145.554	260.651	-25.538	-245.323	-228.803	-4.084	-2.75	5.151	-1.093	-4.254	-7.351	32	65	2	32	67	GECJEF	0	-64.156	-216.078	-47.367	0	18.3597	61.8354	13.5551	18.3597
GEFRIS	56	40	16	24	GEFRIS	40-16	Oc1ccc(cc1)C1(CCCCC1)c1ccc(O)cc1.Cc1ccccc1O	Oc1ccc(cc1)C1(CCCCC1)c1ccc(O)cc1	Cc1ccccc1O	-222.56	-145.641	-306.562	556.483	-30.513	-230.096	-222.557	-82.421	-144.904	267.961	-18.266	-85.755	-99.322	-62.389	-144.341	258.286	-10.988	-118.126	-106.576	-0.831	-17.318	30.236	-1.259	-26.215	-16.659	45	48	7	45	55	GEFRIS	-20.874	-47.55	-59.7115	-19.316	9.37904	21.365	26.8294	8.67901	30.7441
GEFROY	56	40	16	24	GEFROY	40-16	Oc1ccc(cc1)C1(CCCCC1)c1ccc(O)cc1.Cc1cccc(O)c1	Oc1ccc(cc1)C1(CCCCC1)c1ccc(O)cc1	Cc1cccc(O)c1	-259.23	-202.974	-390.374	712.666	-40.303	-245.619	-259.233	-125.232	-213.483	396.836	-25.623	-92.904	-119.013	-71.185	-154.904	277.531	-13.198	-121.114	-114.747	-6.556	-21.988	38.3	-1.482	-31.601	-25.473	46	44	10	46	54	GEFROY	-30.868	-60.326	-68.0015	-38.574	11.9076	23.2712	26.2321	14.8802	35.1788
GEFRUE	56	40	16	24	GEFRUE	40-16	Oc1ccc(cc1)C1(CCCCC1)c1ccc(O)cc1.Cc1ccc(O)cc1	Oc1ccc(cc1)C1(CCCCC1)c1ccc(O)cc1	Cc1ccc(O)cc1	-253.9	-221.615	-440.456	807.945	-44.373	-245.455	-253.9	-127.829	-222.094	413.687	-26.54	-90.577	-115.322	-89.831	-197.458	357.131	-16.129	-124.411	-116.622	-3.955	-20.904	37.126	-1.703	-30.466	-21.957	45	46	9	45	55	GEFRUE	-31.05	-59.818	-79.4945	-24.783	12.2292	23.5597	31.3094	9.76093	35.7889
GEFSAL	53	40	13	27	GEFSAL	40-13	Oc1ccc(cc1)C1(CCCCC1)c1ccc(O)cc1.Oc1ccccc1	Oc1ccc(cc1)C1(CCCCC1)c1ccc(O)cc1	Oc1ccccc1	-246.95	-219.393	-424.246	782.013	-43.003	-234.446	-246.952	-141.152	-245.921	461.457	-28.231	-89.552	-114.97	-75.559	-168.426	302.442	-13.687	-124.367	-115.54	-2.682	-9.898	18.114	-1.084	-20.527	-16.442	47	47	7	47	54	GEFSAL	-28.178	-58.452	-60.5525	-18.521	11.4104	23.6696	24.5201	7.4999	35.08
GEKCIL	78	60	18	42	GEKCIL	60-18	COC(C)(C)C.CCCCc1c(C(=O)c2ccccc2)c(cc2c(nc3ccccc3c12)c1ccccc1)C(O)=O	COC(C)(C)C	CCCCc1c(C(=O)c2ccccc2)c(cc2c(nc3ccccc3c12)c1ccccc1)C(O)=O	-261.82	-72.588	-142.209	258.36	-24.246	-274.328	-261.827	-49.421	-76.067	139.906	-13.867	-102.381	-112.235	-21.48	-60.087	108.202	-10.151	-161.656	-141.271	-1.687	-6.055	10.252	-0.228	-10.291	-8.321	43	54	3	43	57	GEKCIL	0	-42.035	-89.882	-39.262	0	16.0549	34.3297	14.9958	16.0549
GEKGIP	40	28	12	16	GEKGIP	28-12	Fc1ccc(cc1)C(=O)Nc1cccc(c1)C#C.Fc1c(F)c(F)c(F)c(F)c1F	Fc1ccc(cc1)C(=O)Nc1cccc(c1)C#C	Fc1c(F)c(F)c(F)c(F)c1F	-207.79	-67.613	-148.933	280.453	-18.109	-234.42	-207.784	-20.65	-69.245	134.21	-5.606	-147.793	-114.554	-47.169	-79.54	145.777	-12.435	-78.602	-86.605	0.206	-0.148	0.466	-0.068	-8.024	-6.625	55	42	3	55	45	GEKGIP	-58.941	0	-2.8735	-96.877	28.3657	0	1.38289	46.6226	28.3657
GEKMUH	82	61	21	40	GEKMUH	61-21	CN1C(=O)N(C)C2=C(NC=N2)C1=O.COc1ccc(Cl)cc1C(=O)NCCc1ccc(cc1)S(=O)(=O)NC(=O)NC1CCCCC1	CN1C(=O)N(C)C2=C(NC=N2)C1=O	COc1ccc(Cl)cc1C(=O)NCCc1ccc(cc1)S(=O)(=O)NC(=O)NC1CCCCC1	-301.56	-302.889	-1240.5	2209.87	-75.997	-601.575	-301.562	-98.514	-398.199	710.099	-32.152	-226.448	-132.477	-172.142	-739.354	1309.68	-33.519	-329.87	-141.775	-32.233	-102.944	190.083	-10.326	-45.258	-27.309	44	47	9	44	56	GEKMUH	-38.324	-20.953	-62.7505	-72.337	12.7086	6.9482	20.8086	23.9876	19.6568
GENMIW	56	32	24	8	GENMIW	32-24	OC(=O)CN1C(=O)c2cc3C(=O)N(CC(O)=O)C(=O)c3cc2C1=O.c1ccc2c(c1)ccc1ccccc21	OC(=O)CN1C(=O)c2cc3C(=O)N(CC(O)=O)C(=O)c3cc2C1=O	c1ccc2c(c1)ccc1ccccc21	-314.67	-168.422	-269.872	508.814	-45.256	-287.894	-314.677	-47.346	-134.58	247.402	-16.68	-209.266	-174.945	-118.799	-129.848	251.378	-28.031	-58.089	-121.87	-2.277	-5.444	10.034	-0.545	-20.539	-17.862	56	39	6	56	45	GENMIW	-64.731	0	-7.201	-123.758	20.5711	0	2.28843	39.3295	20.5711
GENMUI	46	32	14	18	GENMUI	14-32	S1C=CSC1=C1SC=CS1.OC(=O)CN1C(=O)c2cc3C(=O)N(CC(O)=O)C(=O)c3cc2C1=O	S1C=CSC1=C1SC=CS1	OC(=O)CN1C(=O)c2cc3C(=O)N(CC(O)=O)C(=O)c3cc2C1=O	-245.34	-124.407	-282.253	514.52	-35.95	-264.889	-245.333	-76.534	-202.219	362.507	-18.105	-188.362	-159.327	-9.693	-18.529	32.287	-1.206	-15.015	-15.718	-38.18	-61.506	119.726	-16.638	-61.513	-70.288	65	6	29	65	35	GENMUI	-27.0255	0	-25.432	-96.561	11.0155	0	10.366	39.358	11.0155
GEPHOY	45	37	8	29	GEPHOY	37-8	CC1=C2OCS(=O)C2C2C(C1)C(=O)N(C2=O)c1ccccc1.ClCCCl	CC1=C2OCS(=O)C2C2C(C1)C(=O)N(C2=O)c1ccccc1	ClCCCl	-205.18	-82.978	-143.193	252.344	-27.675	-188.785	-205.178	-28.081	-56.866	98.937	-7.936	-78.357	-77.811	-54.263	-74.247	132.778	-19.58	-103.596	-125.909	-0.634	-12.08	20.628	-0.16	-6.832	-1.458	38	61	1	38	62	GEPHOY	0	0	-90.214	-20.448	0	0	43.9682	9.96588	0
GEPQUP	40	23	17	6	GEPQUP	23-17	O=C1CN(N=CC2=CC=C(O2)N(=O)=O)C(=O)N1.Nc1cccc(c1)C(O)=O	O=C1CN(N=CC2=CC=C(O2)N(=O)=O)C(=O)N1	Nc1cccc(c1)C(O)=O	-315.85	-189.963	-256.362	477.582	-58.47	-239.3	-315.846	-152.579	-224.084	417.157	-41.357	-167.257	-218.314	-36.977	-29.066	54.257	-15.952	-56.303	-84.362	-0.407	-3.212	6.168	-1.16	-15.74	-13.17	69	27	4	69	31	GEPQUP	0	-98.821	-58.906	-103.073	0	31.2873	18.65	32.6335	31.2873
GEPRIC	48	40	8	32	GEPRIC	40-8	CC(O)=O.OC(c1ccccc1)C(O)(c1ccccc1)c1ccccc1	CC(O)=O	OC(c1ccccc1)C(O)(c1ccccc1)c1ccccc1	-230.87	-127.165	-177.063	327.974	-31.128	-191.315	-230.867	-107.253	-131.815	248.669	-26.376	-76.732	-127.551	-15.593	-44.586	78.099	-4.361	-111.748	-96.327	-4.319	-0.662	1.206	-0.391	-2.835	-6.989	55	42	3	55	45	GEPRIC	0	-83.993	-46.861	-34.017	0	36.3811	20.2976	14.7343	36.3811
GEPROI	49	40	9	31	GEPROI	40-9	OC(c1ccccc1)C(O)(c1ccccc1)c1ccccc1.CNC=O	OC(c1ccccc1)C(O)(c1ccccc1)c1ccccc1	CNC=O	-232.99	-98.563	-145.786	263.723	-32.136	-204.237	-232.99	-82.116	-97.049	178.342	-26.84	-88.026	-133.121	-15.934	-47.856	83.891	-4.558	-112.893	-96.267	-0.513	-0.881	1.49	-0.738	-3.318	-3.602	57	41	2	57	43	GEPROI	0	-72.538	-60.34	-39.792	0	31.1335	25.8981	17.0788	31.1335
GEPTEC	60	52	8	44	GEPTEC	52-8	COc1ccc(cc1)C1=NN(C(C1)c1c2ccccc2cc2ccccc12)C(C)=O.CC(O)=O	COc1ccc(cc1)C1=NN(C(C1)c1c2ccccc2cc2ccccc12)C(C)=O	CC(O)=O	-274.89	-103.192	-151.222	275.91	-39.441	-245.324	-274.897	-77.026	-69.085	129.588	-28.318	-68.176	-124.386	-24.269	-81.544	145.301	-10.813	-175.516	-147.119	-1.897	-0.594	1.022	-0.31	-1.631	-3.392	45	54	1	45	55	GEPTEC	0	-61.489	-104.225	0	0	22.3686	37.9152	0	22.3686
GEPTIG	63	52	11	41	GEPTIG	52-11	COc1ccc(cc1)C1=NN(C(C1)c1c2ccccc2cc2ccccc12)C(C)=O.OC(=O)CC(O)=O	COc1ccc(cc1)C1=NN(C(C1)c1c2ccccc2cc2ccccc12)C(C)=O	OC(=O)CC(O)=O	-312.83	-129.736	-191.151	354.444	-42.27	-281.638	-312.828	-63.102	-88.354	167.348	-21.833	-102.771	-123.57	-30.334	-77.018	137.324	-13.097	-171.239	-153.626	-36.299	-25.779	49.772	-7.34	-7.628	-35.632	40	49	11	40	60	GEPTIG	-29.3175	-47.847	-96.467	-29.864	9.3717	15.2949	30.8369	9.5464	24.6666
GEQRIF	30	16	14	2	GEQRIF	14-16	OC(=O)c1ccc(O)cc1.S=C1NC=NC2=C1NC=N2	OC(=O)c1ccc(O)cc1	S=C1NC=NC2=C1NC=N2	-255.57	-198.877	-290.964	542.58	-54.637	-184.083	-255.567	-132.178	-187.453	351.786	-37.059	-81.724	-136.819	-55.872	-78.281	143.891	-15.063	-55.528	-78.041	-10.827	-25.23	46.903	-2.515	-46.832	-40.707	54	31	16	54	47	GEQRIF	-35.903	-55.175	-30.4	-26.93	14.0482	21.589	11.895	10.5372	35.6372
GEQROL	31	17	14	3	GEQROL	14-17	S=C1NC=NC2=C1NC=N2.OC(=O)c1ccc(O)cc1O	S=C1NC=NC2=C1NC=N2	OC(=O)c1ccc(O)cc1O	-264.59	-199.953	-272.08	509.576	-51.722	-185.585	-264.595	-74.624	-134.058	251.166	-23.648	-128.48	-135.946	-75.309	-79.87	148.23	-16.575	-27.312	-73.442	-50.02	-58.152	110.18	-11.499	-29.793	-55.207	51	28	21	51	49	GEQROL	-71.525	-42.018	-27.815	-57.975	27.0324	15.8804	10.5125	21.9113	42.9128
GEQXIL	38	23	15	8	GEQXIL	15-23	OC(=O)c1cc(Cl)cc(Cl)c1.CCOc1ccccc1C(N)=O	OC(=O)c1cc(Cl)cc(Cl)c1	CCOc1ccccc1C(N)=O	-218.76	-117.375	-195.766	364.115	-37.943	-195.869	-218.762	-89.974	-124.859	236.678	-25.022	-69.455	-105.061	-9.947	-32.036	57.508	-1.476	-50.705	-40.032	-17.454	-38.872	69.93	-11.444	-75.709	-73.668	48	18	34	48	52	GEQXIL	0	-65.367	-70.765	-6.412	0	29.8807	32.3482	2.93107	29.8807
GERXOS	72	57	15	42	GERXOS	57-15	CN(C)c1ccc(cc1)C(c1cc(C)c(O)c(C)c1)c1cc(C)c(O)c(C)c1.CN(C)C(C)=O	CN(C)c1ccc(cc1)C(c1cc(C)c(O)c(C)c1)c1cc(C)c(O)c(C)c1	CN(C)C(C)=O	-313.64	-106.464	-145.282	257.677	-49.485	-268.584	-313.632	-70.548	-74.911	136.38	-37.29	-108.005	-158.257	-19.805	-64.665	111.337	-6.603	-152.456	-129.758	-16.112	-5.706	9.96	-5.591	-8.123	-25.618	50	41	8	50	49	GERXOS	0	-40.476	-85.528	-77.197	0	12.9052	27.2695	24.6133	12.9052
GERYAF	72	57	15	42	GERYAF	57-15	CN(C)c1ccc(cc1)C(c1cc(C)c(O)c(C)c1)c1cc(C)c(O)c(C)c1.C1COCCN1	CN(C)c1ccc(cc1)C(c1cc(C)c(O)c(C)c1)c1cc(C)c(O)c(C)c1	C1COCCN1	-285.96	-122.687	-215.398	387.617	-34.47	-272.287	-285.964	-81.016	-140.486	255.778	-24.441	-119.965	-137.001	-41.713	-73.529	129.474	-9.771	-147.21	-144.967	0.042	-1.383	2.364	-0.258	-5.113	-3.996	48	51	1	48	52	GERYAF	-26.838	0	-68.095	-59.626	9.38523	0	23.8128	20.8512	9.38523
GERYEH	51	43	8	35	GERYEH	43-8	CC#CC(O)(c1ccc(C)cc1C)c1ccc(C)cc1C.N1C=CN=N1	CC#CC(O)(c1ccc(C)cc1C)c1ccc(C)cc1C	N1C=CN=N1	-230.23	-162.476	-296.537	541.769	-42.493	-204.94	-230.218	-125.714	-222.251	412.747	-36.375	-83.95	-115.261	-15.558	-70.812	122.782	-3.338	-116.162	-87.985	-21.204	-3.474	6.241	-2.78	-4.828	-26.973	50	38	12	50	50	GERYEH	0	-77.549	-65.5195	-17.591	0	33.6833	28.4583	7.64062	33.6833
GERYEJ	74	57	17	40	GERYEJ	17-57	C1CCNCC1.CN(C)c1ccc(cc1)C(c1cc(C)c(O)c(C)c1)c1cc(C)c(O)c(C)c1	C1CCNCC1	CN(C)c1ccc(cc1)C(c1cc(C)c(O)c(C)c1)c1cc(C)c(O)c(C)c1	-285.91	-129.441	-231.417	418.947	-35.009	-274.418	-285.909	-92.623	-169.146	310.074	-26.321	-127.152	-141.091	-0.903	-3.21	5.484	-0.166	-6.806	-5.606	-35.916	-59.062	103.388	-8.522	-140.46	-139.212	49	2	49	49	51	GERYEJ	-24.98	-51.021	-66.5945	-52.877	8.73702	17.8451	23.2921	18.4943	26.5821
GERYIN	84	57	27	30	GERYIN	57-27	CN(C)c1ccc(cc1)C(c1cc(C)c(O)c(C)c1)c1cc(C)c(O)c(C)c1.C1CCN2CCCN=C2CC1	CN(C)c1ccc(cc1)C(c1cc(C)c(O)c(C)c1)c1cc(C)c(O)c(C)c1	C1CCN2CCCN=C2CC1	-329.88	-134.988	-257.284	465.839	-43.996	-325.458	-329.886	-85.705	-152.959	275.92	-30.804	-181.484	-195.512	-48.956	-100.172	182.818	-11.401	-127.613	-120.279	-0.327	-4.153	7.101	-1.791	-16.361	-14.095	59	36	4	59	40	GERYIN	-32.29	-76.445	-57.0485	-74.519	9.78841	23.1736	17.2937	22.5897	32.962
GESCUE	29	17	12	5	GESCUE	17-12	NC(=O)c1ccc(O)cc1.OC(=O)C=CC(O)=O	NC(=O)c1ccc(O)cc1	OC(=O)C=CC(O)=O	-258.1	-212.234	-273.044	522.694	-67.244	-158.631	-258.104	-190.6	-225.089	432.629	-53.238	-97.234	-197.407	-17.434	-41.296	77.054	-9.492	-42.519	-40.396	-4.201	-6.658	13.012	-4.514	-18.879	-20.301	76	16	8	76	24	GESCUE	-18.944	-107.055	-14.8425	-49.278	7.33979	41.4781	5.75068	19.0926	48.8179
GESQOM	94	76	18	58	GESQOM	76-18	COc1ccc(cc1)C(O)(c1ccc(OC)cc1)c1ccc(cc1)C(O)(c1ccc(OC)cc1)c1ccc(OC)cc1.C1CCCCC1	COc1ccc(cc1)C(O)(c1ccc(OC)cc1)c1ccc(cc1)C(O)(c1ccc(OC)cc1)c1ccc(OC)cc1	C1CCCCC1	-353.07	-97.798	-259.336	453.346	-25.61	-402.564	-353.071	-14.212	-83.721	141.822	-5.133	-147.484	-111.367	-83.589	-175.615	311.524	-20.477	-253.824	-240.611	0.003	0	0	0	-1.256	-1.092	32	68	0	32	68	GESQOM	-73.411	0	-135.419	-64.007	20.7922	0	38.3547	18.1287	20.7922
GESSAY	39	25	14	11	GESSAY	14-25	OC1=C(C#N)C(=O)C(=C(Cl)C1=O)Cl.O=C(Nc1ccccn1)c1ccccc1	OC1=C(C#N)C(=O)C(=C(Cl)C1=O)Cl	O=C(Nc1ccccn1)c1ccccc1	-184.5	-54.907	-268.32	497.935	-73.309	-245.789	-184.497	-51.863	-195.392	362.453	-62.69	-146.755	-125.809	1.459	-48.38	89.014	-7.596	-43.218	-16.617	-4.503	-24.548	46.467	-3.023	-55.816	-42.071	68	9	23	68	32	GESSAY	0	-22.566	-35.6445	-55.787	0	12.2309	19.3195	30.2369	12.2309
GEYYUE	62	48	14	34	GEYYUE	48-14	COC(=O)C(C)Cl.Oc1c2ccccc2c2ccccc2c1c1c(O)c2ccccc2c2ccccc12	COC(=O)C(C)Cl	Oc1c2ccccc2c2ccccc2c1c1c(O)c2ccccc2c2ccccc12	-243.11	-72.387	-165.747	297.793	-23.086	-265.337	-243.103	-48.578	-93.501	171.855	-17.636	-123.669	-123.7	-19.662	-69.264	120.788	-4.637	-136.018	-110.837	-4.147	-2.982	5.15	-0.813	-5.65	-8.566	51	46	4	51	50	GEYYUE	0	-41.556	-69.74	-52.618	0	17.0935	28.6866	21.6437	17.0935
GEYZAL	66	48	18	30	GEYZAL	48-18	COC(=O)CC(O)CCl.Oc1c2ccccc2c2ccccc2c1c1c(O)c2ccccc2c2ccccc12	COC(=O)CC(O)CCl	Oc1c2ccccc2c2ccccc2c1c1c(O)c2ccccc2c2ccccc12	-250.22	-78.027	-185.896	333.721	-17.872	-282.28	-250.23	-60.181	-114.214	208.076	-14.357	-156.209	-152.306	-15.84	-67.972	119.277	-3.122	-120.462	-92.268	-2.006	-3.71	6.368	-0.393	-5.609	-5.656	61	37	2	61	39	GEYZAL	0	-90.424	-74.942	-22.668	0	36.1378	29.9504	9.05923	36.1378
GEZKUU	54	42	12	30	GEZKUU	42-12	CN1CCN(CC1)C1=Nc2ccccc2NC2=C1C=C(C)S2.CCCO	CN1CCN(CC1)C1=Nc2ccccc2NC2=C1C=C(C)S2	CCCO	-240.07	-114.166	-227.364	401.168	-28.942	-235.762	-240.063	-88.192	-147.06	263.53	-22.533	-100.449	-125.441	-24.458	-76.797	131.574	-6.061	-128.016	-107.985	-1.516	-3.507	6.064	-0.348	-7.298	-6.638	52	45	3	52	48	GEZKUU	0	-78.194	-55.3245	-22.934	0	32.5713	23.0452	9.55305	32.5713
GEZREL	45	30	15	15	GEZREL	30-15	CC1=CC(=C(C(=O)N1)C(=O)c1ccccc1)C.OC(=O)c1ccccc1	CC1=CC(=C(C(=O)N1)C(=O)c1ccccc1)C	OC(=O)c1ccccc1	-255.78	-160.095	-244.62	457.507	-52.307	-205.92	-255.779	-138.162	-207.437	390.599	-40.455	-131.537	-177.413	-20.448	-33.817	61.108	-11.013	-63.582	-68.275	-1.486	-3.366	5.8	-0.839	-10.801	-10.092	69	27	4	69	31	GEZREL	0	-78.775	-36.113	-76.233	0	30.798	14.1188	29.8041	30.798
GIDFEH	54	34	20	14	GIDFEH	34-20	c1cc2ccc3ccc4ccc5cccc6c(c1)c2c3c4c56.N#CC(C#N)=C1C=CC(C=C1)=C(C#N)C#N	c1cc2ccc3ccc4ccc5cccc6c(c1)c2c3c4c56	N#CC(C#N)=C1C=CC(C=C1)=C(C#N)C#N	-272.44	-90.144	-258.307	475.712	-29.746	-332.345	-272.448	-72.803	-224.404	413.244	-24.572	-252.582	-198.469	-6.526	-21.453	38.045	-1.974	-57.741	-48.399	-10.815	-12.45	24.423	-3.2	-22.022	-25.58	73	18	9	73	27	GIDFEH	0	0	-21.743	-162.273	0	0	7.98084	59.5628	0
GIDLUB	32	17	15	2	GIDLUB	15-17	Clc1ccc2OC(=O)Nc2c1.OC(=O)c1ccc(O)cc1O	Clc1ccc2OC(=O)Nc2c1	OC(=O)c1ccc(O)cc1O	-230.51	-139.425	-205.143	383.85	-36.636	-191.049	-230.508	-71.872	-120.967	227.252	-20.879	-135.253	-143.57	-21.201	-30.549	54.376	-4.728	-29.961	-37.291	-46.352	-53.628	102.222	-11.028	-25.836	-49.647	62	16	22	62	38	GIDLUB	-30.5725	-59.688	-19.15	-53.425	13.263	25.8939	8.30767	23.1769	39.1569
GIDWIC	24	13	11	2	GIDWIC	11-13	CNC(N)=S.Cc1cnccn1	CNC(N)=S	Cc1cnccn1	-193.78	-115.882	-171.449	306.936	-42.102	-142.167	-193.782	-41.016	-72.308	127.553	-21.726	-69.437	-85.784	-67.19	-72.018	130.471	-18.118	-28.721	-73.346	-7.676	-27.123	48.912	-2.258	-44.009	-34.652	44	38	18	44	56	GIDWIC	0	-29.497	-92.408	-18.7	0	15.2219	47.6871	9.65012	15.2219
GIGCEE	46	26	20	6	GIGCEE	26-20	c1cnc2ccc3N=CC4=CC=CN4c3c2c1.N#CC(C#N)=C1C=CC(C=C1)=C(C#N)C#N	c1cnc2ccc3N=CC4=CC=CN4c3c2c1	N#CC(C#N)=C1C=CC(C=C1)=C(C#N)C#N	-240.22	-82.872	-193.831	355.97	-27.183	-267.156	-240.221	-49.317	-151.45	279.74	-17.07	-194.275	-154.7	-14.63	-27.62	48.933	-4.222	-42.082	-42.076	-18.925	-14.761	27.296	-5.89	-30.799	-43.446	64	18	18	64	36	GIGCEE	0	0	-24.866	-95.116	0	0	10.3513	39.5954	0
GIHBOQ	72	55	17	38	GIHBOQ	55-17	CC1(CO)C(O)CCC2(C)C(CC=C3C(O)COC3=O)C(=C)CCC12.COc1ccccc1O	CC1(CO)C(O)CCC2(C)C(CC=C3C(O)COC3=O)C(=C)CCC12	COc1ccccc1O	-290.92	-126.594	-170.02	307.931	-44.628	-240.282	-290.917	-53.033	-95.633	171.582	-20.833	-134.129	-141.371	-72.464	-71.032	130.677	-23.361	-96.744	-141.304	-1.097	-3.355	5.672	-0.434	-9.409	-8.242	49	49	3	49	52	GIHBOQ	-78.898	-25.818	0	-88.693	27.1202	8.8746	0	30.4871	35.9948
GIHBUW	69	55	14	41	GIHBUW	55-14	Oc1cccc(O)c1.CC1(CO)C(O)CCC2(C)C(CC=C3C(O)COC3=O)C(=C)CCC12	Oc1cccc(O)c1	CC1(CO)C(O)CCC2(C)C(CC=C3C(O)COC3=O)C(=C)CCC12	-295.67	-129.912	-170.275	310.937	-45.626	-242.817	-295.677	-51.343	-81.603	149.291	-20.193	-112.499	-125.374	-62.34	-72.899	131.353	-21.462	-120.003	-150.19	-16.229	-15.773	30.293	-3.971	-10.315	-20.113	42	51	7	42	58	GIHBUW	-89.16	-31.503	-49.439	-56.316	30.1552	10.6548	16.721	19.0469	40.81
GIHCAD	71	55	16	39	GIHCAD	55-16	OC(=O)c1ccccc1O.CC1(CO)C(O)CCC2(C)C(CC=C3C(O)COC3=O)C(=C)CCC12	OC(=O)c1ccccc1O	CC1(CO)C(O)CCC2(C)C(CC=C3C(O)COC3=O)C(=C)CCC12	-278.83	-134.702	-179.567	331.536	-45.41	-225.856	-278.831	-79.666	-119.234	219.368	-24.852	-127.414	-151.731	-52.441	-54.623	101.304	-19.651	-88.652	-118.344	-2.595	-5.71	10.864	-0.907	-9.79	-8.756	54	42	3	54	45	GIHCAD	-61.804	-44.76	0	-60.749	22.1655	16.0528	0	21.7871	38.2183
GIHCEH	74	55	19	36	GIHCEH	55-19	CC1(CO)C(O)CCC2(C)C(CC=C3C(O)COC3=O)C(=C)CCC12.COc1cc(C=O)ccc1O	CC1(CO)C(O)CCC2(C)C(CC=C3C(O)COC3=O)C(=C)CCC12	COc1cc(C=O)ccc1O	-331.96	-160.878	-231.744	422.296	-56.323	-273.182	-331.959	-76.407	-135.1	243.896	-30.137	-160.135	-175.329	-83.343	-92.12	170.586	-25.284	-99.468	-144.972	-1.128	-4.524	7.814	-0.902	-13.579	-11.658	53	44	4	53	48	GIHCEH	-87.677	-32.128	0	-104.453	26.4119	9.67827	0	31.4655	36.0902
GIHCIL	75	55	20	35	GIHCIL	55-20	CC1(CO)C(O)CCC2(C)C(CC=C3C(O)COC3=O)C(=C)CCC12.COc1cc(ccc1O)C(O)=O	CC1(CO)C(O)CCC2(C)C(CC=C3C(O)COC3=O)C(=C)CCC12	COc1cc(ccc1O)C(O)=O	-330.98	-170.747	-204.359	376.809	-55.695	-247.772	-330.971	-96.784	-129.155	236.466	-32.746	-151.001	-191.757	-75.447	-70.924	132.157	-22.262	-82.233	-130.03	1.484	-4.28	8.186	-0.687	-14.538	-9.184	58	39	3	58	42	GIHCIL	-79.693	-74.477	0	-87.823	24.0779	22.502	0	26.5342	46.5799
GIJYUV	70	50	20	30	GIJYUV	50-20	CC1=C2NC(=C(C)C3=NC(=C(C)C4=CC=C(N4)C(=C4C=CC1=N4)C)C=C3)C=C2.N#CC(C#N)=C1C=CC(C=C1)=C(C#N)C#N	CC1=C2NC(=C(C)C3=NC(=C(C)C4=CC=C(N4)C(=C4C=CC1=N4)C)C=C3)C=C2	N#CC(C#N)=C1C=CC(C=C1)=C(C#N)C#N	-328.8	-85.479	-215.404	395.546	-35.659	-371.282	-328.803	-97.149	-187.959	346.548	-30.004	-271.806	-263.647	-0.281	-27.081	48.147	-4.686	-90.348	-69.426	11.951	-0.363	0.851	-0.968	-9.128	4.271	80	21	-1	80	20	GIJYUV	0	0	0	-198.967	0	0	0	60.5131	0
GIKYOO	85	54	31	23	GIKYOO	54-31	O=C(N1CCCCC1)C(=O)c1ccccc1.OC(C#CC#CC(O)(c1ccccc1)c1ccccc1)(c1ccccc1)c1ccccc1	O=C(N1CCCCC1)C(=O)c1ccccc1	OC(C#CC#CC(O)(c1ccccc1)c1ccccc1)(c1ccccc1)c1ccccc1	-311.36	-109.582	-277.107	496.279	-31.458	-353.241	-311.367	-76.606	-188.927	340.715	-22.147	-216.702	-192.331	-22.605	-78.53	137.963	-6.366	-120.918	-97.199	-10.371	-9.65	17.601	-2.945	-15.62	-21.838	62	31	7	62	38	GIKYOO	0	-42.921	-70.341	-113.369	0	13.785	22.5915	36.4109	13.785
GIMPAU	53	41	12	29	GIMPAU	41-12	OC(=O)CC(c1ccccc1)(c1ccccc1)c1ccccc1.Nc1ncccn1	OC(=O)CC(c1ccccc1)(c1ccccc1)c1ccccc1	Nc1ncccn1	-256.96	-136.436	-213.424	389.216	-34.383	-224.891	-256.958	-83.974	-110.425	203.17	-19.501	-62.689	-100.526	-22.979	-66.066	117.717	-8.084	-133.939	-115.007	-29.483	-36.932	68.329	-6.797	-28.264	-41.425	39	45	16	39	61	GIMPAU	-23.0945	-60.428	-89.3125	-22.168	8.98759	23.5165	34.7574	8.62702	32.5041
GIMSAW10	49	32	17	15	GIMSAW10	32-17	OCCOCCO.O=C(Nc1cccc(c1)N(=O)=O)Nc1cccc(c1)N(=O)=O	OCCOCCO	O=C(Nc1cccc(c1)N(=O)=O)Nc1cccc(c1)N(=O)=O	-325.15	-167.984	-189.999	351.044	-59.09	-233.376	-325.157	-89.48	-94.472	173.75	-32.591	-106.068	-162.169	-42.509	-54.452	102.236	-17.103	-108.034	-122.169	-35.995	-41.076	75.057	-9.396	-19.275	-40.819	50	38	13	50	51	GIMSAW10	-32.0545	-100.913	-88.196	-6.009	9.85837	31.0358	27.1247	1.84807	40.8942
GIMZUY	32	17	15	2	GIMZUY	17-15	OC(=O)c1ccc(cc1)N(=O)=O.NC1=NC(=CC(=O)N1)N	OC(=O)c1ccc(cc1)N(=O)=O	NC1=NC(=CC(=O)N1)N	-291.18	-191.548	-214.019	405.823	-65.368	-182.29	-291.176	-102.984	-126.034	241.031	-37.424	-104.931	-156.924	-16.607	-26.119	48.983	-5.077	-44.923	-46.324	-71.957	-61.866	115.809	-22.866	-32.437	-87.928	54	16	30	54	46	GIMZUY	-71.12	-84.177	-21.7735	-37.417	24.4248	28.9089	7.47768	12.8501	53.3337
GIPQUR	80	44	36	8	GIPQUR	36-44	Oc1ccc2ccccc2c1c1c(O)ccc2ccccc12.C1OC(C2OCN3Cc4ccccc4N=C23)C2=Nc3ccccc3CN12	Oc1ccc2ccccc2c1c1c(O)ccc2ccccc12	C1OC(C2OCN3Cc4ccccc4N=C23)C2=Nc3ccccc3CN12	-376.7	-192.07	-318.461	579.493	-53.208	-339.335	-376.703	-166.501	-262.2	480.443	-43.614	-214.235	-260.057	-6.994	-13.673	24.159	-2.029	-41.346	-38.425	-18.575	-42.588	74.891	-7.565	-83.754	-78.221	69	10	21	69	31	GIPQUR	0	-109.857	-82.071	-117.306	0	29.163	21.7868	31.1404	29.163
GIQRON	51	32	19	13	GIQRON	32-19	CCOC(=O)CCC1CCCNC1.OC(C(O)=O)c1ccccc1	CCOC(=O)CCC1CCCNC1	OC(C(O)=O)c1ccccc1	-141.17	-36.627	-152.036	282.167	-27.79	-186.312	-141.175	-13.109	-113.544	210.863	-17.647	-127.483	-77.827	-5.057	-10.677	18.789	-3.29	-38.101	-35.964	-18.461	-27.815	52.515	-6.853	-20.728	-27.384	55	25	19	55	44	GIQRON	-21.978	0	0	-32.083	15.5685	0	0	22.7265	15.5685
GIRDAN	39	21	18	3	GIRDAN	21-18	CCCCCO.OC(=O)c1cc(cc(c1)C(O)=O)C(O)=O	CCCCCO	OC(=O)c1cc(cc(c1)C(O)=O)C(O)=O	-251.02	-181.505	-226.859	434.874	-51.305	-171.848	-251.023	-87.639	-106.85	203.021	-25.69	-89.016	-129.784	-91.866	-114.61	222.469	-25.258	-64.403	-105.274	-2.001	-5.398	9.384	-0.357	-18.429	-15.965	52	42	6	52	48	GIRDAN	-67.475	-67.627	-30.7145	-10.568	26.8803	26.9409	12.2359	4.21002	53.8212
GIRDER	36	21	15	6	GIRDER	21-15	CCCCO.OC(=O)c1cc(cc(c1)C(O)=O)C(O)=O	CCCCO	OC(=O)c1cc(cc(c1)C(O)=O)C(O)=O	-245.84	-182.303	-238.349	453.81	-49.528	-171.714	-245.846	-95.815	-127.636	240.431	-26.563	-93.702	-132.888	-85.823	-106.347	205.993	-22.371	-64.633	-102.03	-0.665	-4.366	7.386	-0.593	-13.378	-10.929	54	42	4	54	46	GIRDER	-64.0065	-70.116	-33.273	-11.407	26.0358	28.521	13.5344	4.64001	54.5568
GIRDIV	42	21	21	0	GIRDIV	21-21	OC(=O)c1cc(cc(c1)C(O)=O)C(O)=O.CCCCCCO	OC(=O)c1cc(cc(c1)C(O)=O)C(O)=O	CCCCCCO	-283.72	-270.893	-395.793	753.108	-66.622	-193.739	-283.72	-123.211	-178.422	336.402	-33.219	-103.795	-147.663	-144.843	-206.59	398.21	-32.915	-62.337	-113.417	-2.839	-10.78	18.496	-0.488	-27.608	-22.639	52	40	8	52	48	GIRDIV	-75.992	-74.584	-28.4235	0	26.7842	26.2879	10.0182	0	53.072
GIRPON	36	19	17	2	GIRPON	17-19	O=C1NN=Cc2ccccc12.Oc1c(cc(cc1N(=O)=O)N(=O)=O)N(=O)=O	O=C1NN=Cc2ccccc12	Oc1c(cc(cc1N(=O)=O)N(=O)=O)N(=O)=O	-231.23	-116.784	-177.431	335.86	-33.477	-207.684	-231.232	-43.329	-70.202	131.566	-13.765	-98.42	-103.797	-44.142	-66.294	125.291	-11.629	-50.257	-62.594	-29.313	-40.935	79.004	-8.083	-59.008	-64.841	45	27	28	45	55	GIRPON	-26.5575	-17.651	-58.06	-50.289	11.4853	7.63353	25.1092	21.7485	19.1188
GIVJAY	34	18	16	2	GIVJAY	18-16	CN1CCCC1=O.CC1=C(C)C(=O)NC(=S)N1	CN1CCCC1=O	CC1=C(C)C(=O)NC(=S)N1	-228.16	-122.564	-206.26	370.722	-49.328	-187.954	-228.165	-88.892	-99.366	180.342	-31.473	-71.374	-129.405	-33.864	-90.46	161.918	-12.87	-76.87	-68.12	0.192	-16.435	28.462	-4.985	-39.71	-30.64	57	30	13	57	43	GIVJAY	0	-57.318	-56.6255	0	0	25.1218	24.8183	0	25.1218
GIVXUH	52	30	22	8	GIVXUH	30-22	c1cnc2ccc3ncccc3c2c1.OC(=O)C1CC(C(CC1C(O)=O)C(O)=O)C(O)=O	c1cnc2ccc3ncccc3c2c1	OC(=O)C1CC(C(CC1C(O)=O)C(O)=O)C(O)=O	-350.22	-273.756	-387.093	722.974	-71.955	-246.905	-350.222	-146.768	-208.313	389.692	-40.117	-105.816	-164.976	-114.068	-130.111	243.843	-28.572	-66.251	-129.188	-12.919	-48.67	89.44	-3.266	-74.838	-56.058	47	37	16	47	53	GIVXUH	-67.032	-95.366	-109.255	-26.409	19.14	27.2303	31.1962	7.54069	46.3703
GIVZEQ	55	40	15	25	GIVZEQ	40-15	[H]1C[CH2]1CCO.Oc1ccc(cc1)C1(CCCCC1)c1ccc(O)cc1	[H]1C[CH2]1CCO	Oc1ccc(cc1)C1(CCCCC1)c1ccc(O)cc1	-246.75	-154.457	-241.612	445.175	-38.757	-207.29	-246.745	-102.533	-150.951	282.818	-26.328	-79.72	-115.845	-48.494	-85.619	153.328	-10.822	-113.171	-116.006	-3.431	-5.042	9.029	-1.607	-14.399	-14.894	47	47	6	47	53	GIVZEQ	-31.801	-66.434	-58.7695	-27.748	12.8879	26.9236	23.8174	11.2454	39.8116
GIVZUG	49	29	20	9	GIVZUG	29-20	CNC(=S)C1=CSC(S1)=C1SC(=C(SC)S1)SC.N#CC(C#N)=C1C=CC(C=C1)=C(C#N)C#N	CNC(=S)C1=CSC(S1)=C1SC(=C(SC)S1)SC	N#CC(C#N)=C1C=CC(C=C1)=C(C#N)C#N	-242.62	-128.975	-420.395	743.208	-43.043	-314.428	-242.621	-91.787	-222.229	400.327	-22.756	-157.683	-141.186	-18.559	-156.654	264.327	-11.811	-101.664	-50.381	-18.629	-41.512	78.554	-8.476	-55.081	-51.054	58	21	21	58	42	GIVZUG	0	-22.151	-41.7465	-76.92	0	9.12992	17.2065	31.7039	9.12992
GIWLII01	59	47	12	35	GIWLII01	47-12	CCN(CC)Cc1cc(Nc2ccnc3cc(Cl)ccc23)ccc1O.CCCO	CCN(CC)Cc1cc(Nc2ccnc3cc(Cl)ccc23)ccc1O	CCCO	-270.62	-116.153	-238.644	427.439	-35.391	-273.593	-270.619	-85.902	-135.837	246.72	-24.437	-102.855	-129.981	-31.284	-101.496	178.53	-10.815	-166.884	-138.813	1.033	-1.312	2.19	-0.139	-3.854	-1.825	48	51	1	48	52	GIWLII01	0	-80.603	-105.94	0	0	29.7846	39.1471	0	29.7846
GIYMIN	65	38	27	11	GIYMIN	38-27	CC(C)(C)c1ccc(cc1)C(O)=O.O=C(NN=C(c1ccccc1)c1ccccc1)c1ccncc1	CC(C)(C)c1ccc(cc1)C(O)=O	O=C(NN=C(c1ccccc1)c1ccccc1)c1ccncc1	-290.7	-124.178	-239.962	440.395	-38.925	-292.143	-290.689	-93.205	-136.669	254.377	-23.625	-113.895	-142.497	-26.648	-79.48	143.583	-12.491	-127.274	-108.654	-4.325	-23.813	42.435	-2.809	-50.974	-39.538	49	37	14	49	51	GIYMIN	0	-48.456	-110.141	-38.091	0	16.6687	37.8882	13.1032	16.6687
GIYMOT	61	34	27	7	GIYMOT	34-27	CC(C)(C)c1ccc(cc1)C(O)=O.CC(CC(C)(C)O)=NNC(=O)c1ccncc1	CC(C)(C)c1ccc(cc1)C(O)=O	CC(CC(C)(C)O)=NNC(=O)c1ccncc1	-284.52	-165.65	-241.24	446.971	-58.077	-222.192	-284.521	-94.135	-131.587	246.769	-27.62	-60.811	-101.773	-63.985	-83.58	153.59	-28.953	-99.305	-132.302	-7.529	-26.073	46.612	-1.503	-62.076	-50.447	36	46	18	36	64	GIYMOT	-60.357	-51.608	-83.112	0	21.2136	18.1386	29.2113	0	39.3522
GIZRIS	74	56	18	38	GIZRIS	56-18	C1CCCCC1.CC1CCC(C1NS(=O)(=O)c1ccc(C)cc1)(c1ccccc1)c1ccccc1	C1CCCCC1	CC1CCC(C1NS(=O)(=O)c1ccc(C)cc1)(c1ccccc1)c1ccccc1	-248.58	-57.379	-159.321	278.156	-20.344	-282.799	-248.579	-9.747	-57.22	98.966	-4.289	-119.287	-91.568	-46.626	-96.046	169.191	-16.051	-153.755	-149.88	-1.007	-6.055	9.998	-0.004	-9.757	-7.131	37	60	3	37	63	GIZRIS	-42.825	0	-92.759	-34.891	17.2279	0	37.3156	14.0361	17.2279
GIZSIR	124	62	62	0	GIZSIR	62-62	CCCC1C(=O)C2=C3C4C(CC2)C2CCC4(C(=O)C(CCC)C13O)C(=C2)C(=O)OC.CCCCC1(O)OC2=C(CCC)C(=O)C34CCC(C=C3C(=O)OC)C3CCC1=C2C43	CCCC1C(=O)C2=C3C4C(CC2)C2CCC4(C(=O)C(CCC)C13O)C(=C2)C(=O)OC	CCCCC1(O)OC2=C(CCC)C(=O)C34CCC(C=C3C(=O)OC)C3CCC1=C2C43	-366.63	-101.775	-173.89	309.937	-46.594	-354.366	-366.627	-78.762	-125.074	223.445	-34.404	-226.193	-244.933	-13.777	-34.661	61.542	-7.277	-75.01	-68.667	-9.236	-14.156	24.95	-4.912	-53.164	-53.027	67	19	14	67	33	GIZSIR	0	-141.998	-55.326	0	0	38.7306	15.0904	0	38.7306
GLUCUR20	32	24	8	16	GLUCUR20	24-8	NC(N)=O.OCC1OC(O)C(O)C(O)C1O	NC(N)=O	OCC1OC(O)C(O)C(O)C1O	-306.45	-241.012	-253.343	471.85	-69.119	-155.57	-306.447	-153.147	-141.29	264.681	-44.968	-69.519	-179.502	-75.349	-107.506	198.418	-21.66	-74.985	-104.831	-12.516	-4.547	8.751	-2.491	-11.066	-22.114	59	34	7	59	41	GLUCUR20	-79.915	-161.365	0	0	26.0777	52.6562	0	0	78.7339
GOCLIV	65	38	27	11	GOCLIV	38-27	O=C1N(C2CCC2)C(=O)C2=C1SC1=C(S2)C(=O)N(C2CCC2)C1=O.Cc1c2ccccc2cc2ccccc12	O=C1N(C2CCC2)C(=O)C2=C1SC1=C(S2)C(=O)N(C2CCC2)C1=O	Cc1c2ccccc2cc2ccccc12	-277.82	-75.669	-260.612	458.74	-18.514	-351.95	-277.82	-62.507	-225.53	396.878	-13.536	-264.366	-200.487	-12.794	-33.07	58.285	-4.629	-71.283	-63.456	-0.368	-2.012	3.577	-0.349	-16.301	-13.877	72	23	5	72	28	GOCLIV	0	0	-8.849	-152.427	0	0	3.18516	54.8654	0
GODNAO	35	20	15	5	GODNAO	20-15	OC(=O)c1ccccc1.Cc1cc(C)nc(C)c1	OC(=O)c1ccccc1	Cc1cc(C)nc(C)c1	-195.31	-152.161	-277.289	516.413	-40.656	-174.597	-195.3	-140.97	-245.674	461.685	-35.585	-118.223	-144.897	-1.891	-18.444	31.645	-1.318	-35.698	-25.912	-9.3	-13.171	23.084	-3.752	-20.677	-24.49	74	13	13	74	26	GODNAO	0	-65.685	0	-49.823	0	33.6312	0	25.5097	33.6312
GODTUO	44	24	20	4	GODTUO	24-20	Oc1ccccc1c1ccccc1O.c1cc(ccn1)c1ccncc1	Oc1ccccc1c1ccccc1O	c1cc(ccn1)c1ccncc1	-247.86	-124.739	-185.014	338.504	-33.138	-213.889	-247.851	-111.406	-154.41	283.446	-29.847	-137.843	-180.2	-6.475	-17.999	31.69	-1.465	-42.564	-36.541	-6.858	-12.606	23.368	-1.825	-33.483	-31.11	73	15	13	73	28	GODTUO	0	-72.739	-35.593	-75.288	0	29.3468	14.3601	30.3752	29.3468
GOGQID	37	22	15	7	GOGQID	15-22	CCOC(=O)c1ccc(O)cc1.NC(=O)c1cccnc1	CCOC(=O)c1ccc(O)cc1	NC(=O)c1cccnc1	-245.65	-130.519	-201.858	373.056	-42.887	-208.617	-245.655	-83.691	-128.83	237.358	-29.178	-111.145	-139.826	-35.958	-39.986	75.74	-9.403	-35.722	-53.999	-10.87	-33.043	59.957	-4.306	-61.751	-51.83	57	22	21	57	43	GOGQID	-28.233	-72.613	-50.166	-43.239	11.4932	29.5595	20.4217	17.6019	41.0527
GOGYEJ	30	17	13	4	GOGYEJ	13-17	OC(=O)CCCC(O)=O.Nc1cccc(Cl)n1	OC(=O)CCCC(O)=O	Nc1cccc(Cl)n1	-222.85	-151.666	-222.115	411.064	-43.162	-169.136	-222.853	-94.953	-135.22	249.992	-26.675	-97.421	-134.065	-8.201	-31.459	54.907	-3.643	-36.058	-28.281	-48.512	-55.436	106.165	-12.844	-35.658	-60.508	60	13	27	60	40	GOGYEJ	-30.39	-87.562	-22.1	-16.769	13.637	39.2919	9.91698	7.52479	52.9289
GOMGEX	119	95	24	71	GOMGEX	95-24	CC1CCC(C(C)C)C2(C1)CC(C)(C)N(C2N(c1ccccc1)c1ccccc1)c1c(cccc1C(C)C)C(C)C.N(c1ccccc1)c1ccccc1	CC1CCC(C(C)C)C2(C1)CC(C)(C)N(C2N(c1ccccc1)c1ccccc1)c1c(cccc1C(C)C)C(C)C	N(c1ccccc1)c1ccccc1	-272.47	-34.281	-169.235	294.215	-8.891	-352.366	-272.476	-17.525	-92.256	162.011	-5.807	-177.958	-134.705	-10.539	-60.128	102.982	-2.229	-152.163	-118.829	-6.217	-16.851	29.222	-0.855	-22.245	-18.942	49	44	7	49	51	GOMGEX	0	0	-17.1	-94.258	0	0	6.27592	34.5939	0
GONBAM	48	34	14	20	GONBAM	14-34	O=N(=O)c1cc2C(=C(C#N)C#N)c3cc(cc(c3c2c(c1)N(=O)=O)N(=O)=O)N(=O)=O.S1C=CSC1=C1SC=CS1	O=N(=O)c1cc2C(=C(C#N)C#N)c3cc(cc(c3c2c(c1)N(=O)=O)N(=O)=O)N(=O)=O	S1C=CSC1=C1SC=CS1	-260.72	-148.378	-376.998	688.092	-35.794	-309.477	-260.716	-105.279	-330.636	596.371	-24.6	-215.529	-153.066	-0.032	-0.233	0.44	-0.65	-8.654	-7.927	-43.067	-46.129	91.281	-10.544	-85.294	-99.723	59	3	38	59	41	GONBAM	0	0	-40.291	-122.102	0	0	15.4537	46.8326	0
GOPKUR	52	38	14	24	GOPKUR	38-14	S1C=CSC1=C1SC=CS1.O=N(=O)c1cc(c(C=Cc2c(cc(cc2N(=O)=O)N(=O)=O)N(=O)=O)c(c1)N(=O)=O)N(=O)=O	S1C=CSC1=C1SC=CS1	O=N(=O)c1cc(c(C=Cc2c(cc(cc2N(=O)=O)N(=O)=O)N(=O)=O)c(c1)N(=O)=O)N(=O)=O	-274.38	-127.026	-260.201	477.7	-32.187	-287.794	-274.382	-75.257	-165.634	296.939	-16.188	-153.428	-144.046	-46.609	-83.626	161.212	-14.314	-114.587	-111.729	-5.16	-10.941	19.549	-1.685	-19.779	-18.607	52	41	7	52	48	GOPKUR	0	0	-75.908	-89.609	0	0	27.6653	32.6587	0
GORXOA	35	20	15	5	GORXOA	20-15	OC(=O)c1cc(cc(c1O)N(=O)=O)N(=O)=O.CC(C)(C)O	OC(=O)c1cc(cc(c1O)N(=O)=O)N(=O)=O	CC(C)(C)O	-179.69	-92.786	-121.691	233.768	-33.802	-144.464	-179.691	-69.826	-86.188	164.494	-24.281	-64.799	-99.852	-22.025	-32.459	63.755	-8.709	-64.881	-66.899	-0.935	-3.044	5.519	-0.812	-14.784	-12.94	56	37	7	56	44	GORXOA	0	-67.113	-54.707	0	0	37.3493	30.4452	0	37.3493
GOSPOL01	76	68	8	60	GOSPOL01	68-8	CC(C)c1c(O)c(O)c(C=O)c2c(O)c(c(C)cc12)c1c(C)cc2c(C(C)C)c(O)c(O)c(C=O)c2c1O.CC(O)=O	CC(C)c1c(O)c(O)c(C=O)c2c(O)c(c(C)cc12)c1c(C)cc2c(C(C)C)c(O)c(O)c(C=O)c2c1O	CC(O)=O	-275.44	-87.357	-245.944	451.738	-62.829	-302.837	-275.446	-40.525	-104.802	196.565	-26.543	-83.424	-78.448	-46.288	-141.142	255.17	-36.118	-218.677	-195.657	-0.544	0	0.003	-0.168	-0.735	-1.341	28	71	0	28	71	GOSPOL01	0	0	-162.634	-40.643	0	0	59.045	14.7557	0
GOVQAJ	86	70	16	54	GOVQAJ	70-16	Cc1cccc(O)c1.CC(CCC(N)=O)C1CCC2C3C(O)CC4CC(O)CCC4(C)C3CC(O)C12C	Cc1cccc(O)c1	CC(CCC(N)=O)C1CCC2C3C(O)CC4CC(O)CCC4(C)C3CC(O)C12C	-276.1	-104.825	-205.131	372.556	-42.507	-272.446	-276.108	-0.818	-62.68	113.142	-12.191	-106.13	-71.133	-100.845	-136.522	248.865	-29.725	-152.438	-191.961	-3.162	-5.929	10.549	-0.591	-13.878	-13.014	26	70	5	26	75	GOVQAJ	-117.189	-10.382	0	0	42.4444	3.76023	0	0	46.2046
GOVQEN	94	70	24	46	GOVQEN	70-24	CC(CCC(N)=O)C1CCC2C3C(O)CC4CC(O)CCC4(C)C3CC(O)C12C.CCCCOC(=O)C(C)O	CC(CCC(N)=O)C1CCC2C3C(O)CC4CC(O)CCC4(C)C3CC(O)C12C	CCCCOC(=O)C(C)O	-347.76	-179.916	-280.518	506.631	-54.297	-295.169	-347.762	-60.778	-118.716	212.193	-22.091	-135.533	-140.879	-118.175	-155.38	283.099	-31.626	-140.997	-192.24	-0.963	-6.422	11.339	-0.58	-18.639	-14.643	41	55	4	41	59	GOVQEN	-124.739	-75.697	0	-34.865	35.8693	21.767	0	10.0256	57.6363
GOVQOX	90	70	20	50	GOVQOX	70-20	CC(CCC(N)=O)C1CCC2C3C(O)CC4CC(O)CCC4(C)C3CC(O)C12C.CC1CCC(=O)CC1	CC(CCC(N)=O)C1CCC2C3C(O)CC4CC(O)CCC4(C)C3CC(O)C12C	CC1CCC(=O)CC1	-319.54	-143.347	-212.353	383.626	-49.909	-271.985	-319.539	-39.589	-82.366	146.672	-20.114	-116.851	-118.77	-105.453	-125.827	229.996	-29.254	-143.071	-193.381	1.695	-4.16	6.958	-0.541	-12.063	-7.388	37	61	2	37	63	GOVQOX	-121.058	-38.897	-28.249	-31.243	37.8851	12.1728	8.84052	9.77749	50.0579
GOVRAK	87	70	17	53	GOVRAK	70-17	Cc1ccc(N)cc1.CC(CCC(N)=O)C1CCC2C3C(O)CC4CC(O)CCC4(C)C3CC(O)C12C	Cc1ccc(N)cc1	CC(CCC(N)=O)C1CCC2C3C(O)CC4CC(O)CCC4(C)C3CC(O)C12C	-285.73	-117.914	-228.913	413.397	-42.509	-279.692	-285.733	-47.014	-99.851	178.395	-14.719	-115.508	-112.67	-69.108	-122.875	224.021	-27.151	-148.936	-160.372	-1.792	-6.187	10.981	-0.639	-15.248	-12.691	39	56	4	39	60	GOVRAK	-87.615	-48.306	0	-18.419	30.6636	16.9062	0	6.4463	47.5697
GOVREO	88	70	18	52	GOVREO	70-18	CC(CCC(N)=O)C1CCC2C3C(O)CC4CC(O)CCC4(C)C3CC(O)C12C.Cc1cccc(C)c1	CC(CCC(N)=O)C1CCC2C3C(O)CC4CC(O)CCC4(C)C3CC(O)C12C	Cc1cccc(C)c1	-312.34	-174.535	-269.973	488.279	-48.946	-260.034	-312.341	-14.039	-39.197	68.38	-8.193	-93.512	-84.311	-157.954	-220.388	401.956	-39.948	-146.525	-211.998	-2.542	-10.388	17.943	-0.805	-19.997	-16.032	27	68	5	27	73	GOVREO	-142.514	0	-15.036	-27.136	45.6278	0	4.81398	8.68797	45.6278
GOVWIZ	71	63	8	55	GOVWIZ	63-8	Clc1ccc2nc3CC4CC(Cc5nc6ccc(Cl)cc6c(c6ccccc6)c45)c3c(c3ccccc3)c2c1.CC(O)=O	Clc1ccc2nc3CC4CC(Cc5nc6ccc(Cl)cc6c(c6ccccc6)c45)c3c(c3ccccc3)c2c1	CC(O)=O	-297.07	-129.243	-285.142	518.732	-36.087	-319.244	-297.074	-99.481	-146.003	272.385	-26.968	-81.623	-118.15	-29.543	-139.14	246.348	-9.093	-237.281	-178.372	-0.219	0	0	-0.026	-0.341	-0.552	40	60	0	40	60	GOVWIZ	0	-60.998	-129.775	-15.209	0	20.5332	43.685	5.11967	20.5332
GUCQUQ	40	22	18	4	GUCQUQ	18-22	OC1CC=CCC1O.NC1CCCCC1N	OC1CC=CCC1O	NC1CCCCC1N	-183.07	-105.441	-145.225	264.01	-25.659	-144.646	-183.066	-100.482	-133.864	243.835	-24.506	-101.513	-144.851	-3.277	-4.212	7.599	-0.43	-17.028	-16.517	-1.682	-7.149	12.576	-0.723	-26.105	-21.698	79	9	12	79	21	GUCQUQ	0	-114.775	0	0	0	62.6946	0	0	62.6946
GUCREB	38	20	18	2	GUCREB	20-18	CC(N)C(C)N.OC1CCCCC1O	CC(N)C(C)N	OC1CCCCC1O	-191.2	-138.087	-200.877	363.51	-36.132	-136.556	-191.194	-133.226	-182.193	331.319	-34.492	-91.459	-153.907	-4.034	-5.15	8.68	-0.661	-20.589	-20.508	-0.826	-13.534	23.512	-0.979	-24.509	-16.779	80	11	9	80	20	GUCREB	0	-130.603	-5.6845	0	0	68.307	2.97306	0	68.307
GUDSUV	18	10	8	2	GUDSUV	8-10	OC(=O)C(O)=O.c1cnccn1	OC(=O)C(O)=O	c1cnccn1	-210.67	-231.415	-337.993	642.205	-57.613	-127.78	-210.669	-209.326	-298.874	567.459	-53.772	-74.973	-160.494	-15.778	-14.984	29.179	-2.654	-20.625	-27.842	-6.311	-24.135	45.567	-1.187	-32.182	-22.333	76	13	11	76	24	GUDSUV	0	-53.828	-25.79	-87.463	0	25.5509	12.2419	41.5166	25.5509
GUDTOQ	27	17	10	7	GUDTOQ	10-17	c1cnccn1.OC(=O)CCCC(O)=O	c1cnccn1	OC(=O)CCCC(O)=O	-206.09	-160.252	-228.889	425.799	-40.39	-147.436	-206.084	-144.386	-209.357	388.926	-34.446	-94.585	-149.596	-3.33	-6.432	12.399	-0.859	-16.146	-14.534	-12.536	-13.1	24.474	-5.084	-36.706	-41.954	73	7	20	73	27	GUDTOQ	0	-86.065	-1.278	-36.022	0	41.7609	0.620117	17.4788	41.7609
GUFDOB	46	30	16	14	GUFDOB	16-30	NC1=Nc2ccccc2S1.CCOC(=O)C1=Cc2cccc(OC)c2OC1=O	NC1=Nc2ccccc2S1	CCOC(=O)C1=Cc2cccc(OC)c2OC1=O	-252.57	-101.563	-160.522	291.093	-38.954	-226.251	-252.574	-47.518	-89.258	160.537	-19.435	-124.293	-128.831	-28.268	-35.176	64.813	-7.072	-26.234	-39.658	-25.776	-36.088	65.742	-12.447	-75.724	-84.086	51	16	33	51	49	GUFDOB	-25.974	-38.717	-61.535	-39.506	10.2839	15.3292	24.3635	15.6416	25.6131
GUHJIE	41	33	8	25	GUHJIE	33-8	CC(O)=O.Nc1ncnc2c(C#N)c(c3ccccc3)c3C(=O)NC(=O)c3c12	CC(O)=O	Nc1ncnc2c(C#N)c(c3ccccc3)c3C(=O)NC(=O)c3c12	-248.62	-138.629	-199.337	376.621	-41.354	-207.8	-248.611	-99.532	-136.084	257.981	-27.299	-88.649	-127.327	-39.231	-63.253	118.64	-13.952	-118.167	-120.487	0.135	0	0	-0.103	-0.984	-0.797	51	48	0	51	48	GUHJIE	0	-80.195	-69.785	-35.578	0	32.2561	28.0689	14.3102	32.2561
GUHTOT	58	36	22	14	GUHTOT	22-36	c1cc(ccn1)N=Nc1ccncc1.OC(=O)C1C(C2c3ccccc3C1c1ccccc21)C(O)=O	c1cc(ccn1)N=Nc1ccncc1	OC(=O)C1C(C2c3ccccc3C1c1ccccc21)C(O)=O	-276.46	-152.008	-238.508	441.692	-38.334	-244.468	-276.456	-137.023	-211.472	393.213	-33.392	-166.009	-201.883	-4.266	-6.771	12.054	-1.04	-22.92	-21.976	-10.719	-20.265	36.425	-3.902	-55.539	-52.597	73	8	19	73	27	GUHTOT	0	-79.929	-21.895	-84.295	0	28.9116	7.91977	30.4908	28.9116
GUKHOK	66	63	3	60	GUKHOK	63-3	BrC1C2CC(C(Br)c3c2nc2ccccc2c3c2ccccc2)c2nc3ccccc3c(c3ccccc3)c12.S=C=S	BrC1C2CC(C(Br)c3c2nc2ccccc2c3c2ccccc2)c2nc3ccccc3c(c3ccccc3)c12	S=C=S	-202.86	-49.802	-198.74	344.384	-9.371	-267.837	-202.867	-12.377	-55.454	95.515	-1.133	-60.704	-42.047	-36.4	-138.094	240.054	-8.232	-205.53	-160.576	-1.025	-5.192	8.814	-0.006	-1.602	-0.244	21	79	0	21	79	GUKHOK	0	0	-101.79	0	0	0	50.1775	0	0
GUKJEC	68	63	5	58	GUKJEC	63-5	BrC1C2CC(C(Br)c3c2nc2ccccc2c3c2ccccc2)c2nc3ccccc3c(c3ccccc3)c12.ClC(Cl)(Cl)Cl	BrC1C2CC(C(Br)c3c2nc2ccccc2c3c2ccccc2)c2nc3ccccc3c(c3ccccc3)c12	ClC(Cl)(Cl)Cl	-216.46	-54.607	-214.676	373.384	-8.686	-287.458	-216.455	-24.158	-102.298	177.127	-2.083	-100	-67.951	-30.007	-110.076	192.245	-6.593	-183.233	-145.409	-0.442	-2.302	4.012	-0.009	-4.224	-3.096	31	67	1	31	68	GUKJEC	0	0	-75.3675	-36.842	0	0	34.8182	17.0202	0
GUKKAZ	75	63	12	51	GUKKAZ	63-12	Clc1ccccc1.BrC1C2CC(C(Br)c3c2nc2ccccc2c3c2ccccc2)c2nc3ccccc3c(c3ccccc3)c12	Clc1ccccc1	BrC1C2CC(C(Br)c3c2nc2ccccc2c3c2ccccc2)c2nc3ccccc3c(c3ccccc3)c12	-238.85	-52.48	-194.261	337.441	-11.815	-302.089	-238.852	-15.931	-60.439	105.196	-4.277	-107.978	-86.39	-34.808	-129.594	225.048	-7.24	-188.456	-147.306	-1.742	-4.228	7.198	-0.298	-5.655	-5.157	36	62	2	36	64	GUKKAZ	0	0	-67.6745	-38.21	0	0	28.3335	15.9975	0
GUKKIH	79	63	16	47	GUKKIH	63-16	BrC1C2CC(C(Br)c3c2nc2ccccc2c3c2ccccc2)c2nc3ccccc3c(c3ccccc3)c12.COCCOC	BrC1C2CC(C(Br)c3c2nc2ccccc2c3c2ccccc2)c2nc3ccccc3c(c3ccccc3)c12	COCCOC	-255.69	-62.141	-181.825	314.626	-15.239	-299.411	-255.693	-29.785	-67.858	116.432	-8.474	-117.547	-110.127	-31.376	-112.598	195.844	-6.604	-178.037	-141.681	-0.98	-1.368	2.35	-0.161	-3.827	-3.884	43	55	2	43	57	GUKKIH	0	0	-80.55	-57.734	0	0	31.503	22.5797	0
GULQEL	43	26	17	9	GULQEL	26-17	c1cc(ccn1)C=NN=Cc1ccncc1.OC(=O)CCCC(O)=O	c1cc(ccn1)C=NN=Cc1ccncc1	OC(=O)CCCC(O)=O	-260.32	-170.056	-269.596	507.772	-45.443	-222.795	-260.32	-159.037	-203.338	384.977	-40.609	-108.746	-180.698	-11.131	-58.686	109	-3.615	-91.718	-63.231	0.112	-7.571	13.795	-1.218	-22.331	-16.392	69	24	6	69	30	GULQEL	0	-91.426	-41.8285	-25.193	0	35.1206	16.0681	9.6777	35.1206
GUMPUB	52	44	8	36	GUMPUB	44-8	CC(O)=O.CCOC(=O)c1cc(N=Nc2cccc(Cl)c2)c(nc1N)c1ccc(Cl)cc1	CC(O)=O	CCOC(=O)c1cc(N=Nc2cccc(Cl)c2)c(nc1N)c1ccc(Cl)cc1	-244.58	-100.374	-189.904	347.443	-27.69	-247.211	-244.584	-70.726	-90.159	169.167	-19.7	-61.443	-94.062	-23.734	-91.323	162.543	-6.056	-174.586	-137.608	-5.914	-8.422	15.733	-1.934	-11.183	-12.915	38	56	5	38	61	GUMPUB	0	-57.24	-136.502	0	0	23.4034	55.811	0	23.4034
GUNKUV	87	69	18	51	GUNKUV	69-18	CC(CCC(O)=O)C1CCC2C3C(O)CC4CC(O)CCC4(C)C3CC(O)C12C.CCc1ccccc1	CC(CCC(O)=O)C1CCC2C3C(O)CC4CC(O)CCC4(C)C3CC(O)C12C	CCc1ccccc1	-307.12	-170.004	-266.768	487.77	-44.884	-264.906	-307.119	-9.037	-35.728	61.943	-3.78	-94.174	-78.165	-159.114	-224.851	414.782	-40.533	-152.573	-213.759	-1.853	-6.189	11.045	-0.571	-18.159	-15.195	25	70	5	25	75	GUNKUV	-140.121	0	0	-14.572	45.6242	0	0	4.74473	45.6242
GUNLAC	85	69	16	53	GUNLAC	69-16	CC(CCC(O)=O)C1CCC2C3C(O)CC4CC(O)CCC4(C)C3CC(O)C12C.C=Cc1ccccc1	CC(CCC(O)=O)C1CCC2C3C(O)CC4CC(O)CCC4(C)C3CC(O)C12C	C=Cc1ccccc1	-326.31	-213.235	-328.581	604.058	-55.239	-264.283	-326.31	-10.795	-40.658	71.438	-5.506	-106.718	-89.41	-201.819	-283.631	525.092	-49.554	-146.282	-228.283	-0.621	-4.292	7.528	-0.179	-11.283	-8.617	27	70	3	27	73	GUNLAC	-157.998	0	0	-34.296	48.4196	0	0	10.5103	48.4196
GUNLEG	83	69	14	55	GUNLEG	69-14	CC(CCC(O)=O)C1CCC2C3C(O)CC4CC(O)CCC4(C)C3CC(O)C12C.C#Cc1ccccc1	CC(CCC(O)=O)C1CCC2C3C(O)CC4CC(O)CCC4(C)C3CC(O)C12C	C#Cc1ccccc1	-314.59	-215.386	-348.001	639.901	-52.773	-261.973	-314.59	-12.774	-44.601	78.078	-4.536	-101.329	-84.422	-200.108	-299.358	554.279	-47.762	-148.954	-219.154	-2.504	-4.042	7.544	-0.475	-11.69	-11.014	27	70	4	27	74	GUNLEG	-143.192	0	0	-31.856	45.517	0	0	10.1262	45.517
GUNLIK	88	69	19	50	GUNLIK	69-19	CC(CCC(O)=O)C1CCC2C3C(O)CC4CC(O)CCC4(C)C3CC(O)C12C.C=CCc1ccccc1	CC(CCC(O)=O)C1CCC2C3C(O)CC4CC(O)CCC4(C)C3CC(O)C12C	C=CCc1ccccc1	-310.62	-175.847	-292.555	533.851	-42.894	-277.92	-310.621	-10.124	-40.831	71.045	-4.378	-105.623	-87.256	-164.245	-244.393	449.466	-37.966	-150.779	-206.369	-1.478	-7.331	13.34	-0.55	-21.518	-16.996	28	66	5	28	71	GUNLIK	-138.431	0	0	-32.148	44.566	0	0	10.3496	44.566
GUNLUW	81	69	12	57	GUNLUW	12-69	Clc1ccccc1.CC(CCC(O)=O)C1CCC2C3C(O)CC4CC(O)CCC4(C)C3CC(O)C12C	Clc1ccccc1	CC(CCC(O)=O)C1CCC2C3C(O)CC4CC(O)CCC4(C)C3CC(O)C12C	-300.1	-174.755	-276.868	504.559	-43.91	-256.649	-300.095	-11.703	-39.251	68.49	-5.03	-94.536	-80.353	-2.075	-8.911	15.721	-0.473	-10.5	-7.478	-160.977	-228.706	420.348	-38.407	-151.613	-212.264	27	2	71	27	73	GUNLUW	-142.167	0	0	-18.05	47.3732	0	0	6.01466	47.3732
GUNMIL	84	69	15	54	GUNMIL	15-69	CC(CCC(O)=O)C1CCC2C3C(O)CC4CC(O)CCC4(C)C3CC(O)C12C.ClCc1ccccc1	CC(CCC(O)=O)C1CCC2C3C(O)CC4CC(O)CCC4(C)C3CC(O)C12C	ClCc1ccccc1	-317.01	-180.463	-277.268	506.843	-47.559	-267.373	-317.015	-11.091	-36.365	62.91	-5.833	-92.361	-80.075	-5.529	-11.595	20.628	-1.325	-19.571	-18.291	-163.843	-229.308	423.305	-40.401	-155.441	-218.649	25	6	69	25	75	GUNMIL	-145.004	0	0	-16.978	45.7411	0	0	5.35567	45.7411
GUNMUX	83	69	14	55	GUNMUX	69-14	O=Cc1ccccc1.CC(CCC(O)=O)C1CCC2C3C(O)CC4CC(O)CCC4(C)C3CC(O)C12C	O=Cc1ccccc1	CC(CCC(O)=O)C1CCC2C3C(O)CC4CC(O)CCC4(C)C3CC(O)C12C	-265.05	-151.264	-310.692	576.681	-61.489	-257.142	-265.051	-14.424	-33.198	58.663	-9.359	-95.02	-89.189	-127.588	-269.174	502.768	-49.525	-151.515	-159.196	-9.252	-8.32	15.25	-2.605	-10.607	-16.666	34	60	6	34	66	GUNMUX	-91.004	0	0	-20.652	34.3347	0	0	7.79174	34.3347
GUNNAE	87	69	18	51	GUNNAE	69-18	CC(CCC(O)=O)C1CCC2C3C(O)CC4CC(O)CCC4(C)C3CC(O)C12C.CC(=O)Oc1ccccc1	CC(CCC(O)=O)C1CCC2C3C(O)CC4CC(O)CCC4(C)C3CC(O)C12C	CC(=O)Oc1ccccc1	-335.26	-196.595	-298.804	546.676	-51.516	-278.357	-335.267	-19.198	-49.801	87.875	-8.829	-105.492	-95.18	-166.578	-235.38	434.011	-39.645	-149.343	-212.809	-10.819	-13.623	24.79	-3.042	-23.522	-27.278	28	63	8	28	71	GUNNAE	-140.16	0	-15.965	-22.05	41.8064	0	4.76198	6.57699	41.8064
GUNNEI	87	69	18	51	GUNNEI	69-18	O=COCc1ccccc1.CC(CCC(O)=O)C1CCC2C3C(O)CC4CC(O)CCC4(C)C3CC(O)C12C	O=COCc1ccccc1	CC(CCC(O)=O)C1CCC2C3C(O)CC4CC(O)CCC4(C)C3CC(O)C12C	-339.73	-236.417	-383.548	704.349	-59.458	-280.117	-339.735	-10.111	-40.375	71.407	-6.339	-103.634	-86.461	-219.18	-326.499	603.16	-51.498	-149.742	-229.35	-7.126	-16.674	29.782	-1.621	-26.741	-23.924	25	68	7	25	75	GUNNEI	-156.389	0	-22.442	-19.994	46.0333	0	6.60583	5.88526	46.0333
GUNNIM	85	69	16	53	GUNNIM	69-16	COc1ccccc1.CC(CCC(O)=O)C1CCC2C3C(O)CC4CC(O)CCC4(C)C3CC(O)C12C	COc1ccccc1	CC(CCC(O)=O)C1CCC2C3C(O)CC4CC(O)CCC4(C)C3CC(O)C12C	-322.28	-187.208	-293.462	536.781	-52.859	-270.473	-322.284	-10.948	-46.323	81.09	-6.5	-106.007	-87.227	-169.843	-237.367	438.577	-44.927	-148.9	-218.191	-6.417	-9.772	17.114	-1.432	-15.566	-16.866	27	68	5	27	73	GUNNIM	-152.427	0	0	-18.786	47.2965	0	0	5.82909	47.2965
GUNNOS	88	69	19	50	GUNNOS	69-19	CCOc1ccccc1.CC(CCC(O)=O)C1CCC2C3C(O)CC4CC(O)CCC4(C)C3CC(O)C12C	CCOc1ccccc1	CC(CCC(O)=O)C1CCC2C3C(O)CC4CC(O)CCC4(C)C3CC(O)C12C	-302.35	-147.067	-240.033	437.906	-42.611	-272.795	-302.354	-8.107	-44.384	77.6	-5.308	-106.597	-84.808	-132.559	-183.437	338.786	-35.857	-142.322	-194.662	-6.401	-12.212	21.52	-1.446	-23.876	-22.884	28	64	8	28	72	GUNNOS	-127.003	0	-21.683	-21.258	42.0053	0	7.17149	7.03092	42.0053
GUNNUY	88	69	19	50	GUNNUY	69-19	CC(CCC(O)=O)C1CCC2C3C(O)CC4CC(O)CCC4(C)C3CC(O)C12C.COCc1ccccc1	CC(CCC(O)=O)C1CCC2C3C(O)CC4CC(O)CCC4(C)C3CC(O)C12C	COCc1ccccc1	-322.76	-207.662	-347.453	637.813	-55.223	-277.552	-322.76	-7.336	-39.271	69.114	-6.858	-104.977	-85.814	-195.729	-294.137	543.904	-46.637	-148.051	-216.086	-4.597	-14.045	24.795	-1.728	-24.524	-20.86	27	67	6	27	73	GUNNUY	-140.83	0	0	-20.415	43.633	0	0	6.32513	43.633
GUNPIO	85	69	16	53	GUNPIO	69-16	OCc1ccccc1.CC(CCC(O)=O)C1CCC2C3C(O)CC4CC(O)CCC4(C)C3CC(O)C12C	OCc1ccccc1	CC(CCC(O)=O)C1CCC2C3C(O)CC4CC(O)CCC4(C)C3CC(O)C12C	-313.02	-211.543	-343.589	630.721	-54.994	-259.557	-313.017	-73.198	-123.006	224.899	-18.866	-114.541	-128.156	-138.264	-217.775	400.782	-35.914	-136.345	-178.445	-0.081	-2.808	5.04	-0.214	-8.671	-6.416	41	57	2	41	59	GUNPIO	-112.099	-68.569	-15.994	-17.439	35.8121	21.9056	5.10958	5.57121	57.7177
GUNPOU	86	69	17	52	GUNPOU	69-17	CC(CCC(O)=O)C1CCC2C3C(O)CC4CC(O)CCC4(C)C3CC(O)C12C.CNc1ccccc1	CC(CCC(O)=O)C1CCC2C3C(O)CC4CC(O)CCC4(C)C3CC(O)C12C	CNc1ccccc1	-307.21	-162.651	-262.001	478.997	-43.297	-272.443	-307.212	-8.788	-31.759	55.515	-4.953	-90.342	-76.955	-143.398	-208.374	384.098	-35.293	-157.687	-206.495	-10.465	-21.868	39.384	-3.051	-24.414	-23.762	25	67	8	25	75	GUNPOU	-130.302	0	-22.716	-18.383	42.4146	0	7.39429	5.98385	42.4146
GUNPUA	89	69	20	49	GUNPUA	69-20	CC(CCC(O)=O)C1CCC2C3C(O)CC4CC(O)CCC4(C)C3CC(O)C12C.CCNc1ccccc1	CC(CCC(O)=O)C1CCC2C3C(O)CC4CC(O)CCC4(C)C3CC(O)C12C	CCNc1ccccc1	-310.67	-168.465	-284.592	520.327	-46.931	-279.569	-310.669	-5.486	-40.09	69.794	-5.116	-107.188	-84.576	-158.641	-227.705	421.459	-40.057	-144.463	-203.479	-4.338	-16.797	29.074	-1.758	-27.918	-22.614	27	65	7	27	72	GUNPUA	-131.352	0	-21.571	-22.175	42.2802	0	6.94338	7.1378	42.2802
GUNWUJ	31	19	12	7	GUNWUJ	19-12	OC1=CC(=O)c2ccccc2C1=O.O=C1NC=CC=C1	OC1=CC(=O)c2ccccc2C1=O	O=C1NC=CC=C1	-212.03	-103.957	-148.432	277.525	-38.849	-175.829	-212.03	-54.317	-84.843	158.504	-22.298	-89.775	-106.603	-11.417	-34.517	64.231	-5.391	-64.024	-53.457	-38.223	-29.072	54.79	-11.16	-22.031	-51.971	50	25	25	50	50	GUNWUJ	-36.7665	-31.151	-56.1115	-23.365	17.3402	14.6918	26.4639	11.0197	32.032
GUQBIF	75	68	7	61	GUQBIF	68-7	c1ccc(cc1)N1N=C(c2ccccc2)c2cc3cc(ccc3nc12)N(c1ccccc1)c1cccc2ccccc12.CN(=O)=O	c1ccc(cc1)N1N=C(c2ccccc2)c2cc3cc(ccc3nc12)N(c1ccccc1)c1cccc2ccccc12	CN(=O)=O	-291.04	-64.808	-187.373	332.404	-21.488	-340.15	-291.04	-21.996	-34.035	61.688	-11.332	-65.479	-71.585	-36.649	-148.66	262.097	-8.975	-269.835	-210.287	-6.163	-4.678	8.619	-1.182	-4.836	-9.168	25	72	3	25	75	GUQBIF	0	0	-153.721	-19.976	0	0	52.8177	6.86366	0
GUQJEH	98	78	20	58	GUQJEH	20-78	N#CC(C#N)=C1C=CC(C=C1)=C(C#N)C#N.C1C2c3ccccc3C1c1cc3C4CC(c5cc6cc7C8CC(c7cc6cc45)c4cc5C6CC(c7ccccc67)c5cc84)c3cc21	N#CC(C#N)=C1C=CC(C=C1)=C(C#N)C#N	C1C2c3ccccc3C1c1cc3C4CC(c5cc6cc7C8CC(c7cc6cc45)c4cc5C6CC(c7ccccc67)c5cc84)c3cc21	-348.66	-87.778	-200.148	358.741	-27.532	-382.907	-348.66	-59.831	-108.492	198.316	-22.325	-196.633	-195.523	-7.989	-6.463	12.809	-1.442	-13.486	-17.341	-19.958	-85.193	147.616	-3.766	-172.788	-135.796	56	5	39	56	44	GUQJEH	0	0	-124.508	-144.258	0	0	35.7103	41.375	0
GURZOK	111	92	19	73	GURZOK	92-19	CC(O)c1ccccc1.CCOc1cc(c2nc(N)nc(N)n2)c2cc(ccc2c1c1c(OCC)cc(c2nc(N)nc(N)n2)c2cc(ccc12)c1nc(N)nc(N)n1)c1nc(N)nc(N)n1	CC(O)c1ccccc1	CCOc1cc(c2nc(N)nc(N)n2)c2cc(ccc2c1c1c(OCC)cc(c2nc(N)nc(N)n2)c2cc(ccc12)c1nc(N)nc(N)n1)c1nc(N)nc(N)n1	-324.66	-249.59	-561.735	1036.19	-64.631	-351.418	-324.668	-75.117	-340.056	629.554	-20.77	-148.93	-45.663	-174.547	-221.679	406.638	-43.842	-201.917	-278.57	0.074	0	0	-0.019	-0.571	-0.435	14	86	0	14	86	GURZOK	-148.244	-31.4	0	-14.667	45.6613	9.67166	0	4.51765	55.333
GURZUQ	111	92	19	73	GURZUQ	92-19	CCOc1cc(c2nc(N)nc(N)n2)c2cc(ccc2c1c1c(OCC)cc(c2nc(N)nc(N)n2)c2cc(ccc12)c1nc(N)nc(N)n1)c1nc(N)nc(N)n1.CC(O)c1ccccc1	CCOc1cc(c2nc(N)nc(N)n2)c2cc(ccc2c1c1c(OCC)cc(c2nc(N)nc(N)n2)c2cc(ccc12)c1nc(N)nc(N)n1)c1nc(N)nc(N)n1	CC(O)c1ccccc1	-365.2	-192.589	-323.758	584.503	-54.726	-324.005	-365.199	-13.99	-87.345	151.623	-9.89	-114.684	-82.273	-178.801	-236.413	432.88	-44.811	-208.676	-282.558	0.202	0	0	-0.025	-0.645	-0.368	23	77	0	23	77	GURZUQ	-149.283	0	0	-49.902	40.8771	0	0	13.6643	40.8771
GUSRER	78	54	24	30	GUSRER	54-24	CN(C)C=CC(=O)c1cc(cc(c1)C(=O)C=CN(C)C)C(=O)C=CN(C)C.Oc1ccc(cc1)c1ccc(O)cc1	CN(C)C=CC(=O)c1cc(cc(c1)C(=O)C=CN(C)C)C(=O)C=CN(C)C	Oc1ccc(cc1)c1ccc(O)cc1	-430.58	-207.071	-329.258	595.932	-86.174	-358.989	-430.578	-151.249	-229.735	418.284	-52.328	-182.637	-241.209	-57.155	-92.077	164.066	-32.648	-151.462	-172.008	1.333	-7.446	13.582	-1.198	-24.89	-17.361	56	40	4	56	44	GUSRER	0	-123.745	-142.975	-67.894	0	28.7391	33.2051	15.768	28.7391
GUSSES	68	54	14	40	GUSSES	54-14	CN(C)C=CC(=O)c1cc(cc(c1)C(=O)C=CN(C)C)C(=O)C=CN(C)C.Oc1ccc(O)cc1	CN(C)C=CC(=O)c1cc(cc(c1)C(=O)C=CN(C)C)C(=O)C=CN(C)C	Oc1ccc(O)cc1	-409.46	-203.835	-298.58	542.083	-91.178	-317.968	-409.456	-143.801	-197.882	362.233	-51.187	-131.16	-202.612	-61.5	-97.585	174.194	-39.51	-177.988	-201.928	1.466	-3.113	5.656	-0.482	-8.82	-4.917	49	49	1	49	50	GUSSES	0	-117.567	-145.608	-50.63	0	28.7127	35.5611	12.3651	28.7127
GUWNET	89	69	20	49	GUWNET	69-20	Cc1ccc(cc1)N(c1ccc(cc1)C(=O)Nc1cccc(C)n1)c1ccc(cc1)C(=O)Nc1cccc(C)n1.OC(=O)CCCCC(O)=O	Cc1ccc(cc1)N(c1ccc(cc1)C(=O)Nc1cccc(C)n1)c1ccc(cc1)C(=O)Nc1cccc(C)n1	OC(=O)CCCCC(O)=O	-414.25	-224.613	-417.551	766.317	-59.78	-399.59	-414.251	-175.858	-243.12	456.523	-45.233	-160.806	-227.619	-51.151	-170.15	302.68	-14.015	-230.141	-182.994	2.396	-4.28	7.114	-0.531	-8.643	-3.638	55	44	1	55	45	GUWNET	0	-148.086	-145.733	-38.892	0	35.748	35.18	9.38853	35.748
GUXFAG	82	70	12	58	GUXFAG	70-12	CC(CCC(N)=O)C1CCC2C3C(O)CC4CC(O)CCC4(C)C3CC(O)C12C.CCCO	CC(CCC(N)=O)C1CCC2C3C(O)CC4CC(O)CCC4(C)C3CC(O)C12C	CCCO	-312.81	-182.961	-248.603	451.87	-52.316	-236.812	-312.806	-47.16	-67.534	121.605	-15.718	-64.431	-84.193	-135.22	-177.86	324.854	-36.465	-165.198	-223.005	-0.581	-3.209	5.411	-0.133	-7.183	-5.608	27	71	2	27	73	GUXFAG	-134.453	-56.267	0	0	42.9823	17.9876	0	0	60.9699
GUXFEK01	85	70	15	55	GUXFEK01	70-15	CCCCO.CC(CCC(N)=O)C1CCC2C3C(O)CC4CC(O)CCC4(C)C3CC(O)C12C	CCCCO	CC(CCC(N)=O)C1CCC2C3C(O)CC4CC(O)CCC4(C)C3CC(O)C12C	-284.18	-135.038	-210.675	383.342	-42.562	-248.695	-284.18	-26.696	-46.773	85.038	-11.748	-81.726	-84.448	-108.01	-161.313	293.978	-30.75	-160.622	-194.874	-0.332	-2.589	4.326	-0.064	-6.347	-4.858	30	69	2	30	71	GUXFEK01	-113.214	-46.24	0	0	39.8388	16.2714	0	0	56.1102
GUXFIO01	85	70	15	55	GUXFIO01	70-15	CC(CCC(N)=O)C1CCC2C3C(O)CC4CC(O)CCC4(C)C3CC(O)C12C.CC(C)CO	CC(CCC(N)=O)C1CCC2C3C(O)CC4CC(O)CCC4(C)C3CC(O)C12C	CC(C)CO	-276.75	-125.287	-213.144	385.43	-44.919	-249.744	-276.746	-2.578	-43.294	76.704	-11.675	-79.952	-60.34	-123.078	-165.724	301.741	-33.1	-160.491	-210.355	0.369	-4.126	6.985	-0.144	-9.301	-6.051	22	76	2	22	78	GUXFIO01	-129.894	-10.175	0	0	46.9355	3.6766	0	0	50.6121
GUYYIL01	33	19	14	5	GUYYIL01	19-14	OC(=O)c1ccc(cc1N(=O)=O)N(=O)=O.CN(C)C(N)=O	OC(=O)c1ccc(cc1N(=O)=O)N(=O)=O	CN(C)C(N)=O	-254.33	-241.861	-357.304	682.888	-75.444	-165.233	-254.331	-231.89	-299.634	574.517	-60.923	-76.64	-187.209	-10.664	-41.539	79.116	-7.824	-64.432	-49.962	0.693	-16.131	29.255	-6.696	-24.16	-17.16	74	20	7	74	27	GUYYIL01	0	-113.857	-36.45	0	0	44.7674	14.3318	0	44.7674
HABJIG	39	24	15	9	HABJIG	24-15	CC(=O)Oc1cc(ccc1C(O)=O)C(F)(F)F.NC(=O)c1ccccn1	CC(=O)Oc1cc(ccc1C(O)=O)C(F)(F)F	NC(=O)c1ccccn1	-235.67	-133.603	-200.699	381.195	-38.861	-203.421	-235.665	-110.756	-143.128	272.754	-29.505	-92.512	-139.426	-12.565	-34.762	66.096	-5.838	-72.711	-61.568	-10.282	-22.809	42.344	-3.517	-38.198	-34.671	59	26	15	59	41	HABJIG	0	-63.743	-74.6115	-38.294	0	27.0476	31.6593	16.249	27.0476
HADBIY	58	40	18	22	HADBIY	40-18	BrC1C2C(C(Br)c3cc4c(Br)ccc(Br)c4nc23)c2nc3c(Br)ccc(Br)c3cc12.Cc1ccc(C)cc1	BrC1C2C(C(Br)c3cc4c(Br)ccc(Br)c4nc23)c2nc3c(Br)ccc(Br)c3cc12	Cc1ccc(C)cc1	-246.39	-63.448	-275.678	473.352	-9.262	-338.239	-246.383	-31.867	-126.298	218.394	-4.72	-152.212	-112.846	-31.077	-148.069	252.605	-4.456	-178.937	-127.407	-0.504	-1.31	2.354	-0.086	-7.09	-6.131	46	52	2	46	54	HADBIY	0	0	-69.187	-52.471	0	0	28.0803	21.2959	0
HADKUT01	36	24	12	12	HADKUT01	12-24	O=C1NC(=O)NC(=O)N1.c1cc(ccn1)C=Cc1ccncc1	O=C1NC(=O)NC(=O)N1	c1cc(ccn1)C=Cc1ccncc1	-266.3	-173.815	-266.893	501.625	-48.013	-220.484	-266.3	-146.152	-202.619	381.866	-37.498	-127.393	-182.478	-24.717	-21.315	40.513	-5.477	-16.635	-32.812	-2.946	-42.96	79.246	-5.037	-76.457	-51.009	69	12	19	69	31	HADKUT01	-24.404	-91.929	-41.3945	-55.816	9.1641	34.5208	15.5443	20.9598	43.6849
HAFSUF	33	25	8	17	HAFSUF	25-8	NC(N)=O.Clc1ccc(cc1)C=Cc1ccncc1	NC(N)=O	Clc1ccc(cc1)C=Cc1ccncc1	-212.84	-97.587	-131.675	240.548	-34.525	-173.827	-212.846	-38.049	-46.135	83.306	-17.992	-62.061	-84.623	-10.961	-51.048	92.736	-3.848	-100.248	-75.985	-48.577	-34.492	64.505	-12.686	-11.518	-52.238	40	36	25	40	61	HAFSUF	-54.3145	-33.472	-48.175	-11.904	25.5189	15.7264	22.6344	5.59293	41.2453
HAGHOP	34	26	8	18	HAGHOP	8-26	NC(N)=O.N#Cc1ccc(C=Cc2ccncc2)cc1	NC(N)=O	N#Cc1ccc(C=Cc2ccncc2)cc1	-236.17	-122.471	-139.255	257.848	-44.374	-168.923	-236.167	-51.658	-50.924	92.273	-21.793	-57.979	-95.689	-49.92	-38.12	71.199	-13.914	-11.124	-52.331	-20.893	-50.211	94.376	-8.667	-99.82	-88.148	41	22	37	41	59	HAGHOP	-57.232	-30.323	-43.669	0	24.2334	12.8395	18.4905	0	37.0729
HAHQOX	111	56	55	1	HAHQOX	56-55	COCOc1ccc(cc1)C(CC(O)=O)c1c(C)c(OC)c2ccccc2c1OC.COc1cc2N3C4C5C(CC3=O)OCC=C3CN6CCC4(C6CC53)c2cc1OC	COCOc1ccc(cc1)C(CC(O)=O)c1c(C)c(OC)c2ccccc2c1OC	COc1cc2N3C4C5C(CC3=O)OCC=C3CN6CCC4(C6CC53)c2cc1OC	-415.42	-164.394	-353.803	637.823	-53.474	-433.478	-415.422	-145.106	-286.256	520.959	-43.075	-296.555	-298.563	-8.292	-38.533	66.328	-3.243	-75.402	-59.662	-10.996	-29.014	50.536	-7.156	-61.521	-57.197	72	14	14	72	28	HAHQOX	0	-67.833	-74.385	-180.672	0	16.3288	17.906	43.4914	16.3288
HAJQUF	36	24	12	12	HAJQUF	12-24	O=C1C=CC(=O)C=C1.Oc1ccc(cc1)c1ccc(O)cc1	O=C1C=CC(=O)C=C1	Oc1ccc(cc1)c1ccc(O)cc1	-230.87	-129.057	-276.566	511.526	-34.657	-245.629	-230.879	-114.346	-234.974	436.58	-27.368	-153.255	-150.088	-1.263	-7.812	13.9	-2.501	-18.881	-15.872	-13.449	-33.78	61.046	-4.787	-73.493	-64.919	65	7	28	65	35	HAJQUF	0	-60.26	-49.193	-47.84	0	26.1013	21.3077	20.7216	26.1013
HAKWOF	84	48	36	12	HAKWOF	48-36	Oc1c2ccccc2c2ccccc2c1c1c(O)c2ccccc2c2ccccc12.CC(C)(C)N1CC(N2C(=O)c3ccccc3C2=O)C1=O	Oc1c2ccccc2c2ccccc2c1c1c(O)c2ccccc2c2ccccc12	CC(C)(C)N1CC(N2C(=O)c3ccccc3C2=O)C1=O	-302.63	-112.732	-250.041	457.251	-36.184	-326.884	-302.625	-89.999	-173.473	322.163	-28.875	-217.211	-213.825	-9.586	-55.347	97.248	-2.311	-81.835	-57.228	-13.147	-21.221	37.84	-4.998	-27.838	-31.572	71	19	10	71	29	HAKWOF	0	-117.654	-54.842	-49.295	0	38.8772	18.1218	16.2889	38.8772
HALHOT	44	28	16	12	HALHOT	28-16	Oc1ccccc1C=NC1=Nc2ccccc2S1.NC1=Nc2ccccc2S1	Oc1ccccc1C=NC1=Nc2ccccc2S1	NC1=Nc2ccccc2S1	-228.49	-98.037	-208.46	375.772	-27.161	-238.96	-228.49	-44.316	-87.458	154.598	-13.7	-113.876	-114.68	-18.782	-70.773	128.768	-4.345	-95.535	-70.442	-34.939	-50.229	92.406	-9.117	-29.549	-43.368	50	31	19	50	50	HALHOT	-29.131	-32.914	-58.2895	-28.329	12.7494	14.405	25.5107	12.3984	27.1544
HANBUW	97	82	15	67	HANBUW	82-15	CC(=C)C1CCC2(CO)CCC3(C)C(CCC4C5(C)CCC(O)C(C)(C)C5CCC34C)C12.CN(C)C(C)=O	CC(=C)C1CCC2(CO)CCC3(C)C(CCC4C5(C)CCC(O)C(C)(C)C5CCC34C)C12	CN(C)C(C)=O	-270.14	-98.439	-142.627	255.106	-33.345	-242.161	-270.138	-57.32	-67.545	124.165	-23.331	-83.245	-115.38	-33.573	-72.843	127.046	-7.618	-149.898	-138.181	-7.546	-2.239	3.895	-2.396	-9.018	-16.577	43	51	6	43	57	HANBUW	-62.665	-43.852	-65.916	0	23.1972	16.2331	24.4007	0	39.4303
HARJOB	35	19	16	3	HARJOB	16-19	Oc1c(cc(cc1N(=O)=O)N(=O)=O)N(=O)=O.CN1C=C(N=C1N(=O)=O)N(=O)=O	Oc1c(cc(cc1N(=O)=O)N(=O)=O)N(=O)=O	CN1C=C(N=C1N(=O)=O)N(=O)=O	-238.83	-118.411	-152.261	290.052	-37.533	-196.347	-238.833	-65.489	-88.519	169.002	-21.059	-111.262	-131.995	-31.55	-24.933	46.907	-10.303	-33.736	-56.788	-21.372	-38.809	74.143	-6.171	-51.349	-50.05	55	24	21	55	45	HARJOB	0	-9.058	-68.086	-70.258	0	3.79266	28.5081	29.4176	3.79266
HAVHIV	29	21	8	13	HAVHIV	21-8	O=C1NN=C(C=C1)c1ccccc1.CC(O)=O	O=C1NN=C(C=C1)c1ccccc1	CC(O)=O	-199.63	-144.095	-207.344	389.894	-39.617	-150.117	-199.629	-123.486	-177.222	334.356	-32.356	-76.338	-123.906	-15.821	-29.555	54.324	-6.475	-69.496	-66.745	-4.789	-0.568	1.215	-0.785	-4.283	-8.978	62	33	4	62	37	HAVHIV	0	-78.487	-28.6155	0	0	39.3162	14.3343	0	39.3162
HAXHIA	54	46	8	38	HAXHIA	46-8	OC(=O)c1ccc(c(c1)C(O)=O)C1=C2C=CC(=O)C=C2Oc2c3ccccc3c(O)cc12.CC(O)=O	OC(=O)c1ccc(c(c1)C(O)=O)C1=C2C=CC(=O)C=C2Oc2c3ccccc3c(O)cc12	CC(O)=O	-364.16	-240.768	-325.593	618.441	-78.907	-266.535	-364.159	-87.764	-125.16	236.152	-23.559	-88.576	-118.801	-155.342	-200.203	381.727	-54.83	-176.479	-246.361	2.338	-0.23	0.562	-0.517	-1.48	1.004	33	68	0	33	68	HAXHIA	-114.391	-65.601	-114.397	-37.819	31.4123	18.0143	31.4138	10.3853	49.4266
HAXVEH	58	29	29	0	HAXVEH	29-29	CC1=C(Cl)C(N(=O)=O)C(C)(O)C(=O)C1(C)N(=O)=O.CC1(O)C(=O)C(C)(C=C(Cl)C1(C)N(=O)=O)N(=O)=O	CC1=C(Cl)C(N(=O)=O)C(C)(O)C(=O)C1(C)N(=O)=O	CC1(O)C(=O)C(C)(C=C(Cl)C1(C)N(=O)=O)N(=O)=O	-225.46	-87.876	-144.713	265.684	-22.469	-218.917	-225.455	-76.371	-100.564	184.874	-15.489	-150.329	-171.038	-15.281	-29.192	54.443	-4.89	-35.59	-35.174	3.776	-14.956	26.367	-2.091	-32.999	-19.244	76	16	9	76	25	HAXVEH	-20.966	0	-15.3955	-48.868	9.29921	0	6.82848	21.6748	9.29921
HAZGUL	66	35	31	4	HAZGUL	35-31	Fc1ccc(cc1)C1CNC(=O)C21CCNCC2.CC1(C)C2CCC1(CS(O)(=O)=O)C(=O)C2	Fc1ccc(cc1)C1CNC(=O)C21CCNCC2	CC1(C)C2CCC1(CS(O)(=O)=O)C(=O)C2	-200.6	-37.289	-162.414	292.579	-42.404	-241.396	-200.599	-29.338	-118.449	215.626	-26.541	-164.69	-134.037	-6.075	-32.702	57.64	-10.135	-45.762	-38.371	-1.876	-11.263	19.313	-5.728	-30.944	-28.191	67	19	14	67	33	HAZGUL	0	-29.49	-21.013	-18.642	0	14.7009	10.4751	9.29312	14.7009
HBIPSH	90	60	30	30	HBIPSH	30-60	C1CCC2(CC1)Nc1ccccc1N2.C1CCN(CC1)c1cc2NC3(CCCCC3)Nc2cc1N1CCCCC1	C1CCC2(CC1)Nc1ccccc1N2	C1CCN(CC1)c1cc2NC3(CCCCC3)Nc2cc1N1CCCCC1	-219.85	-41.173	-298.349	517.733	-26.622	-335.455	-219.851	-16.596	-137.392	239.559	-13.041	-135.305	-81.923	-10.012	-56.574	99.085	-5.169	-61.445	-41.664	-14.565	-104.383	179.09	-8.413	-138.705	-96.264	37	19	44	37	63	HBIPSH	0	-28.565	-87.8515	-8.132	0	12.9929	39.9597	3.69889	12.9929
HEBDUP	53	29	24	5	HEBDUP	29-24	CN1C=NC2=C1C(=O)N(C)C(=O)N2C.Oc1ccc(Cl)cc1C(=O)Nc1ccc(cc1Cl)N(=O)=O	CN1C=NC2=C1C(=O)N(C)C(=O)N2C	Oc1ccc(Cl)cc1C(=O)Nc1ccc(cc1Cl)N(=O)=O	-304.26	-132.151	-242.511	442.647	-40.4	-296.601	-304.258	-115.795	-179.928	328.855	-30.501	-190.184	-218.603	-17.335	-51.762	95.114	-7.916	-83.288	-69.936	0.979	-10.821	18.678	-1.983	-23.129	-15.719	72	23	5	72	28	HEBDUP	0	-52.518	-59.2485	-99.377	0	17.2609	19.473	32.6619	17.2609
HEBFAX	46	29	17	12	HEBFAX	29-17	Nc1ccc(cc1)C(O)=O.Oc1ccc(Cl)cc1C(=O)Nc1ccc(cc1Cl)N(=O)=O	Nc1ccc(cc1)C(O)=O	Oc1ccc(Cl)cc1C(=O)Nc1ccc(cc1Cl)N(=O)=O	-298.23	-180.767	-273.607	511.981	-57.601	-243.118	-298.228	-78.907	-127.177	237.609	-31.8	-119.599	-142.906	-22.668	-56.164	100.779	-6.359	-98.628	-87.004	-79.191	-90.267	173.593	-19.441	-24.891	-68.318	48	29	23	48	52	HEBFAX	-47.2875	-78.215	-61.7335	-43.919	15.8561	26.2264	20.7	14.7266	42.0825
HEBFEB	50	29	21	8	HEBFEB	29-21	CN1C(=O)N(C)C2=C(NC=N2)C1=O.Oc1ccc(Cl)cc1C(=O)Nc1ccc(cc1Cl)N(=O)=O	CN1C(=O)N(C)C2=C(NC=N2)C1=O	Oc1ccc(Cl)cc1C(=O)Nc1ccc(cc1Cl)N(=O)=O	-300.65	-145.722	-223.66	411.806	-44.335	-264.11	-300.655	-71.479	-115.72	214.34	-25.628	-141.927	-157.214	-26.053	-56.519	102.372	-7.903	-82.715	-77.1	-48.191	-51.421	95.094	-10.803	-39.468	-66.34	52	26	22	52	48	HEBFEB	-38.3525	-54.761	-74.228	-47.104	12.7565	18.2142	24.6892	15.6674	30.9707
HEBHUS	53	39	14	25	HEBHUS	39-14	COc1cccc(c1)C1(O)c2ccccc2Oc2ccccc12.Nc1ccccc1	COc1cccc(c1)C1(O)c2ccccc2Oc2ccccc12	Nc1ccccc1	-240.02	-94.367	-193.44	343.203	-20.466	-249.894	-240.013	-65.129	-116.174	207.297	-13.942	-113.124	-121.395	-19.892	-61.757	107.643	-4.391	-117.626	-98.364	-9.347	-15.509	28.263	-2.133	-19.144	-20.254	51	41	8	51	49	HEBHUS	0	-49.566	-91.788	-41.254	0	20.6508	38.2418	17.1877	20.6508
HEDRAL	29	15	14	1	HEDRAL	15-14	Oc1cccc(O)c1O.NC(=O)c1cnccn1	Oc1cccc(O)c1O	NC(=O)c1cnccn1	-227.55	-142.217	-218.957	408.363	-38.178	-190.567	-227.558	-131.062	-196.673	366.217	-30.888	-140.359	-178.92	-4.445	-5.204	9.856	-2.071	-23.389	-23.723	-6.709	-17.081	32.29	-5.219	-26.82	-24.915	79	10	11	79	21	HEDRAL	0	-103.593	-10.477	-54.386	0	45.5254	4.60426	23.9007	45.5254
HEHMEM	58	40	18	22	HEHMEM	40-18	Cc1cccc(C)c1.OC(=O)c1ccc2ccccc2c1c1c(ccc2ccccc12)C(O)=O	Cc1cccc(C)c1	OC(=O)c1ccc2ccccc2c1c1c(ccc2ccccc12)C(O)=O	-231.07	-112.003	-183.613	341.635	-27.967	-217.69	-231.069	-9.212	-45.185	79.054	-3.904	-112.341	-89.535	-100.445	-128.336	244.981	-23.697	-88.96	-129.15	-2.346	-10.092	17.6	-0.366	-16.389	-12.384	39	56	5	39	61	HEHMEM	-67.9995	0	-35.391	-42.088	29.4281	0	15.3161	18.2144	29.4281
HEHMIQ	58	40	18	22	HEHMIQ	40-18	Cc1ccc(C)cc1.OC(=O)c1ccc2ccccc2c1c1c(ccc2ccccc12)C(O)=O	Cc1ccc(C)cc1	OC(=O)c1ccc2ccccc2c1c1c(ccc2ccccc12)C(O)=O	-240.45	-116.064	-194.401	360.61	-32.066	-225.846	-240.452	-14.16	-61.56	110.365	-6.85	-131.885	-104.745	-101.541	-130.759	246.65	-25.13	-86.325	-129.547	-0.363	-2.081	3.594	-0.085	-7.636	-6.16	44	54	3	44	57	HEHMIQ	-70.2625	0	-32.122	-48.549	29.2213	0	13.3591	20.1909	29.2213
HEJCAD	84	76	8	68	HEJCAD	8-76	CC(C)c1cccc(C(C)C)c1N1C(=O)c2ccc3c4cc5ccc6ccc7ccc8cc(c9ccc(C1=O)c2c39)c4c1c5c6c7c81.ClC(Cl)C(Cl)Cl	CC(C)c1cccc(C(C)C)c1N1C(=O)c2ccc3c4cc5ccc6ccc7ccc8cc(c9ccc(C1=O)c2c39)c4c1c5c6c7c81	ClC(Cl)C(Cl)Cl	-311.74	-80.715	-275.052	487.813	-21.242	-392.845	-311.737	-36.02	-87.538	153.32	-9.32	-95.265	-87.311	-9.292	-25.335	42.876	-1.583	-19.011	-16.718	-35.403	-162.178	291.617	-10.339	-278.569	-207.708	28	5	67	28	72	HEJCAD	0	0	-194.876	-64.32	0	0	62.5122	20.6326	0
HEMFAJ	36	28	8	20	HEMFAJ	8-28	NC(N)=S.CC(=O)N1C=C(C)N(C=C1C)C(C)=O	NC(N)=S	CC(=O)N1C=C(C)N(C=C1C)C(C)=O	-223.89	-131.23	-157.947	285.07	-45.28	-149.464	-223.891	-66.682	-75.381	135.373	-28.582	-68.412	-114.17	-53.121	-54.431	99.64	-10.552	-10.671	-45.343	-11.427	-28.135	50.057	-6.146	-70.381	-64.378	51	20	29	51	49	HEMFAJ	0	-62.244	-77.033	0	0	27.8012	34.4066	0	27.8012
HENCAH	59	51	8	43	HENCAH	51-8	Cc1cc(cc(C(O)=O)c1O)C1(OS(=O)(=O)c2ccccc12)c1cc(C)c(O)c(c1)C(O)=O.CC(O)=O	Cc1cc(cc(C(O)=O)c1O)C1(OS(=O)(=O)c2ccccc12)c1cc(C)c(O)c(c1)C(O)=O	CC(O)=O	-290.59	-156.144	-254.877	475.052	-44.693	-262.314	-290.597	-114.476	-139.577	265.801	-28.018	-60.046	-116.1	-39.22	-110.396	200.026	-16.305	-193.392	-166.575	-2.448	-4.904	9.224	-0.37	-8.876	-7.923	40	57	3	40	60	HENCAH	-27.542	-22.769	-126.245	-7.984	9.47796	7.83544	43.4442	2.74751	17.3134
HEQZOT	56	44	12	32	HEQZOT	44-12	C(Sc1ccncc1)c1cc2ccccc2cc1CSc1ccncc1.OC(=O)C=CC(O)=O	C(Sc1ccncc1)c1cc2ccccc2cc1CSc1ccncc1	OC(=O)C=CC(O)=O	-296.96	-198.419	-302.507	566.493	-56.408	-239.419	-296.955	-172.442	-232.51	442.3	-48.193	-100.512	-175.925	-26.176	-66.302	116.944	-7.811	-127.69	-113.362	0.199	-3.696	7.25	-0.404	-11.218	-7.667	59	38	3	59	41	HEQZOT	0	-108.785	-91.047	-30.86	0	36.6329	30.6597	10.392	36.6329
HETTUY	33	23	10	13	HETTUY	23-10	O=N(=O)C1=NNN=C1.CC1=NN(C(=C1)C)c1nnc(N)nn1	O=N(=O)C1=NNN=C1	CC1=NN(C(=C1)C)c1nnc(N)nn1	-256.49	-140.991	-183.656	340.154	-40.488	-199.861	-256.49	-88.416	-112.843	208.859	-26.452	-107.871	-147.743	-40.346	-64.008	118.589	-11.649	-77.502	-85.051	-12.229	-6.805	12.706	-2.387	-14.489	-23.696	58	33	9	58	42	HETTUY	-26.9925	-81.113	-30.9915	-36.204	10.5238	31.6242	12.0829	14.1152	42.148
HEXYER	16	14	2	12	HEXYER	14-2	OC1(O)C(F)(F)C(F)(F)C1(F)F.F	OC1(O)C(F)(F)C(F)(F)C1(F)F	F	-132.16	-89.002	-90.42	180.45	-21.724	-89.099	-132.156	-58.98	-58.814	116.425	-14.757	-26.715	-60.954	-25.766	-30.276	60.841	-6.391	-59.679	-65.058	-4.256	-1.33	3.184	-0.575	-2.706	-6.144	46	49	5	46	54	HEXYER	-26.056	0	0	0	19.7155	0	0	0	19.7155
HEZGEB	72	63	9	54	HEZGEB	63-9	CCC#N.CCCC1=NN(C)C2=C1N=C(NC2=O)c1cc(ccc1OCC)S(=O)(=O)N1CCN(C)CC1	CCC#N	CCCC1=NN(C)C2=C1N=C(NC2=O)c1cc(ccc1OCC)S(=O)(=O)N1CCN(C)CC1	-310.84	-91.132	-196.058	346.256	-42.567	-316.693	-310.847	-25.069	-47.695	83.491	-14.432	-82.452	-86.872	-60.76	-147.25	260.608	-26.889	-230.087	-214.474	-5.303	-1.113	2.156	-1.245	-4.154	-9.501	28	69	3	28	72	HEZGEB	0	0	-152.347	-62.707	0	0	49.0114	20.1734	0
HEZNEF	51	36	15	21	HEZNEF	36-15	OC(=O)CCC(=O)Nc1ccc(cc1)S(=O)(=O)N=C1NC=CS1.CCCCO	OC(=O)CCC(=O)Nc1ccc(cc1)S(=O)(=O)N=C1NC=CS1	CCCCO	-298.96	-206.326	-306.283	565.915	-70.767	-216.842	-298.965	-80.445	-138.176	256.916	-26.577	-91.851	-111.36	-126.179	-167.312	307.593	-44.046	-120.839	-184.573	0.297	-0.796	1.406	-0.144	-4.152	-3.032	37	62	1	37	63	HEZNEF	-107.338	-44.784	-47.6075	-28.85	35.9036	14.9799	15.9244	9.65012	50.8836
HEZSEN	61	53	8	45	HEZSEN	53-8	Cc1ccc(cc1)S(=O)(=O)N1CCC(OC(=O)C2(CC2)C(O)=O)C1c1ccccc1.CC(O)=O	Cc1ccc(cc1)S(=O)(=O)N1CCC(OC(=O)C2(CC2)C(O)=O)C1c1ccccc1	CC(O)=O	-300.04	-173.594	-257.394	478.9	-56.04	-243.286	-300.038	-131.837	-178.962	340.047	-35.816	-85.477	-140.828	-40.9	-78.252	138.477	-20.04	-156.19	-156.877	-0.856	-0.18	0.376	-0.184	-1.619	-2.332	47	52	1	47	53	HEZSEN	0	-81.982	-103.309	-48.241	0	27.3237	34.4317	16.0782	27.3237
HEZZIW	84	69	15	54	HEZZIW	69-15	OC(C1OC2(CCCC2)OC1C(O)(c1ccccc1)c1ccccc1)(c1ccccc1)c1ccccc1.CC1CCC(=O)O1	OC(C1OC2(CCCC2)OC1C(O)(c1ccccc1)c1ccccc1)(c1ccccc1)c1ccccc1	CC1CCC(=O)O1	-298.81	-92.101	-185.935	328.489	-32.436	-304.874	-298.809	-63.629	-107.196	191.909	-23.501	-130.192	-145.704	-18.971	-77.735	134.684	-7.087	-170.279	-138.405	-9.501	-1.004	1.896	-1.848	-4.403	-14.7	49	46	5	49	51	HEZZIW	0	-34.823	-110.017	-93.147	0	11.6539	36.8184	31.1727	11.6539
HEZZOC	87	69	18	51	HEZZOC	69-18	CC1CCCC(=O)O1.OC(C1OC2(CCCC2)OC1C(O)(c1ccccc1)c1ccccc1)(c1ccccc1)c1ccccc1	CC1CCCC(=O)O1	OC(C1OC2(CCCC2)OC1C(O)(c1ccccc1)c1ccccc1)(c1ccccc1)c1ccccc1	-295.12	-89.607	-189.594	338.968	-34.186	-307.024	-295.119	-66.886	-107.7	196.641	-26.032	-133.409	-151.214	-20.839	-81.878	142.288	-6.901	-170.044	-137.894	-1.882	-0.016	0.039	-1.253	-3.571	-6.011	51	47	2	51	49	HEZZOC	0	-46.035	-100.954	-55.542	0	15.5987	34.2078	18.8201	15.5987
HIBBAW	83	65	18	47	HIBBAW	65-18	CC1(C)OC(C(O1)C(O)(c1ccccc1)c1ccccc1)C(O)(c1ccccc1)c1ccccc1.CC1CCCC(=O)O1	CC1(C)OC(C(O1)C(O)(c1ccccc1)c1ccccc1)C(O)(c1ccccc1)c1ccccc1	CC1CCCC(=O)O1	-288.26	-84.231	-186.258	331.962	-30.597	-306.093	-288.266	-59.203	-100.578	182.692	-23.358	-143.305	-153.95	-20.539	-85.68	149.27	-6.633	-160.986	-127.545	-4.489	0	0	-0.606	-1.802	-6.771	53	44	2	53	46	HIBBAW	0	-51.466	-90.555	-82.325	0	17.854	31.4143	28.5593	17.854
HIBGII	50	37	13	24	HIBGII	13-37	Oc1ccc(Cl)cc1.CC1(O)C2CCC3CC1CC(C2)C3(C)O	Oc1ccc(Cl)cc1	CC1(O)C2CCC3CC1CC(C2)C3(C)O	-218.58	-150.113	-257.681	465.641	-34.234	-187.164	-218.579	-99.594	-167.881	305.969	-23.445	-107.212	-130.724	-4.056	-10.388	17.847	-0.88	-13.644	-12.21	-46.463	-79.412	141.825	-9.909	-66.308	-75.645	60	6	35	60	41	HIBGII	-38.944	-71.256	-22.165	-32.088	17.8168	32.5995	10.1405	14.6802	50.4163
HIBGOP	31	16	15	1	HIBGOP	16-15	NC(=O)c1c(F)c(F)c(F)c(F)c1F.OC(=O)c1c(F)c(F)c(F)c(F)c1F	NC(=O)c1c(F)c(F)c(F)c(F)c1F	OC(=O)c1c(F)c(F)c(F)c(F)c1F	-213.16	-123.374	-154.249	302.522	-33.978	-171.272	-213.152	-89.244	-105.183	205.568	-22.957	-82.466	-121.153	-29.418	-30.001	58.19	-9.736	-42.284	-57.718	-4.712	-19.065	38.764	-1.285	-46.522	-34.28	57	27	16	57	43	HIBGOP	-32.343	-62.16	-17.5225	-21.261	15.1731	29.1612	8.22035	9.9742	44.3343
HIBGUU	51	37	14	23	HIBGUU	14-37	CC1(O)C2CCC3CC1CC(C2)C3(C)O.Oc1ccc(S)cc1	CC1(O)C2CCC3CC1CC(C2)C3(C)O	Oc1ccc(S)cc1	-216.19	-174.634	-332.845	598.763	-39.218	-191.52	-216.186	-112.976	-193.582	352.441	-25.352	-108.039	-134.161	-11.258	-49.914	86.71	-3.444	-16.203	-5.837	-50.4	-89.348	159.612	-10.422	-67.278	-76.189	62	3	35	62	38	HIBGUU	-39.433	-73.854	-18.773	-32.954	18.24	34.1616	8.68357	15.2431	52.4016
HIBKAE	54	35	19	16	HIBKAE	35-19	CC1(C)C(=O)NC(=O)NC1=O.Nc1nc(Nc2ccccc2)nc(Nc2ccccc2)n1	CC1(C)C(=O)NC(=O)NC1=O	Nc1nc(Nc2ccccc2)nc(Nc2ccccc2)n1	-324.3	-219.28	-328.648	609.761	-55.491	-258.414	-324.297	-206.935	-285.215	529.776	-49.838	-148.14	-233.608	-6.788	-38.12	69.864	-3.907	-93.028	-71.469	-5.557	-5.313	10.122	-1.746	-17.246	-19.221	72	22	6	72	28	HIBKAE	0	-157.229	-37.163	-48.964	0	48.4826	11.4595	15.0984	48.4826
HIBKEI	48	25	23	2	HIBKEI	23-25	CCC1(CC)C(=O)NC(=O)NC1=O.Nc1nc(Cl)nc(Nc2cccc(Br)c2)n1	CCC1(CC)C(=O)NC(=O)NC1=O	Nc1nc(Cl)nc(Nc2cccc(Br)c2)n1	-274.66	-154.469	-277.765	506.429	-39.151	-256.798	-274.667	-134.454	-211.547	386.117	-31.663	-142.862	-182.157	-14.506	-55.872	101.677	-4.368	-86.016	-65.182	-5.51	-10.346	18.634	-3.119	-27.921	-27.327	66	24	10	66	34	HIBKEI	0	-112.379	-62.954	-29.778	0	40.9157	22.9207	10.8418	40.9157
HICWUM	60	41	19	22	HICWUM	41-19	CN(C)C(=O)C1=C(c2ccc(C)cc2)c2ccccc2C1=C.Cc1ccc(cc1)S(O)(=O)=O	CN(C)C(=O)C1=C(c2ccc(C)cc2)c2ccccc2C1=C	Cc1ccc(cc1)S(O)(=O)=O	-312.19	-205.778	-329.112	627.031	-70.394	-260.16	-312.191	-181.711	-287.367	552.686	-58.281	-151.095	-202.934	-15.854	-35.966	63.815	-7.339	-93.121	-86.089	-8.212	-5.778	10.53	-4.773	-15.944	-23.168	65	28	7	65	35	HICWUM	0	-92.136	-43.3295	-32.055	0	29.5128	13.8792	10.2678	29.5128
HIDQUI	51	33	18	15	HIDQUI	33-18	Cc1cc2N=CN(Cc3cccnc3)c2cc1C.ON=C(C#N)c1ccc(O)cc1	Cc1cc2N=CN(Cc3cccnc3)c2cc1C	ON=C(C#N)c1ccc(O)cc1	-303.82	-194.609	-305.006	566.149	-58.902	-247.802	-303.816	-162.065	-257.196	479.94	-47.954	-154.664	-203.923	-23.285	-40.906	73.862	-7.985	-76.507	-76.794	-9.259	-6.905	12.347	-2.962	-16.631	-23.1	67	25	8	67	33	HIDQUI	0	-95.402	-41.496	-63.424	0	31.4008	13.6581	20.8755	31.4008
HIDRET	49	31	18	13	HIDRET	31-18	C(N1C=CN=C1c1ccccc1)c1cccnc1.ON=C(C#N)c1ccc(O)cc1	C(N1C=CN=C1c1ccccc1)c1cccnc1	ON=C(C#N)c1ccc(O)cc1	-299.01	-219.629	-359.009	668.722	-62.173	-243.566	-299.016	-204.502	-324.288	605.983	-54.583	-157.72	-219.954	-11.652	-28.917	51.372	-5.659	-66.512	-60.568	-3.475	-5.804	11.366	-1.93	-19.334	-18.494	74	20	6	74	26	HIDRET	0	-105.791	-39.1105	-82.916	0	35.3804	13.08	27.7302	35.3804
HIDRUJ	65	52	13	39	HIDRUJ	52-13	Cc1cc(C)c(cc1c1c(C)cc(O)cc1C)c1c(C)cc(O)cc1C.N#Cc1ccccc1	Cc1cc(C)c(cc1c1c(C)cc(O)cc1C)c1c(C)cc(O)cc1C	N#Cc1ccccc1	-211.95	37.305	-294.425	569.977	-279.865	-246.351	-211.951	-18.465	-66.113	118.031	-9.148	-126.075	-104.02	64.753	-222.655	441.924	-268.073	-113.863	-93.592	-8.982	-5.657	10.022	-2.644	-6.413	-14.34	49	44	7	49	51	HIDRUJ	-28.867	0	-43.8175	-69.308	13.6197	0	20.6735	32.7002	13.6197
HIDWAT	42	22	20	2	HIDWAT	20-22	CN1C(=O)N(C)C2=NNN=C2C1=O.c1cnc2ccc3ncccc3c2c1	CN1C(=O)N(C)C2=NNN=C2C1=O	c1cnc2ccc3ncccc3c2c1	-260.75	-142.993	-237.576	444.703	-45.163	-234.369	-260.746	-128.828	-216.763	405.949	-37.323	-168.847	-193.996	-8.93	-7.928	15.116	-4.362	-27.4	-32.085	-5.236	-12.885	23.638	-3.477	-38.123	-34.665	74	12	13	74	25	HIDWAT	0	-56.143	-11.075	-71.298	0	21.5314	4.24736	27.3434	21.5314
HIFFUA	83	75	8	67	HIFFUA	75-8	COc1cc(cc(OC)c1OC)C1=CC=C(N1)c1cc(cc(c1O)C1=CC=C(N1)c1cc(OC)c(OC)c(OC)c1)N(=O)=O.ClCCCl	COc1cc(cc(OC)c1OC)C1=CC=C(N1)c1cc(cc(c1O)C1=CC=C(N1)c1cc(OC)c(OC)c(OC)c1)N(=O)=O	ClCCCl	-389.65	-143.123	-311.572	550.314	-47.586	-402.602	-389.649	-37.158	-108.751	187.492	-9.504	-113.146	-96.209	-106.482	-202.814	362.805	-38.047	-288.155	-292.833	0.516	-0.007	0.016	-0.035	-1.301	-0.608	25	75	0	25	75	HIFFUA	-138.767	0	-114.448	-89.277	35.6131	0	29.3719	22.9121	35.6131
HIFTEW	53	40	13	27	HIFTEW	13-40	Oc1cccc(Cl)c1.Oc1ccc(cc1)C1(CCCCC1)c1ccc(O)cc1	Oc1cccc(Cl)c1	Oc1ccc(cc1)C1(CCCCC1)c1ccc(O)cc1	-258.2	-176.988	-322.355	592.081	-40.165	-238.809	-258.193	-107.911	-179.632	335.478	-25.007	-90.881	-115.47	-4.634	-19.052	33.518	-1.661	-28.549	-22.058	-64.443	-123.671	223.085	-13.497	-119.379	-120.665	45	9	47	45	56	HIFTEW	-33.169	-58.751	-67.3255	-36.49	12.8462	22.7541	26.0749	14.1325	35.6003
HIFTIA	53	40	13	27	HIFTIA	13-40	Oc1ccc(Cl)cc1.Oc1ccc(cc1)C1(CCCCC1)c1ccc(O)cc1	Oc1ccc(Cl)cc1	Oc1ccc(cc1)C1(CCCCC1)c1ccc(O)cc1	-253.25	-175.513	-321.36	589.622	-39.882	-234.116	-253.253	-108.867	-181.19	336.885	-24.919	-88.83	-114.729	-1.387	-15.099	26.782	-1.711	-27.236	-19.235	-65.259	-125.072	225.954	-13.251	-118.051	-119.289	45	8	47	45	55	HIFTIA	-31.461	-62.046	-64.3325	-33.828	12.4229	24.4999	25.4028	13.3576	36.9228
HIJYAB	29	21	8	13	HIJYAB	21-8	OC(=O)C(F)(F)F.CN1C=NC2=C1C(=O)NC(=O)N2C	OC(=O)C(F)(F)F	CN1C=NC2=C1C(=O)NC(=O)N2C	-170.9	-96.226	-136.601	256.885	-23.91	-144.428	-170.897	-50.149	-74.195	139.266	-11.106	-50.739	-65.226	-47.297	-61.09	114.124	-12.544	-78.415	-94.815	1.22	-1.316	3.496	-0.26	-15.273	-10.856	38	55	6	38	61	HIJYAB	-19.1575	-33.944	-48.846	-21.196	11.2098	19.8619	28.5816	12.4026	31.0717
HIJYEF	32	21	11	10	HIJYEF	11-21	OC(=O)CC(O)=O.CN1C=NC2=C1C(=O)NC(=O)N2C	OC(=O)CC(O)=O	CN1C=NC2=C1C(=O)NC(=O)N2C	-227.07	-159.201	-232.447	434.831	-42.794	-174.656	-227.067	-131.226	-178.862	336.133	-31.037	-90.501	-143.373	1.146	-6.162	11.626	-1.24	-16.296	-10.52	-29.122	-47.422	87.072	-10.517	-67.86	-73.174	63	5	32	63	37	HIJYEF	0	-69.715	-31.802	-52.397	0	30.702	14.0054	23.0753	30.702
HINQUR	48	26	22	4	HINQUR	26-22	C1CN(CCN1)c1ccccc1.N1c2ccccc2c2ccccc12	C1CN(CCN1)c1ccccc1	N1c2ccccc2c2ccccc12	-231.63	-127.647	-266.912	476.97	-31.723	-233.057	-231.626	-109.719	-224.943	402.548	-27.897	-151.261	-158.659	-5.943	-23.34	40.48	-1.311	-41.402	-32.724	-11.985	-18.629	33.942	-2.515	-40.394	-40.243	68	14	17	68	31	HINQUR	0	-57.578	-19.154	-86.21	0	24.8577	8.26922	37.2188	24.8577
HIQQEF	47	38	9	29	HIQQEF	38-9	CC(C)COc1ccc(cc1C#N)C1=NC(=C(S1)C(O)=O)C.CC(N)=O	CC(C)COc1ccc(cc1C#N)C1=NC(=C(S1)C(O)=O)C	CC(N)=O	-271.84	-148.998	-213.34	392.695	-49.029	-216.749	-271.829	-126.032	-135.208	251.872	-36.826	-72.064	-151.219	-24.277	-76.645	138.162	-11.598	-139.263	-117.532	1.311	-1.487	2.662	-0.605	-5.421	-3.078	56	43	1	56	44	HIQQEF	0	-105.215	-75.6175	0	0	38.7048	27.8169	0	38.7048
HIQQIJ	53	38	15	23	HIQQIJ	38-15	CC(C)COc1ccc(cc1C#N)C1=NC(=C(S1)C(O)=O)C.NC(=O)c1cccnc1	CC(C)COc1ccc(cc1C#N)C1=NC(=C(S1)C(O)=O)C	NC(=O)c1cccnc1	-292.39	-175.48	-267.903	500.074	-54.165	-241.385	-292.392	-121.807	-181.743	342.523	-36.437	-118.108	-159.28	-17.462	-52.143	94.83	-7.58	-104.861	-89.012	-36.21	-34.017	62.72	-10.147	-18.416	-44.1	54	30	15	54	45	HIQQIJ	-28.9945	-80.955	-44.583	-24.049	9.91638	27.6873	15.2478	8.22497	37.6037
HISGEY	44	23	21	2	HISGEY	23-21	CC1(O)Cc2ccccc2C(=O)O1.OC(=O)Cc1ccccc1C(O)=O	CC1(O)Cc2ccccc2C(=O)O1	OC(=O)Cc1ccccc1C(O)=O	-279.46	-155.996	-192.591	361.343	-53.086	-206.117	-279.461	-15.475	-39.639	70.987	-13.213	-92.521	-87.341	-46.001	-45.41	83.765	-15.074	-55.636	-84.545	-94.521	-107.542	206.592	-24.799	-57.961	-107.575	31	30	38	31	68	HISGEY	-109.54	0	-35.7025	-36.538	39.1968	0	12.7755	13.0745	39.1968
HIVGAW	53	36	17	19	HIVGAW	36-17	O=N(=O)N1C2C3N(C1C1N(C(C(N3N(=O)=O)N1N(=O)=O)N2N(=O)=O)N(=O)=O)N(=O)=O.N1C2=NON=C2C2=NON=C2C2=NON=C12	O=N(=O)N1C2C3N(C1C1N(C(C(N3N(=O)=O)N1N(=O)=O)N2N(=O)=O)N(=O)=O)N(=O)=O	N1C2=NON=C2C2=NON=C2C2=NON=C12	-302.12	-146.334	-219.802	418.327	-34.447	-280.822	-302.115	-106.924	-168.84	319.155	-25.759	-196.204	-210.116	-35.151	-46.902	91.258	-7.077	-71.228	-77.023	-4.259	-4.06	7.914	-1.611	-13.39	-14.976	70	25	5	70	30	HIVGAW	-7.322	0	-36.536	-185.547	2.42354	0	12.0932	61.415	2.42354
HIYCAT	46	24	22	2	HIYCAT	24-22	Oc1ccccc1c1ccccc1O.c1cnc2c(c1)ccc1cccnc21	Oc1ccccc1c1ccccc1O	c1cnc2c(c1)ccc1cccnc21	-246.53	-100.499	-153.773	279.451	-33.926	-221.386	-246.539	-85.635	-111.171	202.878	-27.297	-133.586	-170.437	-9.81	-22.99	39.668	-3.063	-41.635	-38.603	-5.053	-19.612	36.905	-3.566	-46.165	-37.5	69	16	15	69	31	HIYCAT	0	-72.085	-44.731	-50.77	0	29.2398	18.1442	20.5938	29.2398
HODPEY	58	29	29	0	HODPEY	29-29	OC(=CC(=O)c1ccccc1)c1ccccc1.OC(=CC(=O)c1c(F)c(F)c(F)c(F)c1F)c1c(F)c(F)c(F)c(F)c1F	OC(=CC(=O)c1ccccc1)c1ccccc1	OC(=CC(=O)c1c(F)c(F)c(F)c(F)c1F)c1c(F)c(F)c(F)c(F)c1F	-261.35	-49.809	-150.058	290.464	-14.037	-327.3	-261.349	-35.433	-115.263	221.311	-9.568	-216.839	-167.869	-9.691	-18.404	39.158	-2.477	-68.805	-59.183	-4.686	-16.39	29.995	-1.992	-41.657	-34.297	64	23	13	64	36	HODPEY	0	0	-16.684	-110.475	0	0	6.38378	42.2709	0
HODPIC	68	34	34	0	HODPIC	34-34	OC(=CC(=O)C=C(O)c1c(F)c(F)c(F)c(F)c1F)c1c(F)c(F)c(F)c(F)c1F.OC(=CC(=O)C=C(O)c1ccccc1)c1ccccc1	OC(=CC(=O)C=C(O)c1c(F)c(F)c(F)c(F)c1F)c1c(F)c(F)c(F)c(F)c1F	OC(=CC(=O)C=C(O)c1ccccc1)c1ccccc1	-292.74	-53.97	-169.969	329.196	-12.254	-373.185	-292.741	-41.832	-131.747	253.495	-8.67	-253.248	-195.962	-8.215	-22.842	47.476	-1.555	-75.242	-60.141	-3.923	-15.38	28.224	-2.029	-44.695	-36.639	67	21	13	67	34	HODPIC	0	0	-17.6425	-123.969	0	0	6.02668	42.3478	0
HODSOL	70	62	8	54	HODSOL	62-8	CC(C)(C)C(=O)NC(=S)Nc1cc(Cl)cc2c1Nc1c(NC(=S)NC(=O)C(C)(C)C)cc(Cl)cc21.CC(O)=O	CC(C)(C)C(=O)NC(=S)Nc1cc(Cl)cc2c1Nc1c(NC(=S)NC(=O)C(C)(C)C)cc(Cl)cc21	CC(O)=O	-313.17	-151.475	-313.857	559.02	-41.572	-314.302	-313.173	-61.545	-88.82	164.632	-16.341	-78.484	-98.676	-89.348	-225.038	394.388	-25.198	-235.506	-213.58	-0.583	0	0	-0.033	-0.312	-0.916	32	68	0	32	68	HODSOL	0	-49.809	-197.376	-11.491	0	15.9048	63.0254	3.66925	15.9048
HOFJOC	29	20	9	11	HOFJOC	20-9	N1C=CN=C1.Oc1cc2ccccc2cc1O	N1C=CN=C1	Oc1cc2ccccc2cc1O	-215.59	-175.478	-233.522	435.818	-47.593	-137.568	-215.587	-119.175	-155.501	292.271	-33.703	-62.381	-120.78	-46.198	-71.085	131.343	-11.067	-58.658	-70.892	-10.105	-6.936	12.205	-2.824	-16.53	-23.915	56	33	11	56	44	HOFJOC	-30.36	-81.285	-24.733	-17.788	14.0823	37.7035	11.4722	8.25085	51.7858
HOGFEQ	31	16	15	1	HOGFEQ	15-16	NC(=O)c1ccccn1.OC(=O)c1ccccc1O	NC(=O)c1ccccn1	OC(=O)c1ccccc1O	-198.65	-111.568	-185.222	348.564	-34.471	-179.221	-198.649	-105.784	-106.88	202.844	-27.208	-63.109	-127.655	-5.149	-44.384	82.679	-5.235	-58.439	-36.558	-0.636	-33.957	63.042	-2.027	-57.674	-34.436	64	18	17	64	35	HOGFEQ	-13.443	-61.517	-43.8095	0	6.76718	30.9675	22.0536	0	37.7347
HOGGAN	35	20	15	5	HOGGAN	15-20	OC(=O)CCCCC(O)=O.NC(=O)c1ccccn1	OC(=O)CCCCC(O)=O	NC(=O)c1ccccn1	-248.03	-165.167	-240.736	449.142	-46.836	-192.308	-248.029	-151.427	-184.932	347.472	-41.444	-98.378	-176.044	-5.28	-20.124	38.571	-2.213	-37.062	-28.1	-8.46	-35.68	63.1	-3.179	-56.868	-43.884	71	11	18	71	29	HOGGAN	0	-103.881	-43.519	-20.329	0	41.8824	17.5459	8.19619	41.8824
HOGGUH	26	15	11	4	HOGGUH	15-11	NC(=O)c1ccccn1.OC(=O)CC(O)=O	NC(=O)c1ccccn1	OC(=O)CC(O)=O	-218.79	-151.759	-209.138	397.82	-45.844	-161.879	-218.784	-91.561	-115.964	221.724	-26.323	-69.593	-111.554	-15.834	-37.556	70.504	-8.083	-58.637	-53.425	-44.365	-55.618	105.592	-11.439	-33.65	-53.805	51	24	25	51	49	HOGGUH	-39.737	-60.703	-34.0755	-21.448	18.1622	27.7449	15.5745	9.80301	45.907
HOGJIZ	45	28	17	11	HOGJIZ	28-17	O=C(NN=Cc1ccccn1)c1ccccc1.OC(=O)CCCC(O)=O	O=C(NN=Cc1ccccn1)c1ccccc1	OC(=O)CCCC(O)=O	-313.37	-211.778	-300.947	558.264	-62.915	-231.79	-313.357	-195.454	-259.28	479.807	-54.987	-141.913	-234.695	-10.387	-40.038	75.335	-6.33	-80.019	-63.542	-5.936	-1.629	3.122	-1.597	-9.859	-15.12	75	20	5	75	25	HOGJIZ	0	-171.89	-33.6355	-22.851	0	54.8521	10.7335	7.29202	54.8521
HOGJOF	43	28	15	13	HOGJOF	28-15	O=C(NN=Cc1ccccn1)c1ccccc1.CC(=CC(O)=O)C(O)=O	O=C(NN=Cc1ccccn1)c1ccccc1	CC(=CC(O)=O)C(O)=O	-291.66	-198.321	-302.593	566.864	-57.215	-232.95	-291.66	-173.57	-228.8	429.218	-50.008	-107.575	-190.4	-19.084	-64.321	119.407	-5.872	-103.538	-80.672	-5.667	-9.472	18.239	-1.335	-21.837	-20.588	65	28	7	65	35	HOGJOF	0	-137.266	-69.664	-10.891	0	47.0637	23.8853	3.73414	47.0637
HOJKEY	48	28	20	8	HOJKEY	28-20	OC(=O)CCCSSCCCC(O)=O.c1cc(ccn1)c1ccncc1	OC(=O)CCCSSCCCC(O)=O	c1cc(ccn1)c1ccncc1	-271.06	-170.96	-260.248	481.296	-45.993	-221.419	-271.058	-149.522	-209.266	390.338	-39.088	-117.3	-177.305	-14.628	-37.37	65.497	-4.938	-68.497	-61.392	-6.81	-13.612	25.461	-1.967	-35.623	-32.361	65	23	12	65	35	HOJKEY	0	-82.584	-58.27	-15.076	0	30.4671	21.4971	5.56187	30.4671
HOJLIC	20	12	8	4	HOJLIC	12-8	O=C1NCCN1.NC(N)=O	O=C1NCCN1	NC(N)=O	-217.51	-136.474	-118.614	218.493	-53.472	-109.277	-217.525	-54.971	-53.561	98.591	-24.319	-53.901	-95.35	-31.57	-25.462	45.956	-13.348	-35.761	-61.798	-49.933	-39.592	73.947	-15.805	-19.615	-60.377	44	28	28	44	56	HOJLIC	-78.5235	-63.069	0	-6.767	36.1011	28.9959	0	3.11112	65.097
HOJLUO	62	43	19	24	HOJLUO	43-19	CC(=O)NC1=Nc2c(Oc3cc(ncn3)c3ccc(cc3)C(F)(F)F)cccc2S1.OC(=O)C=Cc1ccccc1	CC(=O)NC1=Nc2c(Oc3cc(ncn3)c3ccc(cc3)C(F)(F)F)cccc2S1	OC(=O)C=Cc1ccccc1	-312.4	-151.821	-278.058	514.403	-41.442	-306.85	-312.395	-126.063	-190.611	357.968	-31.048	-156.65	-189.295	-28.164	-82.403	146.72	-9.321	-134.837	-114.358	2.406	-5.044	9.714	-1.074	-15.363	-8.742	61	37	3	61	40	HOJLUO	0	-86.986	-84.7865	-77.595	0	27.8444	27.1404	24.8383	27.8444
HOKSUY	89	67	22	45	HOKSUY	67-22	N1c2ccccc2c2ccccc12.CC(C)c1cccc(C(C)C)c1N1CN(C=C1)c1c(cccc1C(C)C)C(C)C	N1c2ccccc2c2ccccc12	CC(C)c1cccc(C(C)C)c1N1CN(C=C1)c1c(cccc1C(C)C)C(C)C	-225.48	-49.997	-226.671	401.918	-16.548	-308.474	-225.479	-39.394	-175.751	314.712	-15.305	-192.208	-134.516	-9.289	-47.822	82.106	-1.036	-107.978	-83.44	-1.314	-3.098	5.1	-0.207	-8.288	-7.523	60	37	3	60	40	HOKSUY	0	0	-59.936	-103.36	0	0	26.5815	45.84	0
HOKVAH	147	135	12	123	HOKVAH	12-135	CCOc1cc2Cc3cc(OCC)c(Cc4cc(OCC)c(Cc5cc(OCC)c(Cc6cc(OCC)c(Cc1cc2OCC)cc6OCC)cc5OCC)cc4OCC)cc3OCC.ClCC=CCCl	CCOc1cc2Cc3cc(OCC)c(Cc4cc(OCC)c(Cc5cc(OCC)c(Cc6cc(OCC)c(Cc1cc2OCC)cc6OCC)cc5OCC)cc4OCC)cc3OCC	ClCC=CCCl	-394.43	-74.394	-227.136	391.976	-26.239	-457.27	-394.434	-33.896	-89.035	154.11	-12.717	-150.103	-135.762	-0.34	0	0	-0.012	-0.426	-0.738	-40.159	-138.101	237.866	-13.51	-306.741	-257.933	34	0	65	34	65	HOKVAH	0	0	-235.286	-122.026	0	0	59.6522	30.9373	0
HOLHIC	46	35	11	24	HOLHIC	35-11	NC(N)=NC1=NC(=CS1)CSCCC(N)=NS(N)(=O)=O.OC(=O)CC(O)=O	NC(N)=NC1=NC(=CS1)CSCCC(N)=NS(N)(=O)=O	OC(=O)CC(O)=O	-371.53	-224.158	-283.022	525.676	-95.283	-245.645	-371.542	-124.302	-161.859	307.652	-49.803	-111.543	-175.358	-89.991	-118.05	211.729	-42.357	-122.369	-175.191	-9.864	-3.112	6.296	-3.123	-11.733	-20.994	47	47	6	47	53	HOLHIC	-76.161	-125.516	-42.5945	-28.237	20.4993	33.7835	11.4646	7.60019	54.2828
HOLJAU03	31	16	15	1	HOLJAU03	16-15	CC(=O)c1ccncc1.OC(=O)c1cccc(F)c1	CC(=O)c1ccncc1	OC(=O)c1cccc(F)c1	-206.22	-146.206	-252.588	474.915	-38.616	-184.165	-206.227	-136.566	-217.678	411.917	-31.217	-121.858	-153.638	-6.281	-20.67	36.639	-4.696	-32.567	-28.61	-3.36	-14.24	26.359	-2.703	-29.741	-23.979	74	14	12	74	26	HOLJAU03	0	-55.645	-19.6145	-57.273	0	26.9833	9.51144	27.7728	26.9833
HOLJAU05	31	16	15	1	HOLJAU05	15-16	CC(=O)c1ccncc1.OC(=O)c1cccc(F)c1	CC(=O)c1ccncc1	OC(=O)c1cccc(F)c1	-195.84	-155.519	-291.523	545.898	-39.255	-183.164	-195.841	-141.669	-262.506	494.385	-33.467	-137.03	-150.645	-3.22	-7.363	13.678	-2.247	-21.646	-20.01	-10.63	-21.654	37.835	-3.541	-24.489	-25.186	77	10	13	77	23	HOLJAU05	0	-53.475	-13.487	-79.39	0	27.3055	6.88674	40.5382	27.3055
HONDEU	79	67	12	55	HONDEU	67-12	OC1(C2=CC=C(S2)C2=CC=C(S2)C2=CC=C(S2)C2(O)c3ccccc3c3ccccc23)c2ccccc2c2ccccc12.CCCO	OC1(C2=CC=C(S2)C2=CC=C(S2)C2=CC=C(S2)C2(O)c3ccccc3c3ccccc23)c2ccccc2c2ccccc12	CCCO	-274.87	-62.174	-198.679	352.792	-20.889	-331.709	-274.865	-18.329	-68.717	125.224	-8.627	-95.11	-73.681	-44.364	-128.163	224.575	-11.941	-230.89	-197.258	0.519	-1.799	2.994	-0.322	-5.709	-3.925	27	72	1	27	73	HONDEU	-34.734	0	-89.3345	-37.207	12.6365	0	32.5006	13.5362	12.6365
HONFEX	36	19	17	2	HONFEX	19-17	c1ccc2ncccc2c1.OC(=O)COc1ccc(Cl)cc1	c1ccc2ncccc2c1	OC(=O)COc1ccc(Cl)cc1	-201.86	-105.078	-182.718	342.676	-33.174	-189.507	-201.86	-87.776	-157.728	298.099	-26.202	-121.432	-131.228	-14.513	-17.742	31.82	-5.993	-45.196	-50.44	-2.789	-7.248	12.757	-0.978	-22.879	-20.192	65	25	10	65	35	HONFEX	0	-53.77	-34.181	-35.158	0	26.6373	16.933	17.417	26.6373
HONFIB	33	17	16	1	HONFIB	17-16	c1ccc2ncccc2c1.OC(=O)c1ccc(O)cc1	c1ccc2ncccc2c1	OC(=O)c1ccc(O)cc1	-198.14	-114.245	-179.77	337.37	-32.713	-172.817	-198.147	-73.836	-96.299	180.802	-18.991	-67.618	-98.809	-1.616	-27.432	51.025	-2.322	-54.11	-35.977	-38.793	-56.039	105.543	-11.4	-51.089	-63.361	50	18	32	50	50	HONFIB	0	-44.277	-39.268	0	0	22.3463	19.8183	0	22.3463
HONTAG	37	21	16	5	HONTAG	16-21	c1ccc(cc1)c1ccncc1.OC(=O)c1ccc(O)cc1	c1ccc(cc1)c1ccncc1	OC(=O)c1ccc(O)cc1	-235.47	-175.883	-297.245	555.759	-48.936	-198.655	-235.471	-83.509	-134.556	248.257	-24.133	-101.71	-124.489	-88.118	-125.093	237.62	-21.783	-31.95	-67.599	-4.256	-37.596	69.882	-3.019	-64.996	-43.382	53	29	18	53	47	HONTAG	-41.313	-47.952	-32.3445	-33.419	17.5449	20.3644	13.7361	14.1925	37.9093
HONTUA01	42	26	16	10	HONTUA01	16-26	OC(=O)c1cccc(O)c1.C(Cc1ccncc1)c1ccncc1	OC(=O)c1cccc(O)c1	C(Cc1ccncc1)c1ccncc1	-268.47	-180.175	-254.68	476.828	-53.109	-201.996	-268.466	-167.387	-232.852	436.308	-47.712	-135.157	-204.302	-3.455	-1.518	3.158	-1.991	-12.577	-15.066	-9.333	-20.31	37.362	-3.406	-54.262	-49.098	76	6	18	76	24	HONTUA01	0	-104.867	-29.9915	-17.801	0	39.061	11.1713	6.63054	39.061
HONVAI	36	20	16	4	HONVAI	16-20	c1cc(ccn1)c1ccncc1.OC(=O)c1cccc(O)c1	c1cc(ccn1)c1ccncc1	OC(=O)c1cccc(O)c1	-261.25	-179.255	-283.639	524.966	-48.257	-212.533	-261.253	-159.416	-237.485	439.139	-41.872	-123.374	-182.412	-9.065	-18.185	34.396	-3.514	-33.616	-31.449	-10.774	-27.969	51.432	-2.87	-55.543	-47.392	70	12	18	70	30	HONVAI	0	-91.957	-32.259	-72.706	0	35.1989	12.3479	27.83	35.1989
HOPKIH	48	24	24	0	HOPKIH	24-24	ON1C=CC(C=C1)=C1C=CN(O)C=C1.OC(=O)c1cc(C(O)=O)c(cc1C(O)=O)C(O)=O	ON1C=CC(C=C1)=C1C=CN(O)C=C1	OC(=O)c1cc(C(O)=O)c(cc1C(O)=O)C(O)=O	-270.4	-245.238	-648.222	1262	-224.441	-257.432	-270.41	-84.794	-385.367	763.932	-177.472	-114.066	-86.457	-25.157	-86.354	156.879	-12.912	-69.112	-52.777	-135.287	-176.501	341.188	-34.058	-74.254	-131.175	32	20	49	32	69	HOPKIH	-75.29	-25.078	-74.61	-24.703	27.8439	9.27441	27.5925	9.13572	37.1183
HOQGOL	26	17	9	8	HOQGOL	9-17	OC(=O)CCCC(O)=O.NC1=NN=CS1	OC(=O)CCCC(O)=O	NC1=NN=CS1	-261	-202.811	-258.567	484.223	-63.628	-159.415	-260.991	-171.924	-230.505	432.618	-52.001	-97.963	-180.751	-12	-5.655	9.984	-2.913	-15.959	-26.068	-18.887	-22.406	41.621	-8.715	-45.494	-54.172	69	10	21	69	31	HOQGOL	0	-137.285	-28.8755	-7.71	0	52.5996	11.0634	2.95402	52.5996
HOQGUR	29	20	9	11	HOQGUR	9-20	OC(=O)CCCCC(O)=O.NC1=NN=CS1	OC(=O)CCCCC(O)=O	NC1=NN=CS1	-264.09	-207.17	-277.566	517.795	-64.88	-167.009	-264.094	-185.437	-239.372	449.995	-54.014	-95.396	-189.009	-8.409	-16.274	28.518	-2.959	-18.525	-19.652	-13.323	-21.92	39.283	-7.907	-53.088	-55.434	72	7	21	72	28	HOQGUR	0	-142.806	-24.054	-32.329	0	54.0747	9.10826	12.2417	54.0747
HOQSEO	24	20	4	16	HOQSEO	20-4	CN1CC(=O)N(C)CC1=O.OO	CN1CC(=O)N(C)CC1=O	OO	-200.74	-131.48	-149.678	278.667	-41.13	-127.413	-200.729	-99.113	-114.153	215.063	-26.063	-55.549	-110.12	-31.639	-35.525	63.603	-14.956	-71.147	-89.13	-0.729	0	0	-0.112	-0.717	-1.48	55	44	1	55	45	HOQSEO	0	-78.18	-51.002	-16.591	0	38.9459	25.407	8.26492	38.9459
HORNAE	58	46	12	34	HORNAE	46-12	CC12CCC3C(CC(=C)C4=CC(=O)C=CC34C)C1CCC2=O.OC(=O)C=CC(O)=O	CC12CCC3C(CC(=C)C4=CC(=O)C=CC34C)C1CCC2=O	OC(=O)C=CC(O)=O	-269.17	-175.277	-239.943	448.201	-55.668	-196.718	-269.163	-145.208	-198.655	375.175	-42.898	-98.654	-162.135	-21.404	-39.49	69.771	-10.506	-91.813	-91.644	-8.665	-1.798	3.255	-2.264	-6.251	-15.384	60	34	6	60	40	HORNAE	0	-39.201	-36.451	-18.215	0	14.5637	13.542	6.7671	14.5637
HORNEI	77	60	17	43	HORNEI	17-60	O=C1NS(=O)(=O)c2ccccc12.CC(=O)OC1(CCC2C3C=C(C)C4=CC(=O)CCC4(C)C3CCC12C)C(C)=O	O=C1NS(=O)(=O)c2ccccc12	CC(=O)OC1(CCC2C3C=C(C)C4=CC(=O)CCC4(C)C3CCC12C)C(C)=O	-291.9	-115.877	-194.564	356.72	-45.986	-270.433	-291.906	-78.034	-121.651	226.891	-28.777	-130.135	-152.132	-12.898	-12.127	22.457	-3.245	-20.572	-27.577	-24.945	-60.786	107.372	-13.964	-119.726	-112.197	52	9	38	52	47	HORNEI	0	-42.735	-44.105	-54.8	0	14.6403	15.1096	18.7736	14.6403
HORVOA	40	28	12	16	HORVOA	28-12	Fc1c(F)c(F)c(F)c(F)c1F.Nc1ncc(cn1)c1cccc2ccccc12	Fc1c(F)c(F)c(F)c(F)c1F	Nc1ncc(cn1)c1cccc2ccccc12	-210.08	-75.415	-151.878	283.928	-17.129	-228.781	-210.07	-22.086	-69.573	133.882	-4.67	-142.362	-111.059	-53.337	-81.75	148.43	-12.345	-73.843	-88.641	0.008	-0.556	1.617	-0.114	-12.576	-10.37	53	42	5	53	47	HORVOA	-43.938	0	-29.67	-72.671	20.9149	0	14.1232	34.5921	20.9149
HORWIX	49	30	19	11	HORWIX	30-19	OC(=O)c1cc(cc(c1)N(=O)=O)N(=O)=O.NC(=O)N1c2ccccc2C=Cc2ccccc12	OC(=O)c1cc(cc(c1)N(=O)=O)N(=O)=O	NC(=O)N1c2ccccc2C=Cc2ccccc12	-275.28	-160.682	-243.833	463.345	-52.04	-232.522	-275.279	-119.755	-158.124	304.187	-36.652	-95.249	-146.458	-23.417	-41.925	74.665	-8.984	-80.562	-81.333	-17.509	-43.784	84.493	-6.404	-56.711	-47.488	53	30	17	53	47	HORWIX	0	-96.203	-111.024	-25.375	0	34.9473	40.3313	9.21789	34.9473
HOVFIJ	51	39	12	27	HOVFIJ	39-12	OC(=O)C=CC(O)=O.CC(c1ncncc1F)C(O)(CN1C=NC=N1)c1ccc(F)cc1F	OC(=O)C=CC(O)=O	CC(c1ncncc1F)C(O)(CN1C=NC=N1)c1ccc(F)cc1F	-248.06	-148.755	-252.416	475.956	-49.654	-220.645	-248.061	-144.013	-189.452	358.009	-37.932	-88.258	-153.059	2.388	-52.835	98.856	-9.926	-111.251	-73.267	-7.13	-10.129	19.091	-1.796	-21.136	-21.735	62	30	9	62	39	HOVFIJ	0	-99.504	-36.828	-46.515	0	40.1129	14.8464	18.7515	40.1129
HOVFOP01	55	39	16	23	HOVFOP01	39-16	CC(c1ncncc1F)C(O)(CN1C=NC=N1)c1ccc(F)cc1F.OC(=O)c1ccc(O)cc1	CC(c1ncncc1F)C(O)(CN1C=NC=N1)c1ccc(F)cc1F	OC(=O)c1ccc(O)cc1	-266.87	-161.664	-240.666	447.943	-40.671	-222.663	-266.872	-140.188	-196.849	366.267	-35.134	-98.858	-155.646	-14.635	-30.287	56.878	-4.487	-94.506	-84.664	-6.841	-13.53	24.798	-1.05	-29.299	-26.562	58	32	10	58	42	HOVFOP01	0	-88.62	-86.326	-51.574	0	33.2072	32.3476	19.3255	33.2072
HOVLEJ	28	18	10	8	HOVLEJ	18-10	COC1=CC(=O)OC(=C1)C.O=C1NC(=O)C=C1	COC1=CC(=O)OC(=C1)C	O=C1NC(=O)C=C1	-190.65	-109.352	-144.562	268.629	-37.832	-142.023	-190.643	-66.069	-111.646	209.194	-23.993	-98.765	-113.356	-25.761	-17.582	31.764	-10.567	-33.952	-55.859	-17.522	-15.334	27.672	-3.272	-9.306	-21.429	59	29	11	59	40	HOVLEJ	0	-49.39	0	-24.012	0	25.9061	0	12.5948	25.9061
HOZNIV	26	21	5	16	HOZNIV	5-21	CC1OC(C)OC(C)O1.BrC(Br)Br	CC1OC(C)OC(C)O1	BrC(Br)Br	-121.52	-54.945	-133.274	229.266	-8.538	-133.657	-121.514	-36.083	-82.108	141.252	-5.948	-82.277	-77.667	-9.094	-34.966	59.537	-0.306	-17.651	-10.039	-9.768	-16.2	28.477	-2.284	-33.73	-33.808	64	8	28	64	36	HOZNIV	0	0	0	0	0	0	0	0	0
HOZPIX	25	13	12	1	HOZPIX	13-12	FC1=CNC(=O)NC1=O.NC1=NC(=O)NC=C1F	FC1=CNC(=O)NC1=O	NC1=NC(=O)NC=C1F	-291.94	-199.747	-219.189	418.412	-70.683	-173.995	-291.945	-117.971	-83.05	158.294	-38.273	-57.752	-156.863	-56.406	-82.782	157.766	-21.407	-61.966	-83.118	-25.37	-53.358	102.353	-11.003	-54.277	-51.965	54	28	18	54	46	HOZPIX	-69.228	-102.16	-10.705	0	23.7131	34.9935	3.66685	0	58.7066
HOZPOD	28	15	13	2	HOZPOD	13-15	NC1=NC(=O)NC=C1F.OC(CC(O)=O)C(O)=O	NC1=NC(=O)NC=C1F	OC(CC(O)=O)C(O)=O	-344.59	-320.38	-374.543	709.047	-101.059	-158.125	-344.588	-257.591	-281.619	534.214	-68.091	-88.689	-243.932	-50.944	-66.112	124.266	-22.619	-36.074	-66.094	-11.845	-26.812	50.568	-10.348	-33.363	-34.562	71	19	10	71	29	HOZPOD	-86.502	-181.889	-19.7265	0	25.1029	52.7842	5.72463	0	77.8871
HOZPUJ	28	15	13	2	HOZPUJ	13-15	NC1=NC(=O)NC=C1F.OC(=O)c1ccccc1	NC1=NC(=O)NC=C1F	OC(=O)c1ccccc1	-256.17	-164.622	-178.359	334.77	-58.613	-155.462	-256.172	-66.247	-77.504	145.995	-27.425	-73.622	-112.129	-90.925	-82.65	155.378	-28.791	-42.135	-109.199	-7.449	-18.205	33.397	-2.397	-39.706	-34.844	44	43	14	44	57	HOZPUJ	-88.1615	-50.24	-10.321	-20.417	34.4152	19.612	4.02897	7.9701	54.0272
HQUNBZ	36	18	18	0	HQUNBZ	18-18	Oc1cccc2cccnc12.O=N(=O)c1cc(cc(c1)N(=O)=O)N(=O)=O	Oc1cccc2cccnc12	O=N(=O)c1cc(cc(c1)N(=O)=O)N(=O)=O	-165.27	-50.628	-144.136	269.346	-23.162	-197.453	-165.273	-39.877	-98.834	185.616	-15.506	-140.952	-122.766	5.218	-26.033	46.944	-4.78	-27.452	-9.014	-15.969	-19.27	36.786	-2.876	-29.05	-33.494	74	5	20	74	25	HQUNBZ	0	0	-5.7855	-78.928	0	0	3.50064	47.757	0
HUFZUE	40	26	14	12	HUFZUE	14-26	O=C1CC2(CCCCC2)CN1.OC1=C(Cl)C(=O)C(=C(Cl)C1=O)O	O=C1CC2(CCCCC2)CN1	OC1=C(Cl)C(=O)C(=C(Cl)C1=O)O	-234.14	-144.481	-244.579	455.174	-47.462	-202.514	-234.146	-99.722	-149.533	278.819	-30.935	-109.623	-143.923	-17.842	-65.726	122.733	-7.518	-56.07	-38.045	-26.918	-29.32	53.622	-9.008	-36.822	-52.178	61	16	22	61	38	HUFZUE	-45.08	-58.281	-17.222	-47.216	19.2534	24.8915	7.35543	20.1657	44.145
HUHDEU	41	26	15	11	HUHDEU	15-26	Oc1cc(O)cc(c1)C#N.C(Cc1ccncc1)c1ccncc1	Oc1cc(O)cc(c1)C#N	C(Cc1ccncc1)c1ccncc1	-274.77	-196.529	-300.874	558.925	-59.644	-209.286	-274.769	-173.392	-260.956	485.98	-50.865	-128.597	-193.947	-12.26	-8.541	15.706	-4.529	-18.804	-28.26	-10.877	-31.377	57.239	-4.249	-61.886	-52.561	71	10	19	71	29	HUHDEU	0	-101.616	-39.8895	-72.433	0	36.9822	14.5174	26.3613	36.9822
HUHDIY	28	16	12	4	HUHDIY	12-16	N#Cc1ccncc1.Oc1ccc(C=O)c(O)c1	N#Cc1ccncc1	Oc1ccc(C=O)c(O)c1	-192.7	-111.678	-171.602	318.708	-33.355	-161.702	-192.692	-86.196	-126.399	235.138	-24.673	-80.139	-112.006	-11.155	-14.125	27.288	-4.261	-31.539	-34.275	-14.328	-31.078	56.282	-4.421	-50.025	-46.411	58	18	24	58	42	HUHDIY	0	-42.707	-16.5395	-27.329	0	22.1624	8.58303	14.1821	22.1624
[truncated: 2,141 more rows]
[truncated: 7 more columns]

## Sheet: Structures-Pivot
Count of Refcode
3082

## Sheet: Structures-Pivot-2
								homo-HB	hetero-HB	homo-ST	hetero-ST
Row Labels	Count of Refcode						0	1880	716	528	522
0	85						10	569	255	905	966
10	230						20	318	750	758	764
20	507						30	171	712	493	441
[truncated: 21 more rows]

## Sheet: Figures Structures
	Total	3082																										Isonicotinamide	NC(=O)c1ccncc1	77						%hetero	Count	%homo	Count			R228_>a>b	643				% Lattice E	HB	ST
[truncated: 707 more rows]
[truncated: 2 more columns]

[truncated: 3 more sheets: Dimers, DimerPIVOT, Dimer-Figs]
